# Supplementary material for: Altered microheterogeneity at several N‐glycosylation sites in OPSCC in constant protein expression conditions
Source: FASEB Bioadv. 2023 Dec 14;6(1):26–39. doi: 10.1096/fba.2023-00066 (PMC10782471; doi:10.1096/fba.2023-00066)
Supplement: Supplementary file 1 — Data S1: [file FBA2-6-26-s009.txt]

# Glycan structure and fragment database
# options:
#   Max number of glycosidic cleavages: 5 
# input file: human_N.txt 
#  # Converted GlycomeDB structures
#  # input file: glycomeDB.xml 
#  # options:
#  #   accept_letters: H N F S 
#  #   core: N 
#  #   taxonomy: 9606  
structure	composition	source	ms2_theoretical_spectrum_file
HHHHHH(H(H)H)HNN	H10N2	http://www.glycome-db.org/database/showStructure.action?glycomeId=2808	HHHHHH(H(H)H)HNN_1.txt
HHHH(HH(HH)H)HNN	H10N2	http://www.glycome-db.org/database/showStructure.action?glycomeId=18060	HHHH(HH(HH)H)HNN_2.txt
HNHN(HN)H(HNHN(HNHN)H)HN(F)N	H10N9F1	http://www.glycome-db.org/database/showStructure.action?glycomeId=3053	HNHN(HN)H(HNHN(HNHN)H)HN(F)N_3.txt
HHN(HHN)H(HHN(HHN)H)HN(F)N	H11N6F1	http://www.glycome-db.org/database/showStructure.action?glycomeId=7881	HHN(HHN)H(HHN(HHN)H)HN(F)N_4.txt
HHHHHH(HH(HH)H)HNN	H12N2	http://www.glycome-db.org/database/showStructure.action?glycomeId=1245	HHHHHH(HH(HH)H)HNN_5.txt
H(H)HNN	H3N2	http://www.glycome-db.org/database/showStructure.action?glycomeId=773	H(H)HNN_6.txt
H(H)HN(F)N	H3N2F1	http://www.glycome-db.org/database/showStructure.action?glycomeId=1020	H(H)HN(F)N_7.txt
NH(H)HNN	H3N3	http://www.glycome-db.org/database/showStructure.action?glycomeId=1013	NH(H)HNN_8.txt
H(N)(H)HNN	H3N3	http://www.glycome-db.org/database/showStructure.action?glycomeId=1027	H(N)(H)HNN_9.txt
H(N)(H)HN(F)N	H3N3F1	http://www.glycome-db.org/database/showStructure.action?glycomeId=1036	H(N)(H)HN(F)N_10.txt
NH(H)HN(F)N	H3N3F1	http://www.glycome-db.org/database/showStructure.action?glycomeId=1228	NH(H)HN(F)N_11.txt
FNH(H)HN(F)N	H3N3F2	http://www.glycome-db.org/database/showStructure.action?glycomeId=28732	FNH(H)HN(F)N_12.txt
NH(NH)HNN	H3N4	http://www.glycome-db.org/database/showStructure.action?glycomeId=1017	NH(NH)HNN_13.txt
NH(N)(H)HNN	H3N4	http://www.glycome-db.org/database/showStructure.action?glycomeId=1029	NH(N)(H)HNN_14.txt
NNH(H)HNN	H3N4	http://www.glycome-db.org/database/showStructure.action?glycomeId=1465	NNH(H)HNN_15.txt
NH(NH)HN(F)N	H3N4F1	http://www.glycome-db.org/database/showStructure.action?glycomeId=888	NH(NH)HN(F)N_16.txt
NNH(H)HN(F)N	H3N4F1	http://www.glycome-db.org/database/showStructure.action?glycomeId=1466	NNH(H)HN(F)N_17.txt
NH(N)(H)HN(F)N	H3N4F1	http://www.glycome-db.org/database/showStructure.action?glycomeId=20910	NH(N)(H)HN(F)N_18.txt
NH(NH)(N)HNN	H3N5	http://www.glycome-db.org/database/showStructure.action?glycomeId=1032	NH(NH)(N)HNN_19.txt
N(N)H(N)(H)HNN	H3N5	http://www.glycome-db.org/database/showStructure.action?glycomeId=1229	N(N)H(N)(H)HNN_20.txt
NNH(NH)HNN	H3N5	http://www.glycome-db.org/database/showStructure.action?glycomeId=1467	NNH(NH)HNN_21.txt
NH(N(N)H)HNN	H3N5	http://www.glycome-db.org/database/showStructure.action?glycomeId=1646	NH(N(N)H)HNN_22.txt
NH(N(N)H)HN(F)N	H3N5F1	http://www.glycome-db.org/database/showStructure.action?glycomeId=577	NH(N(N)H)HN(F)N_23.txt
NH(NH)(N)HN(F)N	H3N5F1	http://www.glycome-db.org/database/showStructure.action?glycomeId=1040	NH(NH)(N)HN(F)N_24.txt
NNH(NH)HN(F)N	H3N5F1	http://www.glycome-db.org/database/showStructure.action?glycomeId=1470	NNH(NH)HN(F)N_25.txt
N(N)H(N)(H)HN(F)N	H3N5F1	http://www.glycome-db.org/database/showStructure.action?glycomeId=28874	N(N)H(N)(H)HN(F)N_26.txt
N(N)H(N(N)H)HNN	H3N6	http://www.glycome-db.org/database/showStructure.action?glycomeId=1046	N(N)H(N(N)H)HNN_27.txt
NH(N(N)H)(N)HNN	H3N6	http://www.glycome-db.org/database/showStructure.action?glycomeId=1230	NH(N(N)H)(N)HNN_28.txt
NNH(NNH)HNN	H3N6	http://www.glycome-db.org/database/showStructure.action?glycomeId=1469	NNH(NNH)HNN_29.txt
NNH(N(N)H)HNN	H3N6	http://www.glycome-db.org/database/showStructure.action?glycomeId=1473	NNH(N(N)H)HNN_30.txt
NN(N)H(NH)HNN	H3N6	http://www.glycome-db.org/database/showStructure.action?glycomeId=1478	NN(N)H(NH)HNN_31.txt
NNH(NNH)HN(F)N	H3N6F1	http://www.glycome-db.org/database/showStructure.action?glycomeId=1472	NNH(NNH)HN(F)N_32.txt
NNH(N(N)H)HN(F)N	H3N6F1	http://www.glycome-db.org/database/showStructure.action?glycomeId=1483	NNH(N(N)H)HN(F)N_33.txt
NN(N)H(NH)HN(F)N	H3N6F1	http://www.glycome-db.org/database/showStructure.action?glycomeId=1488	NN(N)H(NH)HN(F)N_1.txt
NN(NN)H(H)HN(F)N	H3N6F1	http://www.glycome-db.org/database/showStructure.action?glycomeId=8250	NN(NN)H(H)HN(F)N_2.txt
N(N)H(N(N)H)HN(F)N	H3N6F1	http://www.glycome-db.org/database/showStructure.action?glycomeId=17760	N(N)H(N(N)H)HN(F)N_3.txt
NH(N(N)H)(N)HN(F)N	H3N6F1	http://www.glycome-db.org/database/showStructure.action?glycomeId=20446	NH(N(N)H)(N)HN(F)N_4.txt
NNH(F(N)NH)HN(F)N	H3N6F2	http://www.glycome-db.org/database/showStructure.action?glycomeId=8605	NNH(F(N)NH)HN(F)N_5.txt
F(N)NH(F(N)NH)HN(F)N	H3N6F3	http://www.glycome-db.org/database/showStructure.action?glycomeId=8813	F(N)NH(F(N)NH)HN(F)N_6.txt
NNH(NN(N)H)HNN	H3N7	http://www.glycome-db.org/database/showStructure.action?glycomeId=1474	NNH(NN(N)H)HNN_7.txt
NN(N)H(N(N)H)HNN	H3N7	http://www.glycome-db.org/database/showStructure.action?glycomeId=1497	NN(N)H(N(N)H)HNN_8.txt
NNH(NN(N)H)HN(F)N	H3N7F1	http://www.glycome-db.org/database/showStructure.action?glycomeId=1484	NNH(NN(N)H)HN(F)N_9.txt
NN(N)H(N(N)H)HN(F)N	H3N7F1	http://www.glycome-db.org/database/showStructure.action?glycomeId=1503	NN(N)H(N(N)H)HN(F)N_10.txt
NNH(NN(NN)H)HNN	H3N8	http://www.glycome-db.org/database/showStructure.action?glycomeId=1477	NNH(NN(NN)H)HNN_11.txt
NN(N)H(NN(N)H)HNN	H3N8	http://www.glycome-db.org/database/showStructure.action?glycomeId=1498	NN(N)H(NN(N)H)HNN_12.txt
NNH(NN(NN)H)HN(F)N	H3N8F1	http://www.glycome-db.org/database/showStructure.action?glycomeId=1487	NNH(NN(NN)H)HN(F)N_13.txt
NN(N)H(NN(N)H)HN(F)N	H3N8F1	http://www.glycome-db.org/database/showStructure.action?glycomeId=1504	NN(N)H(NN(N)H)HN(F)N_14.txt
NN(N)H(NN(NN)H)HNN	H3N9	http://www.glycome-db.org/database/showStructure.action?glycomeId=1493	NN(N)H(NN(NN)H)HNN_15.txt
NN(N)H(NN(NN)H)HN(F)N	H3N9F1	http://www.glycome-db.org/database/showStructure.action?glycomeId=1499	NN(N)H(NN(NN)H)HN(F)N_16.txt
HH(H)HNN	H4N2	http://www.glycome-db.org/database/showStructure.action?glycomeId=5746	HH(H)HNN_17.txt
HNH(H)HNN	H4N3	http://www.glycome-db.org/database/showStructure.action?glycomeId=1015	HNH(H)HNN_18.txt
NH(HH)HNN	H4N3	http://www.glycome-db.org/database/showStructure.action?glycomeId=18068	NH(HH)HNN_19.txt
HNH(H)HN(F)N	H4N3F1	http://www.glycome-db.org/database/showStructure.action?glycomeId=1023	HNH(H)HN(F)N_20.txt
NH(HH)HN(F)N	H4N3F1	http://www.glycome-db.org/database/showStructure.action?glycomeId=28738	NH(HH)HN(F)N_21.txt
F(H)NH(H)HN(F)N	H4N3F2	http://www.glycome-db.org/database/showStructure.action?glycomeId=18257	F(H)NH(H)HN(F)N_22.txt
FHNH(H)HN(F)N	H4N3F2	http://www.glycome-db.org/database/showStructure.action?glycomeId=28750	FHNH(H)HN(F)N_23.txt
FH(F)NH(H)HN(F)N	H4N3F3	http://www.glycome-db.org/database/showStructure.action?glycomeId=28726	FH(F)NH(H)HN(F)N_24.txt
HNH(NH)HNN	H4N4	http://www.glycome-db.org/database/showStructure.action?glycomeId=1018	HNH(NH)HNN_25.txt
HNH(NH)HN(F)N	H4N4F1	http://www.glycome-db.org/database/showStructure.action?glycomeId=1026	HNH(NH)HN(F)N_26.txt
FHNH(NH)HNN	H4N4F1	http://www.glycome-db.org/database/showStructure.action?glycomeId=20502	FHNH(NH)HNN_27.txt
F(H)NH(NH)HN(F)N	H4N4F2	http://www.glycome-db.org/database/showStructure.action?glycomeId=29187	F(H)NH(NH)HN(F)N_28.txt
HNH(NH)(N)HNN	H4N5	http://www.glycome-db.org/database/showStructure.action?glycomeId=1033	HNH(NH)(N)HNN_29.txt
NNH(HNH)HNN	H4N5	http://www.glycome-db.org/database/showStructure.action?glycomeId=1468	NNH(HNH)HNN_30.txt
HNH(N(N)H)HNN	H4N5	http://www.glycome-db.org/database/showStructure.action?glycomeId=8187	HNH(N(N)H)HNN_31.txt
HNH(NH)(N)HN(F)N	H4N5F1	http://www.glycome-db.org/database/showStructure.action?glycomeId=1041	HNH(NH)(N)HN(F)N_32.txt
NNH(HNH)HN(F)N	H4N5F1	http://www.glycome-db.org/database/showStructure.action?glycomeId=1471	NNH(HNH)HN(F)N_33.txt
F(H)NH(NH)(N)HN(F)N	H4N5F2	http://www.glycome-db.org/database/showStructure.action?glycomeId=5779	F(H)NH(NH)(N)HN(F)N_1.txt
HNH(FNH)(N)HN(F)N	H4N5F2	http://www.glycome-db.org/database/showStructure.action?glycomeId=5780	HNH(FNH)(N)HN(F)N_2.txt
F(N)HNH(NH)HN(F)N	H4N5F2	http://www.glycome-db.org/database/showStructure.action?glycomeId=20098	F(N)HNH(NH)HN(F)N_3.txt
F(N)H(F)NH(NH)HN(F)N	H4N5F3	http://www.glycome-db.org/database/showStructure.action?glycomeId=32264	F(N)H(F)NH(NH)HN(F)N_4.txt
NN(HN)H(NH)HNN	H4N6	http://www.glycome-db.org/database/showStructure.action?glycomeId=1482	NN(HN)H(NH)HNN_5.txt
NN(HN)H(NH)HN(F)N	H4N6F1	http://www.glycome-db.org/database/showStructure.action?glycomeId=1492	NN(HN)H(NH)HN(F)N_6.txt
F(N)HNH(NH)(N)HN(F)N	H4N6F2	http://www.glycome-db.org/database/showStructure.action?glycomeId=20028	F(N)HNH(NH)(N)HN(F)N_7.txt
NNH(HN(NN)H)HNN	H4N7	http://www.glycome-db.org/database/showStructure.action?glycomeId=1476	NNH(HN(NN)H)HNN_8.txt
NNH(NN(HN)H)HNN	H4N7	http://www.glycome-db.org/database/showStructure.action?glycomeId=1480	NNH(NN(HN)H)HNN_9.txt
NNH(HN(NN)H)HN(F)N	H4N7F1	http://www.glycome-db.org/database/showStructure.action?glycomeId=1486	NNH(HN(NN)H)HN(F)N_10.txt
NNH(NN(HN)H)HN(F)N	H4N7F1	http://www.glycome-db.org/database/showStructure.action?glycomeId=1490	NNH(NN(HN)H)HN(F)N_11.txt
NN(HN)H(NN(NN)H)HNN	H4N9	http://www.glycome-db.org/database/showStructure.action?glycomeId=1496	NN(HN)H(NN(NN)H)HNN_12.txt
NN(HN)H(NN(NN)H)HN(F)N	H4N9F1	http://www.glycome-db.org/database/showStructure.action?glycomeId=1502	NN(HN)H(NN(NN)H)HN(F)N_13.txt
H(H)H(H)HNN	H5N2	http://www.glycome-db.org/database/showStructure.action?glycomeId=234	H(H)H(H)HNN_14.txt
H(H)H(H)HN(F)N	H5N2F1	http://www.glycome-db.org/database/showStructure.action?glycomeId=20884	H(H)H(H)HN(F)N_15.txt
NH(H(H)H)HNN	H5N3	http://www.glycome-db.org/database/showStructure.action?glycomeId=17921	NH(H(H)H)HNN_16.txt
HNH(HH)HNN	H5N3	http://www.glycome-db.org/database/showStructure.action?glycomeId=20768	HNH(HH)HNN_17.txt
NH(H(H)H)HN(F)N	H5N3F1	http://www.glycome-db.org/database/showStructure.action?glycomeId=18639	NH(H(H)H)HN(F)N_18.txt
FHNH(HH)HN(F)N	H5N3F2	http://www.glycome-db.org/database/showStructure.action?glycomeId=28727	FHNH(HH)HN(F)N_19.txt
F(H)NH(HH)HN(F)N	H5N3F2	http://www.glycome-db.org/database/showStructure.action?glycomeId=28855	F(H)NH(HH)HN(F)N_20.txt
FH(F)NH(HH)HN(F)N	H5N3F3	http://www.glycome-db.org/database/showStructure.action?glycomeId=28724	FH(F)NH(HH)HN(F)N_21.txt
HNH(HNH)HNN	H5N4	http://www.glycome-db.org/database/showStructure.action?glycomeId=182	HNH(HNH)HNN_22.txt
HN(HN)H(H)HNN	H5N4	http://www.glycome-db.org/database/showStructure.action?glycomeId=769	HN(HN)H(H)HNN_23.txt
HNH(HNH)HN(F)N	H5N4F1	http://www.glycome-db.org/database/showStructure.action?glycomeId=887	HNH(HNH)HN(F)N_24.txt
HN(HN)H(H)HN(F)N	H5N4F1	http://www.glycome-db.org/database/showStructure.action?glycomeId=5883	HN(HN)H(H)HN(F)N_25.txt
FHNH(HNH)HNN	H5N4F1	http://www.glycome-db.org/database/showStructure.action?glycomeId=20295	FHNH(HNH)HNN_26.txt
HNH(F(H)NH)HN(F)N	H5N4F2	http://www.glycome-db.org/database/showStructure.action?glycomeId=8659	HNH(F(H)NH)HN(F)N_27.txt
F(H)NH(F(H)NH)HNN	H5N4F2	http://www.glycome-db.org/database/showStructure.action?glycomeId=18367	F(H)NH(F(H)NH)HNN_28.txt
F(H)HNH(NH)HN(F)N	H5N4F2	http://www.glycome-db.org/database/showStructure.action?glycomeId=20099	F(H)HNH(NH)HN(F)N_29.txt
FHNH(FHNH)HNN	H5N4F2	http://www.glycome-db.org/database/showStructure.action?glycomeId=20124	FHNH(FHNH)HNN_30.txt
FHNH(HNH)HN(F)N	H5N4F2	http://www.glycome-db.org/database/showStructure.action?glycomeId=24685	FHNH(HNH)HN(F)N_31.txt
F(H)NH(F(H)NH)HN(F)N	H5N4F3	http://www.glycome-db.org/database/showStructure.action?glycomeId=7506	F(H)NH(F(H)NH)HN(F)N_32.txt
FHNH(FHNH)HN(F)N	H5N4F3	http://www.glycome-db.org/database/showStructure.action?glycomeId=18996	FHNH(FHNH)HN(F)N_33.txt
FH(F)NH(HNH)HN(F)N	H5N4F3	http://www.glycome-db.org/database/showStructure.action?glycomeId=28867	FH(F)NH(HNH)HN(F)N_1.txt
FH(F)NH(F(H)NH)HN(F)N	H5N4F4	http://www.glycome-db.org/database/showStructure.action?glycomeId=28721	FH(F)NH(F(H)NH)HN(F)N_2.txt
FHNH(FH(F)NH)HN(F)N	H5N4F4	http://www.glycome-db.org/database/showStructure.action?glycomeId=28723	FHNH(FH(F)NH)HN(F)N_3.txt
FH(F)NH(FH(F)NH)HN(F)N	H5N4F5	http://www.glycome-db.org/database/showStructure.action?glycomeId=28722	FH(F)NH(FH(F)NH)HN(F)N_4.txt
HNH(HNH)(N)HNN	H5N5	http://www.glycome-db.org/database/showStructure.action?glycomeId=1035	HNH(HNH)(N)HNN_5.txt
HNH(HNH)(N)HN(F)N	H5N5F1	http://www.glycome-db.org/database/showStructure.action?glycomeId=1043	HNH(HNH)(N)HN(F)N_6.txt
HNH(F(H)NH)(N)HNN	H5N5F1	http://www.glycome-db.org/database/showStructure.action?glycomeId=5782	HNH(F(H)NH)(N)HNN_7.txt
HN(HN)H(NH)HN(F)N	H5N5F1	http://www.glycome-db.org/database/showStructure.action?glycomeId=20169	HN(HN)H(NH)HN(F)N_8.txt
HNH(F(H)NH)(N)HN(F)N	H5N5F2	http://www.glycome-db.org/database/showStructure.action?glycomeId=7752	HNH(F(H)NH)(N)HN(F)N_9.txt
F(H)NH(F(H)NH)(N)HNN	H5N5F2	http://www.glycome-db.org/database/showStructure.action?glycomeId=9922	F(H)NH(F(H)NH)(N)HNN_10.txt
F(N)HNH(HNH)HN(F)N	H5N5F2	http://www.glycome-db.org/database/showStructure.action?glycomeId=18987	F(N)HNH(HNH)HN(F)N_11.txt
FHNH(HNH)(N)HN(F)N	H5N5F2	http://www.glycome-db.org/database/showStructure.action?glycomeId=24655	FHNH(HNH)(N)HN(F)N_12.txt
F(H)NH(F(H)NH)(N)HN(F)N	H5N5F3	http://www.glycome-db.org/database/showStructure.action?glycomeId=2023	F(H)NH(F(H)NH)(N)HN(F)N_13.txt
FHNH(FHNH)(N)HN(F)N	H5N5F3	http://www.glycome-db.org/database/showStructure.action?glycomeId=24641	FHNH(FHNH)(N)HN(F)N_14.txt
F(N)H(F)NH(HNH)HN(F)N	H5N5F3	http://www.glycome-db.org/database/showStructure.action?glycomeId=32263	F(N)H(F)NH(HNH)HN(F)N_15.txt
NNH(HN(HN)H)HNN	H5N6	http://www.glycome-db.org/database/showStructure.action?glycomeId=1475	NNH(HN(HN)H)HNN_16.txt
HNH(NN(HN)H)HNN	H5N6	http://www.glycome-db.org/database/showStructure.action?glycomeId=1481	HNH(NN(HN)H)HNN_17.txt
NNH(HN(HN)H)HN(F)N	H5N6F1	http://www.glycome-db.org/database/showStructure.action?glycomeId=1485	NNH(HN(HN)H)HN(F)N_18.txt
HNH(NN(HN)H)HN(F)N	H5N6F1	http://www.glycome-db.org/database/showStructure.action?glycomeId=1491	HNH(NN(HN)H)HN(F)N_19.txt
F(N)HNH(HNH)(N)HN(F)N	H5N6F2	http://www.glycome-db.org/database/showStructure.action?glycomeId=19909	F(N)HNH(HNH)(N)HN(F)N_20.txt
NN(HN)H(NN(HN)H)HNN	H5N8	http://www.glycome-db.org/database/showStructure.action?glycomeId=1495	NN(HN)H(NN(HN)H)HNN_21.txt
NN(HN)H(NN(HN)H)HN(F)N	H5N8F1	http://www.glycome-db.org/database/showStructure.action?glycomeId=1501	NN(HN)H(NN(HN)H)HN(F)N_22.txt
HH(H(H)H)HNN	H6N2	http://www.glycome-db.org/database/showStructure.action?glycomeId=235	HH(H(H)H)HNN_23.txt
HH(H)H(H)HNN	H6N2	http://www.glycome-db.org/database/showStructure.action?glycomeId=2118	HH(H)H(H)HNN_24.txt
HNH(H(H)H)HNN	H6N3	http://www.glycome-db.org/database/showStructure.action?glycomeId=3193	HNH(H(H)H)HNN_25.txt
HNH(H(H)H)HN(F)N	H6N3F1	http://www.glycome-db.org/database/showStructure.action?glycomeId=18627	HNH(H(H)H)HN(F)N_26.txt
F(H)NH(H(H)H)HN(F)N	H6N3F2	http://www.glycome-db.org/database/showStructure.action?glycomeId=28688	F(H)NH(H(H)H)HN(F)N_27.txt
FH(F)NH(H(H)H)HN(F)N	H6N3F3	http://www.glycome-db.org/database/showStructure.action?glycomeId=28725	FH(F)NH(H(H)H)HN(F)N_28.txt
HHNH(HNH)HN(F)N	H6N4F1	http://www.glycome-db.org/database/showStructure.action?glycomeId=17716	HHNH(HNH)HN(F)N_29.txt
F(H)HNH(HNH)HN(F)N	H6N4F2	http://www.glycome-db.org/database/showStructure.action?glycomeId=18988	F(H)HNH(HNH)HN(F)N_30.txt
F(N)HNH(HHH)HN(F)N	H6N4F2	http://www.glycome-db.org/database/showStructure.action?glycomeId=19982	F(N)HNH(HHH)HN(F)N_31.txt
FHNH(F(H)HNH)HN(F)N	H6N4F3	http://www.glycome-db.org/database/showStructure.action?glycomeId=9590	FHNH(F(H)HNH)HN(F)N_32.txt
HNH(HN(HN)H)HNN	H6N5	http://www.glycome-db.org/database/showStructure.action?glycomeId=183	HNH(HN(HN)H)HNN_33.txt
HNHNH(HNH)HNN	H6N5	http://www.glycome-db.org/database/showStructure.action?glycomeId=20064	HNHNH(HNH)HNN_1.txt
HNH(HN(F(H)N)H)HNN	H6N5F1	http://www.glycome-db.org/database/showStructure.action?glycomeId=221	HNH(HN(F(H)N)H)HNN_2.txt
HNH(HN(HN)H)HN(F)N	H6N5F1	http://www.glycome-db.org/database/showStructure.action?glycomeId=581	HNH(HN(HN)H)HN(F)N_3.txt
HNH(F)NH(HNH)HNN	H6N5F1	http://www.glycome-db.org/database/showStructure.action?glycomeId=32455	HNH(F)NH(HNH)HNN_4.txt
HNHNH(F(H)NH)HNN	H6N5F1	http://www.glycome-db.org/database/showStructure.action?glycomeId=32456	HNHNH(F(H)NH)HNN_5.txt
HNH(HN(F(H)N)H)HN(F)N	H6N5F2	http://www.glycome-db.org/database/showStructure.action?glycomeId=18605	HNH(HN(F(H)N)H)HN(F)N_6.txt
HNHNH(F(H)NH)HN(F)N	H6N5F2	http://www.glycome-db.org/database/showStructure.action?glycomeId=19852	HNHNH(F(H)NH)HN(F)N_7.txt
F(H)NHNH(HNH)HN(F)N	H6N5F2	http://www.glycome-db.org/database/showStructure.action?glycomeId=19890	F(H)NHNH(HNH)HN(F)N_8.txt
HN(HN)H(F(H)NH)HN(F)N	H6N5F2	http://www.glycome-db.org/database/showStructure.action?glycomeId=28857	HN(HN)H(F(H)NH)HN(F)N_9.txt
HNH(F)NH(F(H)NH)HNN	H6N5F2	http://www.glycome-db.org/database/showStructure.action?glycomeId=32457	HNH(F)NH(F(H)NH)HNN_10.txt
F(H)NH(F)NH(HNH)HNN	H6N5F2	http://www.glycome-db.org/database/showStructure.action?glycomeId=32458	F(H)NH(F)NH(HNH)HNN_11.txt
HN(F(H)N)H(F(H)NH)HN(F)N	H6N5F3	http://www.glycome-db.org/database/showStructure.action?glycomeId=19816	HN(F(H)N)H(F(H)NH)HN(F)N_12.txt
F(H)NH(F(H)N(F(H)N)H)HN(F)N	H6N5F4	http://www.glycome-db.org/database/showStructure.action?glycomeId=24617	F(H)NH(F(H)N(F(H)N)H)HN(F)N_13.txt
FH(F)NH(FH(F)N(FH(F)N)H)HN(F)N	H6N5F7	http://www.glycome-db.org/database/showStructure.action?glycomeId=28720	FH(F)NH(FH(F)N(FH(F)N)H)HN(F)N_14.txt
HN(HN)H(HN(N)H)HNN	H6N6	http://www.glycome-db.org/database/showStructure.action?glycomeId=4547	HN(HN)H(HN(N)H)HNN_15.txt
HNH(HN(HN)H)(N)HNN	H6N6	http://www.glycome-db.org/database/showStructure.action?glycomeId=5374	HNH(HN(HN)H)(N)HNN_16.txt
HNH(HN(HN)H)(N)HN(F)N	H6N6F1	http://www.glycome-db.org/database/showStructure.action?glycomeId=17650	HNH(HN(HN)H)(N)HN(F)N_17.txt
F(H)NH(F(H)N(F(H)N)H)(N)HN(F)N	H6N6F4	http://www.glycome-db.org/database/showStructure.action?glycomeId=8106	F(H)NH(F(H)N(F(H)N)H)(N)HN(F)N_18.txt
NN(HN)H(HN(HN)H)HNN	H6N7	http://www.glycome-db.org/database/showStructure.action?glycomeId=1494	NN(HN)H(HN(HN)H)HNN_19.txt
NN(HN)H(HN(HN)H)HN(F)N	H6N7F1	http://www.glycome-db.org/database/showStructure.action?glycomeId=1500	NN(HN)H(HN(HN)H)HN(F)N_20.txt
HHH(H(H)H)HNN	H7N2	http://www.glycome-db.org/database/showStructure.action?glycomeId=240	HHH(H(H)H)HNN_21.txt
HH(H)H(HH)HNN	H7N2	http://www.glycome-db.org/database/showStructure.action?glycomeId=241	HH(H)H(HH)HNN_22.txt
HH(HH)H(H)HNN	H7N2	http://www.glycome-db.org/database/showStructure.action?glycomeId=2117	HH(HH)H(H)HNN_23.txt
HN(HN)H(HN(HN)H)HNN	H7N6	http://www.glycome-db.org/database/showStructure.action?glycomeId=187	HN(HN)H(HN(HN)H)HNN_24.txt
HN(F(H)N)H(HN(HN)H)HNN	H7N6F1	http://www.glycome-db.org/database/showStructure.action?glycomeId=222	HN(F(H)N)H(HN(HN)H)HNN_25.txt
HN(HN)H(HN(F(H)N)H)HNN	H7N6F1	http://www.glycome-db.org/database/showStructure.action?glycomeId=223	HN(HN)H(HN(F(H)N)H)HNN_26.txt
HN(HN)H(HN(HN)H)HN(F)N	H7N6F1	http://www.glycome-db.org/database/showStructure.action?glycomeId=576	HN(HN)H(HN(HN)H)HN(F)N_27.txt
HN(F(H)N)H(HN(F(H)N)H)HNN	H7N6F2	http://www.glycome-db.org/database/showStructure.action?glycomeId=1460	HN(F(H)N)H(HN(F(H)N)H)HNN_28.txt
HNH(F)NH(F(H)NH(F)NH)HN(F)N	H7N6F4	http://www.glycome-db.org/database/showStructure.action?glycomeId=19592	HNH(F)NH(F(H)NH(F)NH)HN(F)N_29.txt
F(H)NH(F)N(HN)H(F(H)NH)HN(F)N	H7N6F4	http://www.glycome-db.org/database/showStructure.action?glycomeId=19596	F(H)NH(F)N(HN)H(F(H)NH)HN(F)N_30.txt
HN(F(H)N)H(F(H)N(F(H)N)H)HN(F)N	H7N6F4	http://www.glycome-db.org/database/showStructure.action?glycomeId=19598	HN(F(H)N)H(F(H)N(F(H)N)H)HN(F)N_31.txt
F(H)N(F(H)N)H(F(H)N(F(H)N)H)HN(F)N	H7N6F5	http://www.glycome-db.org/database/showStructure.action?glycomeId=17305	F(H)N(F(H)N)H(F(H)N(F(H)N)H)HN(F)N_32.txt
F(H)NH(F)NH(F(H)NH(F)NH)HN(F)N	H7N6F5	http://www.glycome-db.org/database/showStructure.action?glycomeId=21783	F(H)NH(F)NH(F(H)NH(F)NH)HN(F)N_33.txt
F(H)NH(F)N(F(H)N)H(F(H)NH)HN(F)N	H7N6F5	http://www.glycome-db.org/database/showStructure.action?glycomeId=21952	F(H)NH(F)N(F(H)N)H(F(H)NH)HN(F)N_1.txt
HN(HN)H(HN(HN)H)(N)HN(F)N	H7N7F1	http://www.glycome-db.org/database/showStructure.action?glycomeId=8755	HN(HN)H(HN(HN)H)(N)HN(F)N_2.txt
FHNN(HN)(F)H(HN(HN)(F)H)HN(F)N	H7N7F4	http://www.glycome-db.org/database/showStructure.action?glycomeId=8486	FHNN(HN)(F)H(HN(HN)(F)H)HN(F)N_3.txt
HHH(HH(H)H)HNN	H8N2	http://www.glycome-db.org/database/showStructure.action?glycomeId=242	HHH(HH(H)H)HNN_4.txt
HH(HH)H(HH)HNN	H8N2	http://www.glycome-db.org/database/showStructure.action?glycomeId=243	HH(HH)H(HH)HNN_5.txt
HHHH(H(H)H)HNN	H8N2	http://www.glycome-db.org/database/showStructure.action?glycomeId=18377	HHHH(H(H)H)HNN_6.txt
FHN(F(H)HN)H(F(H)HNH)HN(F)N	H8N5F4	http://www.glycome-db.org/database/showStructure.action?glycomeId=9589	FHN(F(H)HN)H(F(H)HNH)HN(F)N_7.txt
HNHN(HN)H(HN(HN)H)HNN	H8N7	http://www.glycome-db.org/database/showStructure.action?glycomeId=1461	HNHN(HN)H(HN(HN)H)HNN_8.txt
HNHN(HN)H(HN(HN)H)HN(F)N	H8N7F1	http://www.glycome-db.org/database/showStructure.action?glycomeId=3047	HNHN(HN)H(HN(HN)H)HN(F)N_9.txt
HN(HN)H(HN(HN)(HN)H)HN(F)N	H8N7F1	http://www.glycome-db.org/database/showStructure.action?glycomeId=24610	HN(HN)H(HN(HN)(HN)H)HN(F)N_10.txt
HHH(HH(HH)H)HNN	H9N2	http://www.glycome-db.org/database/showStructure.action?glycomeId=244	HHH(HH(HH)H)HNN_11.txt
HHHH(HH(H)H)HNN	H9N2	http://www.glycome-db.org/database/showStructure.action?glycomeId=18366	HHHH(HH(H)H)HNN_12.txt
FHN(F(H)HN)H(FHN(F(H)HN)H)HN(F)N	H9N6F5	http://www.glycome-db.org/database/showStructure.action?glycomeId=9588	FHN(F(H)HN)H(FHN(F(H)HN)H)HN(F)N_13.txt
HNHN(HNHN)H(HN(HN)H)HN(F)N	H9N8F1	http://www.glycome-db.org/database/showStructure.action?glycomeId=3052	HNHN(HNHN)H(HN(HN)H)HN(F)N_14.txt
HNHNHNHNHNHNH(SHNHNH)(N)HNN	S1H11N11	http://www.glycome-db.org/database/showStructure.action?glycomeId=34280	HNHNHNHNHNHNH(SHNHNH)(N)HNN_15.txt
SHNHNHN(F(H)NH(F)NH(F)N)H(HNHNHN(F(H)NH(F)NHN)H)HN(F)N	S1H15N14F6	http://www.glycome-db.org/database/showStructure.action?glycomeId=10335	SHNHNHN(F(H)NH(F)NH(F)N)H(HNHNHN(F(H)NH(F)NHN)H)HN(F)N_16.txt
SNNH(H)HNN	S1H3N4	http://www.glycome-db.org/database/showStructure.action?glycomeId=20313	SNNH(H)HNN_17.txt
SNNH(H)HN(F)N	S1H3N4F1	http://www.glycome-db.org/database/showStructure.action?glycomeId=28782	SNNH(H)HN(F)N_18.txt
SNNH(NNH)HN(F)N	S1H3N6F1	http://www.glycome-db.org/database/showStructure.action?glycomeId=8842	SNNH(NNH)HN(F)N_19.txt
SNNH(F(N)NH)HN(F)N	S1H3N6F2	http://www.glycome-db.org/database/showStructure.action?glycomeId=8841	SNNH(F(N)NH)HN(F)N_20.txt
SHNH(H)HNN	S1H4N3	http://www.glycome-db.org/database/showStructure.action?glycomeId=2113	SHNH(H)HNN_21.txt
SHNH(H)HN(F)N	S1H4N3F1	http://www.glycome-db.org/database/showStructure.action?glycomeId=2114	SHNH(H)HN(F)N_22.txt
SHNH(NH)HNN	S1H4N4	http://www.glycome-db.org/database/showStructure.action?glycomeId=6949	SHNH(NH)HNN_23.txt
SHNH(NH)HN(F)N	S1H4N4F1	http://www.glycome-db.org/database/showStructure.action?glycomeId=1870	SHNH(NH)HN(F)N_24.txt
SHNH(FNH)HN(F)N	S1H4N4F2	http://www.glycome-db.org/database/showStructure.action?glycomeId=7698	SHNH(FNH)HN(F)N_25.txt
SNNH(HNH)HNN	S1H4N5	http://www.glycome-db.org/database/showStructure.action?glycomeId=18995	SNNH(HNH)HNN_26.txt
SHNH(NH)(N)HNN	S1H4N5	http://www.glycome-db.org/database/showStructure.action?glycomeId=19953	SHNH(NH)(N)HNN_27.txt
SNNH(HNH)HN(F)N	S1H4N5F1	http://www.glycome-db.org/database/showStructure.action?glycomeId=28780	SNNH(HNH)HN(F)N_28.txt
SHNH(F(N)NH)HN(F)N	S1H4N5F2	http://www.glycome-db.org/database/showStructure.action?glycomeId=8843	SHNH(F(N)NH)HN(F)N_29.txt
SHNH(HH)HNN	S1H5N3	http://www.glycome-db.org/database/showStructure.action?glycomeId=8774	SHNH(HH)HNN_30.txt
SHNH(HNH)HNN	S1H5N4	http://www.glycome-db.org/database/showStructure.action?glycomeId=205	SHNH(HNH)HNN_31.txt
SHNH(HNH)HN(F)N	S1H5N4F1	http://www.glycome-db.org/database/showStructure.action?glycomeId=215	SHNH(HNH)HN(F)N_32.txt
SHNH(F(H)NH)HNN	S1H5N4F1	http://www.glycome-db.org/database/showStructure.action?glycomeId=32448	SHNH(F(H)NH)HNN_33.txt
SHNH(F(H)NH)HN(F)N	S1H5N4F2	http://www.glycome-db.org/database/showStructure.action?glycomeId=225	SHNH(F(H)NH)HN(F)N_1.txt
SHNH(FHNH)HN(F)N	S1H5N4F2	http://www.glycome-db.org/database/showStructure.action?glycomeId=7706	SHNH(FHNH)HN(F)N_2.txt
SHN(HN)H(NH)HNN	S1H5N5	http://www.glycome-db.org/database/showStructure.action?glycomeId=16255	SHN(HN)H(NH)HNN_3.txt
SHNH(HNH)(N)HNN	S1H5N5	http://www.glycome-db.org/database/showStructure.action?glycomeId=18606	SHNH(HNH)(N)HNN_4.txt
SHNH(HNH)(N)HN(F)N	S1H5N5F1	http://www.glycome-db.org/database/showStructure.action?glycomeId=4685	SHNH(HNH)(N)HN(F)N_5.txt
SHNH(H(H)H)HNN	S1H6N3	http://www.glycome-db.org/database/showStructure.action?glycomeId=2581	SHNH(H(H)H)HNN_6.txt
SHNH(H(H)H)HN(F)N	S1H6N3F1	http://www.glycome-db.org/database/showStructure.action?glycomeId=3131	SHNH(H(H)H)HN(F)N_7.txt
SHNH(HHNH)HN(F)N	S1H6N4F1	http://www.glycome-db.org/database/showStructure.action?glycomeId=1700	SHNH(HHNH)HN(F)N_8.txt
SHNH(H(H)H)(N)HN(F)N	S1H6N4F1	http://www.glycome-db.org/database/showStructure.action?glycomeId=12919	SHNH(H(H)H)(N)HN(F)N_9.txt
SHN(HN)H(HNH)HNN	S1H6N5	http://www.glycome-db.org/database/showStructure.action?glycomeId=10333	SHN(HN)H(HNH)HNN_10.txt
SHNHNH(F(H)NH)HNN	S1H6N5F1	http://www.glycome-db.org/database/showStructure.action?glycomeId=32450	SHNHNH(F(H)NH)HNN_11.txt
F(H)NHNH(SHNH)HN(F)N	S1H6N5F2	http://www.glycome-db.org/database/showStructure.action?glycomeId=19617	F(H)NHNH(SHNH)HN(F)N_12.txt
SHNHNH(F(H)NH)HN(F)N	S1H6N5F2	http://www.glycome-db.org/database/showStructure.action?glycomeId=32449	SHNHNH(F(H)NH)HN(F)N_13.txt
F(H)NH(F)NH(SHNH)HNN	S1H6N5F2	http://www.glycome-db.org/database/showStructure.action?glycomeId=32452	F(H)NH(F)NH(SHNH)HNN_14.txt
SHNH(F)NH(F(H)NH)HNN	S1H6N5F2	http://www.glycome-db.org/database/showStructure.action?glycomeId=32454	SHNH(F)NH(F(H)NH)HNN_15.txt
SHN(F(H)N)H(F(H)NH)HN(F)N	S1H6N5F3	http://www.glycome-db.org/database/showStructure.action?glycomeId=19589	SHN(F(H)N)H(F(H)NH)HN(F)N_16.txt
F(H)NH(F)NH(SHNH)HN(F)N	S1H6N5F3	http://www.glycome-db.org/database/showStructure.action?glycomeId=32451	F(H)NH(F)NH(SHNH)HN(F)N_17.txt
SHNH(F)NH(F(H)NH)HN(F)N	S1H6N5F3	http://www.glycome-db.org/database/showStructure.action?glycomeId=32453	SHNH(F)NH(F(H)NH)HN(F)N_18.txt
SHN(HN)H(HN(HN)H)HN(F)N	S1H7N6F1	http://www.glycome-db.org/database/showStructure.action?glycomeId=7805	SHN(HN)H(HN(HN)H)HN(F)N_19.txt
F(H)NH(F)N(SHN)H(F(H)NH)HN(F)N	S1H7N6F4	http://www.glycome-db.org/database/showStructure.action?glycomeId=19978	F(H)NH(F)N(SHN)H(F(H)NH)HN(F)N_20.txt
SHN(F(H)N)H(F(H)N(F(H)N)H)HN(F)N	S1H7N6F4	http://www.glycome-db.org/database/showStructure.action?glycomeId=19984	SHN(F(H)N)H(F(H)N(F(H)N)H)HN(F)N_21.txt
SHNH(F)NH(F(H)NH(F)NH)HN(F)N	S1H7N6F4	http://www.glycome-db.org/database/showStructure.action?glycomeId=19988	SHNH(F)NH(F(H)NH(F)NH)HN(F)N_22.txt
HNHNHNHNH(SHNH)HNN	S1H8N7	http://www.glycome-db.org/database/showStructure.action?glycomeId=8753	HNHNHNHNH(SHNH)HNN_23.txt
SHNHNHN(F(H)NH(F)NH(F)N)H(SH(F)NHNHN(HNHNHN)H)HN(F)N	S2H15N14F5	http://www.glycome-db.org/database/showStructure.action?glycomeId=10338	SHNHNHN(F(H)NH(F)NH(F)N)H(SH(F)NHNHN(HNHNHN)H)HN(F)N_24.txt
SHNHNHN(F(H)NH(F)NH(F)N)H(SH(F)NH(F)NHN(HNHNHN)H)HN(F)N	S2H15N14F6	http://www.glycome-db.org/database/showStructure.action?glycomeId=10336	SHNHNHN(F(H)NH(F)NH(F)N)H(SH(F)NH(F)NHN(HNHNHN)H)HN(F)N_25.txt
SNH(SNH)HNN	S2H3N4	http://www.glycome-db.org/database/showStructure.action?glycomeId=28785	SNH(SNH)HNN_26.txt
SNNH(SNNH)HN(F)N	S2H3N6F1	http://www.glycome-db.org/database/showStructure.action?glycomeId=8771	SNNH(SNNH)HN(F)N_27.txt
SNNH(SHNH)HNN	S2H4N5	http://www.glycome-db.org/database/showStructure.action?glycomeId=19782	SNNH(SHNH)HNN_28.txt
SNNH(SHNH)HN(F)N	S2H4N5F1	http://www.glycome-db.org/database/showStructure.action?glycomeId=8844	SNNH(SHNH)HN(F)N_29.txt
SHNH(SHNH)HNN	S2H5N4	http://www.glycome-db.org/database/showStructure.action?glycomeId=855	SHNH(SHNH)HNN_30.txt
SHNH(SHNH)HN(F)N	S2H5N4F1	http://www.glycome-db.org/database/showStructure.action?glycomeId=216	SHNH(SHNH)HN(F)N_31.txt
SHNH(SHNH)(N)HNN	S2H5N5	http://www.glycome-db.org/database/showStructure.action?glycomeId=1871	SHNH(SHNH)(N)HNN_32.txt
SHNH(SHNH)(N)HN(F)N	S2H5N5F1	http://www.glycome-db.org/database/showStructure.action?glycomeId=1795	SHNH(SHNH)(N)HN(F)N_33.txt
SHN(SHN)H(HNH)HNN	S2H6N5	http://www.glycome-db.org/database/showStructure.action?glycomeId=2383	SHN(SHN)H(HNH)HNN_1.txt
SHNH(SHN(HN)H)HNN	S2H6N5	http://www.glycome-db.org/database/showStructure.action?glycomeId=10334	SHNH(SHN(HN)H)HNN_2.txt
SHNH(SHN(F(H)N)H)HNN	S2H6N5F1	http://www.glycome-db.org/database/showStructure.action?glycomeId=226	SHNH(SHN(F(H)N)H)HNN_3.txt
SHN(SHN)H(HNH)HN(F)N	S2H6N5F1	http://www.glycome-db.org/database/showStructure.action?glycomeId=2094	SHN(SHN)H(HNH)HN(F)N_4.txt
SHNH(SHN(HN)H)HN(F)N	S2H6N5F1	http://www.glycome-db.org/database/showStructure.action?glycomeId=18297	SHNH(SHN(HN)H)HN(F)N_5.txt
SHN(S(N)HN)H(HNH)HNN	S2H6N6	http://www.glycome-db.org/database/showStructure.action?glycomeId=8112	SHN(S(N)HN)H(HNH)HNN_6.txt
SHN(S(N)HN)H(HNH)HN(F)N	S2H6N6F1	http://www.glycome-db.org/database/showStructure.action?glycomeId=8113	SHN(S(N)HN)H(HNH)HN(F)N_7.txt
SHN(SHN)H(HNH)(N)HN(F)N	S2H6N6F1	http://www.glycome-db.org/database/showStructure.action?glycomeId=10372	SHN(SHN)H(HNH)(N)HN(F)N_8.txt
SHNH(SHN(HHN)H)HN(F)N	S2H7N5F1	http://www.glycome-db.org/database/showStructure.action?glycomeId=7882	SHNH(SHN(HHN)H)HN(F)N_9.txt
SHN(HN)H(SHN(HN)H)(N)HN(F)N	S2H7N7F1	http://www.glycome-db.org/database/showStructure.action?glycomeId=12920	SHN(HN)H(SHN(HN)H)(N)HN(F)N_10.txt
SHN(SHN)H(HHN(HHN)H)HN(F)N	S2H9N6F1	http://www.glycome-db.org/database/showStructure.action?glycomeId=7883	SHN(SHN)H(HHN(HHN)H)HN(F)N_11.txt
SNNH(SHN(SHN)H)HN(F)N	S3H5N6F1	http://www.glycome-db.org/database/showStructure.action?glycomeId=8845	SNNH(SHN(SHN)H)HN(F)N_12.txt
SHNH(SNN(SHN)H)HN(F)N	S3H5N6F1	http://www.glycome-db.org/database/showStructure.action?glycomeId=8846	SHNH(SNN(SHN)H)HN(F)N_13.txt
SHNH(SHN(SNN)H)HN(F)N	S3H5N6F1	http://www.glycome-db.org/database/showStructure.action?glycomeId=8847	SHNH(SHN(SNN)H)HN(F)N_14.txt
SHNH(SHN(SHN)H)HNN	S3H6N5	http://www.glycome-db.org/database/showStructure.action?glycomeId=1255	SHNH(SHN(SHN)H)HNN_15.txt
SHNH(SHNH)(SHN)HNN	S3H6N5	http://www.glycome-db.org/database/showStructure.action?glycomeId=20872	SHNH(SHNH)(SHN)HNN_16.txt
SHNH(SHN(SHN)H)HN(F)N	S3H6N5F1	http://www.glycome-db.org/database/showStructure.action?glycomeId=1458	SHNH(SHN(SHN)H)HN(F)N_17.txt
SHN(SHN)H(SH(F)NH)HNN	S3H6N5F1	http://www.glycome-db.org/database/showStructure.action?glycomeId=16862	SHN(SHN)H(SH(F)NH)HNN_18.txt
SHNH(SHN(SH(F)N)H)HNN	S3H6N5F1	http://www.glycome-db.org/database/showStructure.action?glycomeId=19974	SHNH(SHN(SH(F)N)H)HNN_19.txt
SHNH(SHN(SHN)H)(N)HN(F)N	S3H6N6F1	http://www.glycome-db.org/database/showStructure.action?glycomeId=3734	SHNH(SHN(SHN)H)(N)HN(F)N_20.txt
SHNH(SHN(S(N)HN)H)HN(F)N	S3H6N6F1	http://www.glycome-db.org/database/showStructure.action?glycomeId=8123	SHNH(SHN(S(N)HN)H)HN(F)N_21.txt
SHNH(SHN(SH(F)H)H)HNN	S3H7N4F1	http://www.glycome-db.org/database/showStructure.action?glycomeId=20393	SHNH(SHN(SH(F)H)H)HNN_22.txt
SHN(SHN)H(SHN(F(H)N)H)HNN	S3H7N6F1	http://www.glycome-db.org/database/showStructure.action?glycomeId=16866	SHN(SHN)H(SHN(F(H)N)H)HNN_23.txt
SHN(HN)H(SHN(SHN)H)HN(F)N	S3H7N6F1	http://www.glycome-db.org/database/showStructure.action?glycomeId=18244	SHN(HN)H(SHN(SHN)H)HN(F)N_24.txt
SHN(SHN)H(SHN(HN)H)HN(F)N	S3H7N6F1	http://www.glycome-db.org/database/showStructure.action?glycomeId=18349	SHN(SHN)H(SHN(HN)H)HN(F)N_25.txt
SNN(SHN)H(SHN(SHN)H)HN(F)N	S4H6N7F1	http://www.glycome-db.org/database/showStructure.action?glycomeId=8848	SNN(SHN)H(SHN(SHN)H)HN(F)N_26.txt
SHN(SNN)H(SHN(SHN)H)HN(F)N	S4H6N7F1	http://www.glycome-db.org/database/showStructure.action?glycomeId=8849	SHN(SNN)H(SHN(SHN)H)HN(F)N_27.txt
SHN(SHN)H(SNN(SHN)H)HN(F)N	S4H6N7F1	http://www.glycome-db.org/database/showStructure.action?glycomeId=8850	SHN(SHN)H(SNN(SHN)H)HN(F)N_28.txt
SHN(SHN)H(SHN(SNN)H)HN(F)N	S4H6N7F1	http://www.glycome-db.org/database/showStructure.action?glycomeId=8851	SHN(SHN)H(SHN(SNN)H)HN(F)N_29.txt
S(N)HN(S(N)HN)H(S(N)HN(S(N)HN)H)HN(F)N	S4H7N10F1	http://www.glycome-db.org/database/showStructure.action?glycomeId=8126	S(N)HN(S(N)HN)H(S(N)HN(S(N)HN)H)HN(F)N_30.txt
SHN(SHN)H(SHN(SHN)H)HNN	S4H7N6	http://www.glycome-db.org/database/showStructure.action?glycomeId=1578	SHN(SHN)H(SHN(SHN)H)HNN_31.txt
SHN(SHN)H(SHN(SHN)H)HN(F)N	S4H7N6F1	http://www.glycome-db.org/database/showStructure.action?glycomeId=1455	SHN(SHN)H(SHN(SHN)H)HN(F)N_32.txt
SHNSHNH(SHNSHNH)HN(F)N	S4H7N6F1	http://www.glycome-db.org/database/showStructure.action?glycomeId=16699	SHNSHNH(SHNSHNH)HN(F)N_33.txt
SHN(SHN)H(SHN(SH(F)N)H)HNN	S4H7N6F1	http://www.glycome-db.org/database/showStructure.action?glycomeId=16865	SHN(SHN)H(SHN(SH(F)N)H)HNN_34.txt
SHN(SHN)H(SHN(SHN)H)(N)HN(F)N	S4H7N7F1	http://www.glycome-db.org/database/showStructure.action?glycomeId=11216	SHN(SHN)H(SHN(SHN)H)(N)HN(F)N_35.txt
SHN(S(N)HN)H(S(N)HN(S(N)HN)H)HN(F)N	S4H7N9F1	http://www.glycome-db.org/database/showStructure.action?glycomeId=8127	SHN(S(N)HN)H(S(N)HN(S(N)HN)H)HN(F)N_36.txt
SHNHN(SHN)H(SHN(SHN)H)HN(F)N	S4H8N7F1	http://www.glycome-db.org/database/showStructure.action?glycomeId=10775	SHNHN(SHN)H(SHN(SHN)H)HN(F)N_37.txt
SHNHN(SH)NH(SHN(SHN)H)HN(F)N	S4H8N7F1	http://www.glycome-db.org/database/showStructure.action?glycomeId=28838	SHNHN(SH)NH(SHN(SHN)H)HN(F)N_38.txt
SHNHN(SHNHN)H(SHN(SHN)H)HN(F)N	S4H9N8F1	http://www.glycome-db.org/database/showStructure.action?glycomeId=1454	SHNHN(SHNHN)H(SHN(SHN)H)HN(F)N_39.txt
SHNHN(SHNH)NH(SHN(SHN)H)HN(F)N	S4H9N8F1	http://www.glycome-db.org/database/showStructure.action?glycomeId=28769	SHNHN(SHNH)NH(SHN(SHN)H)HN(F)N_40.txt
