# Supplementary material for: Altered microheterogeneity at several N‐glycosylation sites in OPSCC in constant protein expression conditions
Source: FASEB Bioadv. 2023 Dec 14;6(1):26–39. doi: 10.1096/fba.2023-00066 (PMC10782471; doi:10.1096/fba.2023-00066)
Supplement: Supplementary file 6 — Table S1. [file FBA2-6-26-s005.xlsx]

## Sheet: Sheet1
Supplementary Table 1 - clinical information
Patient number	p16 (1=+; 2=-)	Age at diagnosis	Gender (1=male; 2=female)	Smoking (1=non smoker; 2=ex-smoker; 3=smoker)	Alcohol use (0=no; 1=1-24 doses (weekly?); 2=excess)	TNM	Stage
1	p16+	58	Male	2	0	T4N1M0	III
2	p16+	63	Male	2	1	T4N1M0	III
3	p16+	63	Male	3	1	T4N1M0	III
4	p16+	68	Male	2	1	T2N1M0	I
5	p16+	60	Male	2	1	T3N1M0	II
6	p16-	62	Female	3	2	T2N0M0	II
7	p16+	75	Male	1	1	T3N1M0	II
8	p16+	61	Male	1	1	T4N2M0	III
9	p16+	63	Male	3	0	T4N1M0	III
10	p16-	61	Male	3	2	T1N2cM0	IVa
11	p16-	57	Female	3	2	T2N0M0	II
12	p16+	59	Male	2	1	T3N1M0	II
13	p16+	60	Male	2		T3N2M0	II
14	p16+	78	Male	3	2	T1N1M0	I
15	p16-	63	Female	3	1	T4bN1M0	IVb
16	p16-	71	Female	3	1	T2N0M0	II
17	p16-	81	Male	3	1	T2N3bM0	IVb
18	p16-	56	Male	3	2	T3N1M0	III
19	p16+	64	Male	3	1	T2N1M0	I
20	p16+	66	Male	1	1	T4N0M0	III
21	p16+	67	Male	1		T4N1M0	III
22	p16+	59	Male	3	1	T4N1M0	III
23	p16-	60	Male	3	2	T2N0M0	II
24	p16-	63	Female	3	1	T3N2bM0	IVa
25	p16+	47	Male	1	1	T2N1M0	I
26	p16-	66	Female	3	2	T4bN2cM0	IVb
27	p16+	55	Male	1	0	T2N1M0	I
28	p16-	62	Female	3	1	T1N0M0	I
29	p16-	58	Male	3	2	pT1N0M0	I
30	p16+	47	Male	3	1	T2N2M0	II
31	p16-	60	Male	3	1	T4aN2bM0	IVa
32	p16-	67	Male	3	2	T3N2cM0	IVa
33	p16-	57	Male	3	2	T1N0M0	I
34	p16+	69	Female	2	2	T3N1M0	II
35	p16+	66	Male	3	2	T3N1M0	II
36	p16-	65	Female	1	0	T4aN2bM0	IVa
37	p16+	47	Female	3	1	T2N1M0	I
38	p16+	68	Male	1	1	T3N1M0	II
39	p16+	74	Male	2	1	T2N1M0	I
40	p16+	64	Female	2	2	T3N1M0	II
41	p16+	65	Female	1		T2N1M0	I
42	p16+	69	Female	1	1	T4N2M0	III
43	p16+	63	Male	1	0	T2N1M0	I
44	p16-	59	Male	3	1	T4aN2cM0	IVa
45	p16+	61	Female	1		T1N1M0	I
46	p16+	73	Male	3		T2N1M0	I
47	p16+	61	Male	3	1	T1N1M0	I
48	p16-	65	Male	3	2	T2N3bM0	IVb
49	p16+	65	Male	2	2	T2N1M0	I
50	p16+	58	Male	1		T2N1M0	I
51	p16+	54	Male	2		T2N1M0	I
52	p16+	59	Female	1	0	T2N1M0	I
53	p16-	71	Male	1	1	T4aN2cM0	IVa
54	p16+	53	Male	2	1	T2N1M0	I
55	p16+	58	Male	2	1	T1N1M0	I
56	p16+	53	Male	1		T2N1M0	I
57	p16+	77	Female	1	2	T2N3M0	III
58	p16+	58	Male	2	1	T3N1M0	II
59	p16-	71	Female	3	1	T4aN2cM0	IVa
60	p16-	49	Male	3	1	T2N0M0	II
61	p16+	54	Male	3	2	T4N1M0	III
62	p16+	49	Male	2	2	T2N1M0	I
63	p16-	48	Female	2		T1N2bM0	IVa
64	p16-	64	Female	2		T4aN3bM0	IVb
65	p16+	55	Male	3	1	T4N1M0	III
66	p16+	67	Female	1		T2N2M0	II
67	p16-	75	Male	2	1	T4bN2bM0	IVb
68	p16+	55	Male	1	1	T4N1M0	III
69	p16+	60	Male	1		T1N1M0	I
70	p16+	76	Male	1	1	T2N1M0	I
71	p16+	67	Male	1	1	T2N1M0	I
72	p16-	71	Female	2	2	T4aN2aM0	IVa
73	p16-	65	Female	2	2	T1N2cM0	IVa
74	p16+	67	Female	2	1	T1N1M0	I
Controls	Gender	Age
1	Female	39
2	Female	54
3	Female	57
4	Female	59
5	Female	64
6	Female	66
7	Male	48
8	Male	57
9	Male	60
10	Male	62
11	Male	64
12	Male	65
