# Supplementary material for: Altered microheterogeneity at several N‐glycosylation sites in OPSCC in constant protein expression conditions
Source: FASEB Bioadv. 2023 Dec 14;6(1):26–39. doi: 10.1096/fba.2023-00066 (PMC10782471; doi:10.1096/fba.2023-00066)
Supplement: Supplementary file 7 — Table S2. [file FBA2-6-26-s002.xlsx]

## Sheet: Explanation
Supplementary Table 2 - glycopeptide quantification MS results
Each sheet contains the data and statistical analysis for each comparison.
Columns A-J contain the details of the A) glycopeptide number, B) M/z of the glycopeptide, C) retention time of the glycopeptide , D) charge of the glycopeptide, E) max fold change between the groups, F) in which group the abundance was higher, G) in which group the fold change was lower, H)p-value, I) p-value after using Benjamini-Hochberg multiple testing correction, J) p-value after using Bonf…
Columns K onwards show the raw data values for each m/z glycopeptide from each sample, along with to which group each sample belongs.

## Sheet: early p16- vs control
										Normalized abundance																		Raw abundance																		Intensity
										early stage p16-								control										early stage p16-								control										early stage p16-
#	m/z	Retention time (min)	Charge	Max fold change	Highest mean condition	Lowest mean condition	T-Test Ind. P-value	Benjamini-Hochberg significance	Benjamini-Hochberg P-value	20190728_OPSCC_SEC_GP_FRACTION_20_32_MIN_10x_11	20190728_OPSCC_SEC_GP_FRACTION_20_32_MIN_10x_16	20190728_OPSCC_SEC_GP_FRACTION_20_32_MIN_10x_23	20190728_OPSCC_SEC_GP_FRACTION_20_32_MIN_10x_28	20190728_OPSCC_SEC_GP_FRACTION_20_32_MIN_10x_29	20190728_OPSCC_SEC_GP_FRACTION_20_32_MIN_10x_33	20190728_OPSCC_SEC_GP_FRACTION_20_32_MIN_10x_6	20190728_OPSCC_SEC_GP_FRACTION_20_32_MIN_10x_60	20190728_OPSCC_SEC_GP_FRACTION_20_32_MIN_10x_75	20190728_OPSCC_SEC_GP_FRACTION_20_32_MIN_10x_76	20190728_OPSCC_SEC_GP_FRACTION_20_32_MIN_10x_77	20190728_OPSCC_SEC_GP_FRACTION_20_32_MIN_10x_78	20190728_OPSCC_SEC_GP_FRACTION_20_32_MIN_10x_79	20190728_OPSCC_SEC_GP_FRACTION_20_32_MIN_10x_82	20190728_OPSCC_SEC_GP_FRACTION_20_32_MIN_10x_83	20190728_OPSCC_SEC_GP_FRACTION_20_32_MIN_10x_84	20190728_OPSCC_SEC_GP_FRACTION_20_32_MIN_10x_85	20190728_OPSCC_SEC_GP_FRACTION_20_32_MIN_10x_86	20190728_OPSCC_SEC_GP_FRACTION_20_32_MIN_10x_11	20190728_OPSCC_SEC_GP_FRACTION_20_32_MIN_10x_16	20190728_OPSCC_SEC_GP_FRACTION_20_32_MIN_10x_23	20190728_OPSCC_SEC_GP_FRACTION_20_32_MIN_10x_28	20190728_OPSCC_SEC_GP_FRACTION_20_32_MIN_10x_29	20190728_OPSCC_SEC_GP_FRACTION_20_32_MIN_10x_33	20190728_OPSCC_SEC_GP_FRACTION_20_32_MIN_10x_6	20190728_OPSCC_SEC_GP_FRACTION_20_32_MIN_10x_60	20190728_OPSCC_SEC_GP_FRACTION_20_32_MIN_10x_75	20190728_OPSCC_SEC_GP_FRACTION_20_32_MIN_10x_76	20190728_OPSCC_SEC_GP_FRACTION_20_32_MIN_10x_77	20190728_OPSCC_SEC_GP_FRACTION_20_32_MIN_10x_78	20190728_OPSCC_SEC_GP_FRACTION_20_32_MIN_10x_79	20190728_OPSCC_SEC_GP_FRACTION_20_32_MIN_10x_82	20190728_OPSCC_SEC_GP_FRACTION_20_32_MIN_10x_83	20190728_OPSCC_SEC_GP_FRACTION_20_32_MIN_10x_84	20190728_OPSCC_SEC_GP_FRACTION_20_32_MIN_10x_85	20190728_OPSCC_SEC_GP_FRACTION_20_32_MIN_10x_86	20190728_OPSCC_SEC_GP_FRACTION_20_32_MIN_10x_11	20190728_OPSCC_SEC_GP_FRACTION_20_32_MIN_10x_16	20190728_OPSCC_SEC_GP_FRACTION_20_32_MIN_10x_23	20190728_OPSCC_SEC_GP_FRACTION_20_32_MIN_10x_28
1	1000.69	28.3583	4	1.11067	control	early stage p16-	0.593995	not significant	0.733783	1.6734e+06	1.48338e+06	2.72064e+06	2.09286e+06	3.25306e+06	846425	1.84565e+06	2.48064e+06	4.38711e+06	3.24424e+06	1.62534e+06	2.87098e+06	1.85801e+06	1.61964e+06	1.94517e+06	1.4427e+06	1.41466e+06	2.35547e+06	1.21625e+06	1.00995e+06	2.72064e+06	3.14715e+06	3.9617e+06	883654	825727	2.0478e+06	1.05887e+06	802724	627773	724107	956969	633294	1.17215e+06	408436	1.30647e+06	1.34014e+06	1283353	1081188	3347880	3640562
3	894.208	38.4076	4	3.41195	early stage p16-	control	0.00351376	significant	0.0405362	1.39376e+06	2.10979e+06	1.58738e+06	1.49898e+06	1.9297e+06	5.01418e+06	3.86146e+06	732510	47112.5	343583	1.14176e+06	362722	1.12869e+06	886157	754786	472739	953720	550002	1.013e+06	1.43643e+06	1.58738e+06	2.25409e+06	2.35007e+06	5.23472e+06	1.72758e+06	604697	11371	85012.9	440996	91484.1	581331	346495	454830	133835	880781	312924	833666	1158308	1341109	1779419
6	858.773	32.7404	3	1.46909	early stage p16-	control	0.0472733	not significant	0.154661	1.01509e+06	1.5853e+06	1.432e+06	1.17728e+06	2.05021e+06	1.2434e+06	314080	1.17992e+06	706181	741003	776644	398033	1.2724e+06	932992	633606	717801	1.031e+06	1.29672e+06	737782	1.07934e+06	1.432e+06	1.77034e+06	2.49683e+06	1.29808e+06	140516	974038	170443	183347	299972	100390	655349	364808	381808	203213	952147	737769	949499	1595982	2229078	2431098
7	1333.92	28.3583	3	1.27936	control	early stage p16-	0.25268	not significant	0.426672	972444	823948	1.77971e+06	1.44491e+06	2.21688e+06	493717	908624	1.60603e+06	2.86075e+06	2.692e+06	1.23358e+06	2.09745e+06	1.30097e+06	1.39173e+06	1.44105e+06	948060	976389	1.44385e+06	706786	560978	1.77971e+06	2.1728e+06	2.6998e+06	515432	406509	1.3258e+06	690466	666082	476458	529010	670064	544176	868367	268400	901717	821477	433135	312332	1382399	1542634
8	838.127	24.7541	4	1.93103	early stage p16-	control	0.0490228	not significant	0.157557	829595	1.3741e+06	968954	363049	863052	395926	1.67575e+06	2.19926e+06	105193	496684	1.62414e+06	518335	539528	562512	437901	237018	632418	458369	602961	935545	968954	545936	1.05106e+06	413340	749715	1.81552e+06	25389.1	122895	627308	130732	277884	219947	263876	67100.9	584052	260789	514310	1324815	1153998	374955
10	670.703	24.7541	5	1.97258	early stage p16-	control	0.0432394	not significant	0.14639	641007	1.05617e+06	775365	293578	663801	329419	1.28024e+06	1.70827e+06	44029.4	396748	1.25905e+06	387093	406578	443494	327995	175224	481467	354361	465893	719086	775365	441469	808404	343907	572767	1.4102e+06	10626.9	98167.7	486296	97630.9	209408	173410	197648	49606.7	444646	201614	543311	1240367	1246116	435670
11	672.687	25.5854	3	1.4334	control	early stage p16-	0.0284448	not significant	0.116256	1.0245e+06	780362	697233	793143	430994	549342	1.56177e+06	643605	1.47373e+06	1.21202e+06	1.11676e+06	1.38864e+06	1.01174e+06	945404	1.03642e+06	1.6549e+06	803315	969292	744620	531302	697233	1.19269e+06	524882	573503	698721	531305	355698	299890	431338	350237	521096	369661	624541	468509	741880	551479	1323915	775282	1111380	1783579
12	1149	29.2037	4	1.31102	early stage p16-	control	0.432748	not significant	0.58956	1.13303e+06	690272	855781	451321	2.66068e+06	424365	659495	514640	93075.7	801551	707853	1.66577e+06	501225	784144	648059	532476	814412	497065	823500	469966	855781	678675	3.24028e+06	443030	295052	424843	22464.6	198328	273402	420132	258156	306607	390517	150746	752127	282805	603838	278752	510884	273124
13	1149.91	37.6299	5	3.98227	early stage p16-	control	0.00574587	significant	0.0491832	424400	1.26131e+06	869561	869225	2.91872e+06	1.37934e+06	728687	408278	3088.02	193156	281680	68508.1	384763	226781	411453	282696	449101	479702	308460	858751	869561	1.3071e+06	3.55454e+06	1.44001e+06	326007	337039	745.319	47792.7	108796	17278.8	198172	88673.1	247939	80032.5	414755	272926	170966	482662	479560	699832
15	891.424	25.3487	3	1.42091	control	early stage p16-	0.0716845	not significant	0.193961	1.09481e+06	1.57154e+06	957893	714963	797746	1.29498e+06	1.4127e+06	805108	3.11469e+06	1.43044e+06	1.05759e+06	1.26575e+06	1.57751e+06	1.40075e+06	1.70116e+06	1.60629e+06	988965	1.22003e+06	795723	1.06997e+06	957893	1.07513e+06	971528	1.35194e+06	632027	664628	751757	353935	408484	319242	812496	547705	1.02511e+06	454748	913331	694139	675912	1124326	961968	1086642
19	1139.37	37.5284	5	3.24278	early stage p16-	control	0.000937841	significant	0.0236371	579620	1.08959e+06	505806	1.27679e+06	1.29514e+06	1.37125e+06	1.92192e+06	305312	49532.6	345310	455097	180720	394615	268262	377996	231347	607283	306766	421276	741836	505806	1.91997e+06	1.57728e+06	1.43156e+06	859847	252039	11955.1	85440.2	175777	45580.5	203247	104893	227779	65495.4	560839	174535	239739	443416	346057	1329026
23	753.708	37.1903	3	2.1736	early stage p16-	control	0.0128062	not significant	0.0738527	330821	1.52597e+06	645493	815284	1.34298e+06	1.238e+06	494208	382165	11908.6	427140	762209	224528	286400	277736	422562	495246	397525	590889	240446	1.03894e+06	645493	1.22599e+06	1.63553e+06	1.29245e+06	221104	315482	2874.24	105688	294396	56629.4	147510	108597	254634	140206	367123	336186	82644	436659	309642	575142
26	1173.29	31.3878	5	1.78967	early stage p16-	control	0.121	not significant	0.265307	421884	553986	419600	719914	693486	541259	2.11068e+06	325339	112165	422529	186601	283632	424672	357180	502766	610567	808871	332374	306632	377177	419600	1.08257e+06	844555	565065	944296	268572	27072.1	104547	72072.8	71536.5	218727	139660	302964	172854	747010	189104	159746	217291	242400	568448
27	936.174	42.1133	3	1.91959	early stage p16-	control	0.0145292	not significant	0.0787821	478991	592892	336931	507281	1.24398e+06	670982	1.0476e+06	425299	17694.1	332745	402537	170134	459179	266601	432713	472188	587583	312447	348137	403665	336931	762825	1.51497e+06	700493	468684	351090	4270.61	82331.3	155476	42910.4	236500	104243	260751	133679	542646	177767	244970	359959	255768	535867
28	662.67	28.4597	3	1.29281	control	early stage p16-	0.163375	not significant	0.319474	604262	813545	461111	409994	416687	690383	447253	369867	981920	487459	436940	618802	543141	710695	573192	1.23489e+06	415066	806320	439186	553895	461111	616530	507459	720748	200097	305330	236995	120612	168764	156072	279745	277888	345402	349602	383323	458756	266775	356013	285504	402121
31	860.814	31.0496	5	1.00549	control	early stage p16-	0.974003	not significant	0.986323	467726	446988	248250	259000	380476	318229	277038	367680	66344.4	639124	355058	424391	318067	347171	402600	258860	299643	364451	339950	304328	248250	389473	463359	332225	123944	303525	16012.8	158139	137138	107038	163820	135747	242605	73284.5	276727	207355	312795	286572	233075	314662
35	830.755	38.2724	3	1.45746	early stage p16-	control	0.270691	not significant	0.442269	228702	387441	176243	324362	245556	552233	105563	624474	26290.6	292707	758002	171305	185489	164462	224158	100742	165852	179131	166224	263786	176243	487760	299049	576522	47227.7	515512	6345.45	72424.7	292772	43205.9	95536.3	64305.9	135076	28520.5	153168	101917	140213	253162	164259	492882
36	843.629	20.8313	4	2.30711	control	early stage p16-	0.00200338	significant	0.0304559	262426	115337	180705	275053	136108	175693	82784.3	419706	761828	564597	400955	757940	213204	415992	391656	551871	383056	311008	190735	78526	180705	413612	165758	183421	37036.8	346473	183873	139699	154865	191164	109811	162657	236010	156237	353761	176948	154211	51872	193184	281162
38	977.621	30.6099	5	1.92276	early stage p16-	control	0.00691154	not significant	0.0525509	263635	311577	398580	492855	568195	171522	661990	401981	21224.7	301235	151858	250684	166539	143466	328501	140288	251750	370518	191614	212135	398580	741132	691971	179066	296168	331841	5122.76	74534.6	58653.9	63226.6	85776	56096.2	197953	39716.1	232496	210806	120394	118730	211690	385650
39	1220.06	35.6346	4	1.31126	early stage p16-	control	0.267332	not significant	0.439419	501013	333407	714120	262406	418392	756188	746085	448517	7616	167131	155530	211944	580367	698718	592962	720921	414742	434918	364143	226997	714120	394594	509535	789447	333791	370257	1838.18	41353.3	60072.2	53455.6	298918	273205	357316	204096	383023	247447	200452	110787	449939	193302
43	971.872	37.7651	5	2.8977	early stage p16-	control	0.000324558	significant	0.0133856	329068	387054	228736	441210	357662	521464	618046	172746	3065.69	137749	262207	48531.7	190160	157155	250233	61587.8	100732	106860	239171	263522	228736	663471	435576	544400	276507	142604	739.931	34083.2	101275	12240.5	97942	61448.9	150789	17435.8	93028.3	60797.8	139771	154859	135638	424653
45	922.029	19.4928	3	2.49587	control	early stage p16-	0.0200613	not significant	0.0946566	54596.5	47083.3	143248	97391.7	74832.3	128251	27318.2	114671	176656	203235	126005	110426	118680	262584	158960	362593	102808	522602	39681.5	32056.2	143248	146453	91133.9	133892	12221.9	94662.4	42637.4	50286.7	48668.2	27851.1	61126.2	102673	95788.3	102652	94945.2	297334	25143	30710	173802	183882
48	989.234	37.7651	4	1.52882	early stage p16-	control	0.0377415	not significant	0.135531	272452	503253	174772	309845	323425	443179	379492	198767	31217.4	301523	375123	150568	196480	183769	221451	149464	309684	210787	198022	342635	174772	465930	393880	462671	169781	164085	7534.57	74605.9	144888	37975.7	101197	71855.3	133445	42313.8	286000	119927	85032	178008	85138	205583
49	1025.2	36.7505	3	1.93819	early stage p16-	control	0.0269849	not significant	0.112313	552369	333463	332859	659641	219285	397619	5797.61	403743	13553.6	79230.6	250317	50013.1	316974	253339	254851	229925	225019	200159	401470	227035	332859	991938	267054	415108	2593.79	333295	3271.27	19604.1	96682.6	12614.1	163258	99057.6	153572	65092.9	207810	113880	245252	127130	205616	689932
51	991.514	36.8183	3	1.78135	early stage p16-	control	0.0333225	not significant	0.124593	499561	406409	276677	339096	320882	439728	12464.6	387540	7613	81419.7	353176	29192.1	343383	270677	225269	206648	204248	160626	363088	276700	276677	509917	390783	459069	5576.56	319919	1837.46	20145.7	136411	7362.71	176860	105837	135746	58503	188627	91388	234648	148687	181310	315472
52	719.69	31.9965	3	1.25848	control	early stage p16-	0.0566227	not significant	0.169891	106905	108491	130907	129620	117456	130563	82571.7	148781	104374	193758	97609.1	179290	112779	160253	140783	212793	144631	156505	77699.9	73865.1	130907	194916	143042	136306	36941.7	122820	25191.4	47941.7	37700.6	45219.7	58086.8	62660.4	84834.8	60242.6	133570	89043.2	70817	43189	152201	230417
53	1091.97	28.2231	4	1.10788	early stage p16-	control	0.564589	not significant	0.709451	225849	219550	289681	284118	423199	111301	211678	291612	411799	328002	161453	265292	199089	158351	224645	135351	152685	284199	164150	149479	289681	427244	515389	116196	94702.7	240729	99391.1	81157.7	62359.7	66910.7	102541	61916.7	135370	38318.3	141008	161695	88273	69460	167017	301977
54	1236.88	28.3583	3	1.13556	control	early stage p16-	0.516205	not significant	0.668006	227657	201275	320252	295111	412170	116047	215654	270129	537511	395417	195944	450160	267754	208938	237590	194120	169475	264725	165464	137036	320252	443774	501958	121151	96481.6	222995	129733	97838.3	75681.5	113537	137907	81696.4	143170	54956.2	156514	150615	57531	46633	148541	179723
55	1000.69	35.8375	4	1.49338	early stage p16-	control	0.39102	not significant	0.557957	4659.29	17055.5	2975.34	26501.6	10743.8	8464.89	45727.4	7053.43	5872.06	7802.45	31839.1	5760.41	10612.8	3488.56	6814.86	2742.76	25438.2	2734.67	3386.44	11612.1	2975.34	39851.9	13084.2	8837.19	20458	5822.7	1417.27	1930.56	12297.6	1452.87	5466.11	1364.06	4106.59	776.486	23492.8	1555.89	13832	19885	11277	48118
57	868.012	19.5604	3	2.04524	control	early stage p16-	0.0351705	not significant	0.129022	39096.2	45470.9	86854.3	103899	40438.7	94084.7	13876.2	65949.8	140392	71328.7	98633.8	64397.1	79506.2	240529	63910.5	171742	69583.1	251846	28415.7	30958.5	86854.3	156239	49247.9	98222.8	6208.05	54442.4	33884.9	17648.9	38096.4	16242	40949.6	94048.7	38512.1	48620.8	64261.5	143288	38533	33643	96597	202220
58	623.317	38.2724	4	1.5886	early stage p16-	control	0.152235	not significant	0.304247	84493	131441	64717.5	109588	85612.7	197687	37067	219626	5199.91	101924	220936	58484.9	68357.7	50290.3	71879.1	33635.4	57972	63280.5	61410.7	89490.1	64717.5	164793	104263	206382	16583.4	181305	1255.04	25219.2	85334.7	14750.8	35207.6	19663.9	43313.9	9522.33	53538.4	36003.4	77761	126845	90459	207628
59	827.435	33.8563	5	1.38203	early stage p16-	control	0.290001	not significant	0.46271	36326	365949	430161	467887	670073	706436	137913	238846	19480.4	256923	677992	286009	377325	246547	158129	204256	217122	318084	26402.3	249153	430161	703586	816042	737507	61700.8	197171	4701.75	63570.7	261868	72136	194341	96401.9	95287.9	57825.8	200517	180974	12563	103408	269040	381375
60	894.21	28.4597	4	1.04808	early stage p16-	control	0.673063	not significant	0.794558	7855.51	10235.6	7481.49	8665.56	8105.61	13508.9	5713.03	11444.9	9511.67	9185.27	7314.39	6433.19	12423.1	7276.61	8896.46	9255.36	8542.37	8238.32	5709.49	6968.79	7481.49	13030.9	9871.34	14103.1	2555.95	9447.89	2295.72	2272.72	2825.12	1622.55	6398.52	2845.22	5360.96	2620.23	7889.06	4687.19	2469	2401	2722	3753
67	937.472	36.8183	3	2.38552	early stage p16-	control	0.00739049	not significant	0.0550177	162891	436700	126662	181546	214279	244556	211222	99192.1	6001.7	109215	218537	16608.3	78421.3	26191.1	78250.2	82587.9	122248	140704	118392	297323	126662	273000	260957	255312	94498.7	81884.4	1448.56	27023	84408	4188.87	40390.9	10240.9	47153.1	23381	112899	80053.5	77802	197673	91034	132803
72	1115.18	28.3583	3	1.06517	control	early stage p16-	0.714162	not significant	0.821367	127514	110095	196140	161586	232396	77139.3	130856	168629	291594	212870	116943	193322	149851	123262	139870	101244	100904	173688	92679.2	74957.1	196140	242985	283021	80532.1	58543.6	139206	70378.6	52670.6	45168.1	48758.9	77180.9	48196.3	84285.1	28662.7	93186.8	98820	41426	34265	113637	136468
73	1032.62	21.6428	5	1.31275	control	early stage p16-	0.113645	not significant	0.257355	108295	107435	79902.1	91744.9	137131	115146	83224.7	96697.8	37778.6	195655	103724	174167	84282.9	100995	188847	165732	139075	154615	78710.2	73145.9	79902.1	137962	167004	120210	37233.9	79825.3	9118.19	48411.1	40062.4	43927.6	43409.9	39490.1	113798	46919.5	128438	87968.3	65175	75196	69691	139846
75	675.663	21.3723	3	1.30066	control	early stage p16-	0.407993	not significant	0.571274	75674.4	54602.7	37891.6	43463.5	65487.5	4571.68	121087	90623.7	164627	81705.4	99853	149495	58434.1	3255.61	1910.03	86861.4	87487.5	68553.7	55001.2	37175.8	37891.6	65358.4	79753.3	4772.76	54173.1	74811.1	39734.1	20216.4	38567.3	37705.1	30096.5	1272.97	1150.97	24590.8	80796.6	39003.6	104766	65846	67204	111148
76	1270.82	35.6346	4	2.68569	early stage p16-	control	0.000139406	significant	0.0111687	466792	258684	275977	350049	468367	508347	545850	235532	1243.05	106715	85993.3	28109.9	258911	170066	215709	185053	211428	184072	339271	176122	275977	526387	570397	530706	244208	194435	300.019	26404.4	33214.2	7089.77	133352	66497.2	129985	52389.4	195259	104728	187493	79737	119719	226421
78	919.09	24.6526	3	1.38673	control	early stage p16-	0.147245	not significant	0.298997	277300	169994	274336	422945	334112	257388	228260	275275	721396	183540	153469	662024	260766	317283	377405	464991	440278	301018	201545	115739	274336	636004	406895	268708	102121	227244	174115	45413.4	59275.9	166973	134308	124060	227422	131641	406606	171264	60385	32610	86962	242385
79	892.226	39.8618	5	2.07931	early stage p16-	control	0.0139433	not significant	0.0773147	193616	209223	88419.1	295068	291491	171521	409576	141869	3822.88	80338.3	65108.5	84850.3	143026	166455	162017	57024.8	271380	48536.7	140723	142448	88419.1	443709	354990	179065	183240	117115	922.684	19878.1	25147.6	21400.6	73665.4	65085.4	97630.6	16144	250625	27614.9	97280	95152	58983	253921
80	1026.92	26.4984	4	1.45747	control	early stage p16-	0.0320902	not significant	0.122678	463837	415073	456453	384481	320539	388544	370675	321588	989709	468747	566606	580022	345056	455378	550128	868258	352120	510263	337123	282599	456453	578164	390365	405633	165836	265475	238874	115982	218847	146291	177721	178057	331504	245808	325191	290314	141795	131941	235194	299531
82	778.61	42.35	5	2.15488	early stage p16-	control	0.038705	not significant	0.136117	107802	129333	125430	121436	307566	185386	1167.62	93164.3	1779.75	32996.6	90366	21776.9	128334	91835.6	52055.1	16205.8	131021	55059.4	78352.2	88055	125430	182610	374567	193540	522.382	76908.4	429.557	8164.36	34903.1	5492.48	66098.5	35908.5	31368.1	4587.92	121001	31326.1	63838	73817	112579	144335
84	1016.88	33.18	5	1.83764	early stage p16-	control	0.0544259	not significant	0.167237	131589	59961.3	161645	248378	177824	60081.1	362667	123853	8163.41	154981	48051.6	81135.6	124581	59674.4	152334	43171.7	137200	92678.2	95640.9	40824.1	161645	373499	216562	62723.6	162253	102242	1970.31	38347	18559.5	20463.7	64165.6	23333.2	91795.7	12222.1	126708	52729.2	33817	27737	77889	178236
85	879.953	39.4222	4	8.70094	early stage p16-	control	4.7884e-07	significant	0.000651701	213924	558049	297907	332763	419764	570653	372910	352797	7077.22	6099.75	89642.1	11396.5	4629.39	1065.12	82808.3	49509.3	154692	41130.6	155483	379943	297907	500394	511206	595752	166836	291239	1708.14	1509.26	34623.5	2874.38	2384.37	416.471	49899.8	14016.3	142861	23401.3	95154	254624	191616	350806
87	851.406	33.2138	3	1.78624	early stage p16-	control	0.109568	not significant	0.254474	109560	264311	268316	189300	198429	52155.1	3947.75	188313	12468.7	19291.5	113291	28495.4	13643.4	137671	232952	193799	37976.5	102182	79629.8	179954	268316	284661	241656	54449	1766.18	155455	3009.42	4773.3	43757.8	7186.98	7027.02	53830.5	140376	54865.3	35072.1	58136.5	46203	157945	247268	218818
88	1226.59	39.6589	3	2.32915	early stage p16-	control	0.00300852	significant	0.0390133	280876	346486	166361	261648	252182	474271	96958.7	256292	5134.44	102069	252560	33344.9	175522	127232	152218	88144.8	70393.1	139225	204145	235902	166361	393454	307117	495130	43378.4	211572	1239.24	25255	97549.2	8410.1	90402.7	49748.7	91725.6	24954.2	65009.6	79212	99482	96330	85190	184929
89	970.123	32.1317	3	1.14591	early stage p16-	control	0.510972	not significant	0.663581	144542	244651	223538	277078	248009	355919	227990	131809	30752.7	178008	97167.5	205792	273387	309859	195255	116444	223887	391361	105055	166569	223538	416656	302035	371573	102000	108811	7422.43	44044.5	37530.1	51904.1	140808	121158	117659	32965.7	206765	222665	42900	76109	107877	228836
91	1437.14	37.6299	4	6.65935	early stage p16-	control	0.0119344	not significant	0.0728927	55405.2	247960	148503	200007	688356	267765	96653.7	51966.5	679.099	993.085	0	1575.92	56948.8	21995.1	60188.5	32737.6	79524.5	75084.8	40269.3	168822	148503	300761	838309	279542	43241.9	42899.1	163.906	245.72	0	397.472	29331.5	8600.26	36269.2	9268.17	73442.6	42719.5	24868	83303	69691	117090
93	1164.74	30.1364	4	1.10599	early stage p16-	control	0.63092	not significant	0.764633	299044	186277	348888	495049	561567	143642	229797	514892	578021	463818	209225	319958	222369	227766	334137	207210	196726	381796	217350	126825	348888	744431	683899	149959	102809	425050	139510	114763	80811.3	80698.4	114531	89058.3	201349	58662	181681	217223	67718	31894	108485	266638
94	995.792	30.3393	3	1.21439	early stage p16-	control	0.118774	not significant	0.262572	355683	440404	219035	279908	317370	258724	306709	242772	186677	221540	148163	242020	291967	165677	324769	331325	298562	280884	258515	299845	219035	420913	386507	270104	137219	200412	45056.1	54815.8	57226.6	61041.3	150377	64781.2	195704	93799.5	275729	159809	124604	179267	90532	198147
97	1036.64	26.025	4	2.08958	control	early stage p16-	0.00456138	significant	0.0439089	564800	324295	351236	338814	229802	270258	63144.8	367163	1.08062e+06	571140	336345	654268	610009	488026	511561	1.17327e+06	563406	566126	410505	220793	351236	509492	279862	282144	28250.3	303098	260817	141318	129910	165017	314185	190822	308264	332158	520318	322097	161306	70345	137656	201758
98	1043.53	37.4946	3	3.32829	early stage p16-	control	0.00123046	significant	0.0280074	133023	343771	192430	380433	451813	272059	578763	102945	8509.42	88504.8	89652.9	32906.9	109586	67565.8	158710	75479.1	190419	100776	96683.3	234053	192430	572077	550237	284025	258932	84982.8	2053.82	21898.8	34627.6	8299.63	56442.2	26418.8	95637.5	21368.4	175856	57336.7	29859	67504	49592	158592
101	1210.55	32.7404	4	2.0973	early stage p16-	control	0.0844669	not significant	0.211323	164451	118841	218098	382185	313082	75736.3	862891	198521	23340.7	211053	84503.4	115534	179026	113755	230075	77489.7	242815	113366	119525	80912.1	218098	574711	381284	79067.4	386049	163882	5633.48	52221.1	32638.7	29139.5	92207.1	44479.3	138642	21937.7	224245	64499.3	56940	34915	118722	287358
102	1017.1	34.5328	5	4.46542	early stage p16-	control	0.00341259	significant	0.0403872	203294	242560	176884	495738	332252	177816	774564	108652	18233.4	95268.6	26300	65857.9	98474.1	42406.4	118620	84798.3	132896	20259.8	147757	165145	176884	745468	404630	185637	346532	89693.6	4400.77	23572.4	10158.2	16610.4	50719.1	16581.3	71479.9	24006.8	122732	11526.8	93775	118721	102929	515975
106	1117.17	24.7203	3	1.9133	early stage p16-	control	0.0464453	not significant	0.152686	147424	228293	166047	73094.1	148731	65864.6	299803	367255	63969.5	85174.9	288292	79691.6	103681	82645	76083.7	32227.4	94922.8	71015.4	107150	155431	166047	109916	181131	68761.5	134129	303174	15439.6	21074.9	111350	20099.5	53400.8	32314.9	45847.6	9123.71	87663.3	40404.2	47531	98051	91207	40073
107	1191.94	38.4076	3	4.4986	early stage p16-	control	0.00182244	significant	0.0298189	124751	184372	141391	155123	195728	458906	338823	53145.6	2699.86	6084.39	24987.4	3657.89	97951.6	76335.4	65559.6	32105.2	101154	48562.1	90670.6	125528	141391	233266	238366	479090	151586	43872.4	651.633	1505.46	9651.17	922.577	50450	29847.8	39505.9	9089.12	93418.1	27629.4	42209	61296	69140	101875
110	1113.75	39.0164	5	8.35552	early stage p16-	control	0.000159363	significant	0.0112019	95187.8	288660	122287	283293	343195	382588	205317	46822.5	2751.55	17121.7	23555.1	4468.08	38459.8	9126.12	22065.9	12332	90808.6	43709.9	69183.9	196532	122287	426003	417957	399415	91856.7	38652.6	664.108	4236.42	9097.95	1126.92	19808.7	3568.39	13296.8	3491.23	83863.7	24868.7	47389	161100	73573	248112
113	1343.44	37.5284	5	8.95728	early stage p16-	control	0.00189275	significant	0.0299539	125008	341904	91329.4	186350	519146	298395	117334	31954.2	1409.54	15130.1	18415.5	1789.61	32255	23526.4	45791.8	1012.88	54457.5	45042.6	90857.6	232783	91329.4	280224	632237	311520	52493.8	26378.6	340.205	3743.64	7112.81	451.367	16612.9	9199.03	27593.9	286.75	50292.7	25627	53181	143317	58927	125049
114	839.999	25.112	3	1.63621	early stage p16-	control	0.0024138	significant	0.0338679	99746.2	98597.2	95483.5	75173.4	124515	88760.7	87584.4	134468	52595.8	25985.9	46943.2	55558.3	35930.9	63162.7	51900.6	104275	91047.6	87074.6	72496.9	67129	95483.5	113042	151640	92664.6	39184.4	111005	12694.4	6429.71	18131.4	14012.7	18506.2	24697.2	31275	29520.7	84084.4	49541.1	62281	51638	96606	101690
116	997.44	32.4023	3	1.50462	control	early stage p16-	0.0829342	not significant	0.209227	148643	241895	149738	113501	114754	123367	29381.7	235639	375888	344113	133534	107867	297404	147487	205109	202621	143545	218335	108036	164692	149738	170677	139752	128793	13145.1	194523	90723.7	85144.2	51576.3	27205.7	153178	57668.5	123598	57362.9	132567	124222	60174	112943	99739	77279
118	976.242	35.6346	5	1.68833	early stage p16-	control	0.0668358	not significant	0.18564	130812	87801.3	185964	66066.3	107119	165284	222434	108000	696.809	9151.51	7655.64	21301.4	127436	123455	141627	160479	96182.4	106794	95076.1	59778.7	185964	99347.4	130454	172554	99514.5	89155.5	168.181	2264.36	2956.92	5372.55	65636	48272.1	85343.4	45432.4	88826.5	60760.4	57663	37778	115957	58582
119	1466.36	31.3878	4	1.53578	early stage p16-	control	0.21432	not significant	0.381294	154010	202716	155278	282355	261090	206215	766237	125347	41776.2	188289	78549.8	117936	178263	174959	228039	253081	352822	138850	111937	138017	155278	424593	317966	215285	342806	103475	10083	46588.5	30339.2	29745.3	91814.2	68410.4	137415	71648.4	325839	78998.6	45377	54271	56549	140875
120	863.933	25.9912	4	1.04065	control	early stage p16-	0.914036	not significant	0.950037	367401	625712	181121	31948.5	114577	405765	929169	368381	45408.3	513825	983888	151332	538591	625917	519287	317138	42633.3	195722	267032	426011	181121	48042.7	139536	423612	415701	304103	10959.7	127136	380018	38168.2	277401	244739	312919	89783.1	39372.8	111356	122155	218403	76954	12631
124	1214.59	37.7651	4	4.1579	early stage p16-	control	0.000175242	significant	0.0112019	107349	101404	69590.4	166578	115981	175149	187790	41473.8	2657.16	0	50325.9	6385.51	56343.1	41964.4	77265.9	6632.92	22554.9	26076	78023.1	69040.2	69590.4	250493	141246	182853	84015.4	34237.2	641.327	0	19437.9	1610.53	29019.5	16408.4	46560	1877.81	20829.9	14835.9	40476	51896	38128	126251
128	679.648	31.8274	3	1.24613	control	early stage p16-	0.416987	not significant	0.579101	79030.5	141853	32642.6	22616.3	59287.7	53024.8	15735.9	112753	48539.4	74477.9	157987	106584	105856	88013.3	46170.2	85158	39624.5	52810.1	57440.5	96579.1	32642.6	34009.3	72203	55357	7040.08	93079	11715.4	18428.1	61021.1	26882.1	54520.9	34414	27821.9	24108.6	36594.1	30046.3	64222	119864	30692	32037
129	920.192	39.6589	4	2.57141	early stage p16-	control	0.000584348	significant	0.0180749	168256	191752	107145	154275	147816	247959	42822.5	177032	5266.84	41965.4	95098	29705.2	90605.4	63656.3	100619	36461.9	54183.2	83789.2	122291	130553	107145	231992	180017	258865	19158.3	146142	1271.2	10383.5	36730.8	7492.13	46666.3	24890.1	60632.5	10322.5	50039.4	47671.9	72572	77325	60478	120992
137	611.972	26.7689	3	1.21047	control	early stage p16-	0.213163	not significant	0.380207	55703.9	105849	114336	41857.8	81967	78648.2	39573.9	102006	134990	108561	103902	91799.7	81681.6	72922.9	64420.3	115094	58841.2	105816	40486.4	72066.4	114336	62943.8	99822.8	82107.4	17704.9	84207.1	32580.9	26861.2	40131.2	23153.3	42070.1	28513.5	38819.3	32583.6	54341.1	60203.8	53714	123424	163337	89399
139	790.423	33.7886	4	1.6582	early stage p16-	control	0.305119	not significant	0.481191	55673.2	120839	108841	143004	149527	85141.1	661180	66874.7	16660.7	154611	69806.5	106015	125091	93731	150726	87931.6	183103	60964.2	40464.1	82272.5	108841	215042	182100	88885.8	295805	55206	4021.19	38255.4	26962.2	26738.6	64428.1	36649.6	90826.4	24893.8	169099	34685.6	39539	80053	106054	197589
143	838.128	29.5756	4	1.11982	control	early stage p16-	0.553553	not significant	0.700823	2574.25	2835.93	1327.83	1127.91	2821.56	4548.4	2330.91	1677.38	2257.8	3061.56	1749.22	2036.69	5072.41	3111.49	2329.52	2366.34	2423.13	2529.28	1871	1930.82	1327.83	1696.1	3436.21	4748.45	1042.83	1384.7	544.938	757.523	675.622	513.686	2612.54	1216.62	1403.76	669.922	2237.81	1439.04	2260	1893	1649	2521
144	824.634	33.5858	5	1.53083	early stage p16-	control	0.588386	not significant	0.730651	198681	419351	11666	13424.9	4943.41	1222.6	1.5828e+06	269272	11228.3	963458	17865.6	233722	2381.81	193242	206679	194907	212172	6831.67	144405	285512	11666	20187.7	6020.29	1276.37	708131	222287	2710.04	238389	6900.44	58948.3	1226.75	75559.2	124544	55179	195946	3886.88	72346	144831	7547	21097
146	1117.03	34.9922	4	2.86266	early stage p16-	control	0.000552561	significant	0.0180749	305874	367731	229704	324214	139711	167247	317569	85645.6	2213.42	27993.6	66174.2	73124.3	131786	168213	100212	77625.2	132419	66346.9	222313	250366	229704	487537	170146	174603	142077	70701.6	534.226	6926.47	25559.2	18443.1	67876.6	65772.5	60387.4	21976	122291	37748.1	127872	138927	135263	240491
147	1003.1	25.0105	3	1.04031	control	early stage p16-	0.881488	not significant	0.93151	146167	81027.7	76770.7	80895.9	98995.8	37363.6	19904.8	261525	65623.8	72956.7	118292	157502	149636	121886	105366	55864.7	81303	115329	106236	55167	76770.7	121647	120561	39007	8905.21	215893	15838.9	18051.7	45689.2	39724.5	77069.9	47658.4	63492.9	15815.5	75085.1	65616.5	72602	35424	44180	56063
150	905.667	26.4984	4	1.84421	early stage p16-	control	0.00138671	significant	0.0298189	166179	126255	188860	193103	188159	200847	249108	69704	56736.6	78904.6	173576	62224.9	90224.6	95851.1	89591.4	79512.9	110298	99939.1	120781	85959.9	188860	290379	229148	209681	111448	57541.6	13693.8	19523.4	67042	15694.1	46470.1	37478.6	53987.3	22510.4	101863	56860.3	94849	72020	164418	274005
151	1381.86	26.025	3	2.53131	control	early stage p16-	0.0010472	significant	0.0250041	607799	369918	366788	417398	276103	305335	22253.3	406363	1.46499e+06	822244	420288	939724	739091	822222	711816	1.49113e+06	692820	666515	441757	251856	366788	627663	336249	318764	9955.88	335458	353588	203448	162333	237013	380669	321496	428936	422146	639834	379214	123178	66203	107209	189934
152	874.419	23.5029	3	1.00083	control	early stage p16-	0.998206	not significant	0.998206	37781.8	26162.3	30390.3	42263.8	57930.1	16588.3	212015	51498.8	47813.1	87454.2	53941.5	104268	56689.7	43220.3	77874.5	23946.9	61185.8	37388.2	27460.4	17812.4	30390.3	63554.3	70549.7	17317.9	94853.4	42513	11540.1	21638.8	20834.4	26297.9	29198	16899.5	46926.7	6779.46	56506.5	21272	24780	16268	27690	58628
153	1016.86	35.6346	5	3.36268	early stage p16-	control	7.73657e-05	significant	0.00798596	211701	104507	126669	118811	219696	194379	221605	95267.4	2641.7	26354.4	0	8099.14	102674	51643	75578.7	69529.2	68630.9	75357	153867	71152.4	126669	178663	267555	202928	99143.7	78644.5	637.597	6520.89	0	2042.73	52882.1	20192.8	45543.3	19684	63382.1	42874.4	95700	48442	71721	112793
155	1628.71	30.6099	3	2.19484	early stage p16-	control	0.0126832	not significant	0.0737912	84651	101072	178024	285692	314555	57515.4	226385	163545	369.155	120108	47947.5	85081.7	50748.6	63060.8	149929	36795	109777	140024	61525.5	68814	178024	429611	383077	60045.1	101282	135009	89.0986	29718.3	18519.3	21459	26138.1	24657.3	90346.5	10416.8	101381	79666.4	21737	22025	60218	128496
157	934.444	26.938	5	1.01957	control	early stage p16-	0.965859	not significant	0.981983	75316.2	55140.8	94025.3	5963.43	52604.7	36330.4	357495	19314.4	20403.5	120186	134667	119972	110121	87084.7	65775.6	30988.2	156229	41838.9	54740.9	37542.2	94025.3	8967.54	64064.2	37928.3	159939	15944.3	4924.55	29737.7	52014	30258.8	56717.6	34050.9	39636	8772.9	144281	23804.2	44338	26932	72663	7404
158	700.963	30.7113	3	1.77174	control	early stage p16-	0.0251436	not significant	0.106606	87555.7	85020.9	103745	123285	63720.9	105933	23047.9	81414.6	157662	92379.3	88289.9	104572	148335	234431	135514	184063	64257.2	282569	63636.7	57885.8	103745	185391	77602	110592	10311.4	67208.9	38053.1	22857.5	34101.2	26374.8	76400.1	91664.4	81660.3	52109	59342.9	160768	49745	43266	92474	170529
159	848.881	25.7545	4	1.10375	early stage p16-	control	0.61367	not significant	0.749735	121392	89009.5	101507	75910.9	154286	63804.3	265339	140526	47477	139116	105539	116329	151278	103720	145048	83557.7	138481	115292	88229.7	60601.4	101507	114151	187896	66610.5	118710	116006	11459	34421.6	40763.4	29340.1	77915.5	40555.3	87405	23655.6	127890	65595.5	64622	33175	67194	60910
160	1180.1	38.712	5	20.138	early stage p16-	control	0.005021	significant	0.0458346	24966.5	55717.6	86507.1	186940	319147	194658	0	61505.5	883.56	3895.36	9829.88	2045.82	6554.33	2041.35	1166.9	898.548	21227.5	9148.82	18146	37934.9	86507.1	281111	388670	203220	0	50773.6	213.254	963.831	3796.71	515.987	3375.81	798.186	703.166	254.383	19604.1	5205.22	22243	46012	47348	145458
163	1108.86	31.1511	5	2.19481	early stage p16-	control	0.00178074	significant	0.0298189	116248	122053	145723	219381	171862	72480.1	235671	235711	23375.3	90888.7	34581.3	78750	52196.5	44788.8	140827	51857.2	103030	130982	84490.4	83098.7	145723	329895	209300	75667.9	105437	194582	5641.83	22488.6	13356.7	19862	26883.8	17512.8	84861.8	14681	95150.6	74522.3	27977	24899	51364	124004
164	670.703	29.5756	5	1.72053	control	early stage p16-	0.041978	not significant	0.143054	1178.67	2081.33	829.298	965.535	1824.86	2158.94	1758.94	745.883	3426.22	1131.84	1074.7	2614.31	3307.63	2612.82	1364.24	5006.66	2409.29	1878.43	856.676	1417.06	829.298	1451.93	2222.39	2253.9	786.933	615.737	826.948	280.052	415.093	659.371	1703.59	1021.63	822.081	1417.41	2225.03	1068.73	1128	1691	1334	2463
165	1227.82	28.1892	3	2.58122	control	early stage p16-	0.000139507	significant	0.0111687	375851	330342	267755	278569	232146	282361	129279	386305	1.21654e+06	902238	556296	802918	568502	862380	552542	914743	402985	585756	273174	224911	267755	418899	282718	294780	57838.3	318900	293622	223241	214864	202509	292807	337198	332959	258968	372165	333266	82160	86825	75209	129915
167	1394.78	21.0004	4	1.49108	control	early stage p16-	0.0548381	not significant	0.167342	108416	60649.6	154682	131057	225823	54262	90295.3	145565	234523	276787	144754	285259	85151.3	160392	158720	155270	140198	168277	78798.6	41292.7	154682	197077	275016	56648.6	40397.2	120166	56604	68485.7	55910.1	71946.8	43857.2	62714.4	95643.5	43957.5	129476	95741.1	20097	13177	39243	42626
168	1230.31	35.7023	4	2.66046	early stage p16-	control	0.000283506	significant	0.0128617	300628	181019	197542	256038	248807	265192	304835	110242	1148.48	26368.5	29394.2	16757.2	186881	165888	122491	108275	138285	80440.3	218501	123245	197542	385018	303007	276856	136380	91006.4	277.196	6524.38	11353.3	4226.43	96253.1	64863.7	73812.5	30653	127709	45766.5	111559	70324	83348	181601
169	1203.8	25.2811	3	2.41732	control	early stage p16-	0.00530742	significant	0.0472118	201396	129197	208032	218130	182196	172755	48401.8	252028	893069	549635	210862	559555	255541	444126	286141	517365	262718	287965	146377	87962.5	208032	328013	221885	180353	21654.5	208053	215550	135996	81443.4	141129	131617	173657	172427	146468	242626	163838	59116	31636	82122	140574
171	1019.19	27.5805	4	1.05596	early stage p16-	control	0.741009	not significant	0.838953	106362	129476	137159	118025	188310	46199.7	107790	159814	169532	184657	93746.9	157165	100485	71204.6	117463	70018.8	88224.1	123132	77305.8	88152.9	137159	177480	229332	48231.7	48224.3	131929	40918	45689.9	36208.9	39639.5	51754.6	27841.6	70782.5	19822.6	81476.9	70056	46605	47387	79841	96431
175	1017.54	37.427	5	1.46875	early stage p16-	control	0.37476	not significant	0.545135	32163.4	98171.1	53032.4	80257.8	35029.4	61276.8	267243	22387.5	639.83	62030	55174.9	54346.3	95252	55648.8	78332.6	4120.14	122309	24963.9	23376.8	66839	53032.4	120688	42660.3	63972	119562	18481.2	154.428	15348.1	21310.8	13707	49059.5	21759.2	47202.8	1166.43	112955	14203.2	33472	63088	46080	111361
182	817.105	41.3018	3	2.66924	early stage p16-	control	0.0227052	not significant	0.100014	103903	225589	110181	108756	78144.6	355153	39978.7	76628	6604.98	21599.6	90346.9	6901.64	74712.5	64930.8	54397.3	63508.5	54685	76661	75518.4	153590	110181	163542	95167.7	370774	17886.1	63257.4	1594.17	5344.4	34895.7	1740.7	38480.6	25388.5	32779.5	17979.5	50502.8	43616.3	54081	140732	85317	129490
183	1207.23	26.4984	3	2.21064	early stage p16-	control	4.82264e-05	significant	0.00798596	230345	198012	264780	294321	288331	263631	326926	120454	67617.4	102534	51033.7	71454.9	127732	127919	150752	111404	171662	141322	167418	134815	264780	442586	351142	275226	146264	99436	16320	25370.1	19711.3	18022	65788.4	50017.3	90842.1	31538.8	158533	80405.1	86332	60885	154428	272913
184	990.906	34.6681	4	1.37491	early stage p16-	control	0.189689	not significant	0.356092	126345	261373	310414	271373	333710	167277	28212.1	194491	277408	135114	28518.1	53975.5	153445	156741	157019	251701	137113	188329	91829.5	177954	310414	408078	406406	174634	12621.8	160555	66954.6	33431.4	11014.9	13613.5	79031.8	61286.9	94618.9	71257.7	126627	107150	32752	67770	130699	131160
185	741.702	31.3202	3	1.29258	early stage p16-	control	0.110892	not significant	0.255708	78821	102043	53316.1	68794.6	65636.9	59312.4	32492	47540.5	30710	65871.7	39393.2	37060.6	53327.5	25959.8	54399.3	71329.3	53318.2	59852.8	57288.2	69475	53316.1	103450	79935.3	61921.1	14536.6	39245.3	7412.12	16298.7	15215.3	9347.26	27466.3	10150.5	32780.7	20193.6	49240.6	34053.2	69439	65686	46135	118763
188	1434.34	33.2476	4	1.37596	early stage p16-	control	0.139656	not significant	0.291076	155915	243159	215738	196805	223334	194670	219670	131629	95061.1	58707.4	15211.4	37855.2	124454	155813	190289	268529	247413	242860	113321	165553	215738	295946	271986	203232	98278.2	108661	22943.8	14526	5875.29	9547.68	64099.9	60924.3	114667	76021.6	228491	138175	36907	63169	74224	123974
189	1139.92	39.7942	3	3.69467	early stage p16-	control	0.00984767	not significant	0.0656994	87203.5	34394.4	99225.3	367786	76648.4	139961	118095	179037	3660.82	8989.35	14588.7	6960.25	98750.7	40922.3	46257.1	31715.2	91749.6	29359.1	63380.7	23417.1	99225.3	553060	93345.6	146117	52834.3	147797	883.568	2224.24	5634.74	1755.49	50861.5	16001	27874.3	8978.71	84732.7	16703.8	30715	23343	46392	301031
190	1168.56	38.4753	4	4.28949	early stage p16-	control	0.00328558	significant	0.0395723	82740.4	182970	57998.3	125266	139089	182755	11906.6	33956.8	915.333	6430.3	354.718	2736.19	29457.1	1272.83	26646	32081.7	71682.7	66412	60136.9	124573	57998.3	188368	169388	190793	5326.89	28031.8	220.923	1591.05	137.007	690.111	15171.9	497.688	16056.7	9082.47	66200.5	37785.1	37739	79515	38223	97010
193	808.022	24.7541	3	1.53097	control	early stage p16-	0.120795	not significant	0.265307	98157.7	42785.7	49978.1	67579.3	56328	22290.6	13670.7	137424	140511	60014.7	71742.9	188355	106370	86654.9	94402.1	52502.9	56545.8	77200.8	71342.4	29130.3	49978.1	101623	68598.6	23271	6116.14	113446	33913.5	14849.5	27710.1	47506.2	54785.6	33882.8	56886.2	14863.8	52221.3	43923.4	62957	23838	45163	108983
194	759.866	30.576	4	1.235	early stage p16-	control	0.346829	not significant	0.518658	83814.6	122676	101387	82548.4	89229.3	184211	173735	69814.9	10559	85778	72636.7	72942	130644	164122	92921	50258	70675.8	167901	60917.6	83523	101387	124132	108667	192313	77727.2	57633.1	2548.51	21224.1	28055.3	18397.1	67288.2	64173	55993.7	14228.3	65270.7	95527.2	34917	46597	64389	76625
195	1298.11	35.8037	4	9.12489	early stage p16-	control	7.5372e-05	significant	0.00798596	146887	346267	149070	365048	483348	358918	323812	52437.3	346.534	9502.56	10053.9	4947.45	36135.2	4515.24	47120.2	26943.9	92454.1	72886.8	106760	235753	149070	548942	588641	374704	144870	43287.7	83.639	2351.22	3883.24	1247.82	18611.4	1765.5	28394.3	7627.94	85383.4	41468.9	58847	115732	75804	255113
196	988.282	26.4984	5	1.04789	early stage p16-	control	0.920601	not significant	0.951358	114843	73505.9	114976	16994.8	35115.6	18741.7	336207	66382.6	24064.5	77691.3	297670	90751	67709.5	102752	62603.1	26486.4	151028	25828.8	83469.7	50045.8	114976	25555.9	42765.2	19566	150416	54799.8	5808.17	19223.2	114973	22888.8	34873.8	40177.1	37724.3	7498.42	139477	14695.3	62026	34558	88047	11913
197	1385.83	31.1511	4	2.17186	early stage p16-	control	0.0134308	not significant	0.075876	102155	86339.1	138336	223572	166477	51743.1	152078	265314	5933.95	86797.9	14630.1	59939.4	32929	41540.9	160867	54220	81507.8	144236	74247.6	58783.2	138336	336197	202743	54018.9	68038.1	219020	1432.21	21476.5	5650.75	15117.7	16960.1	16242.9	96937.6	15349.9	75274.2	82063.3	25109	22390	45230	112945
199	1276.28	28.595	4	1.18833	early stage p16-	control	0.673938	not significant	0.794558	105863	149766	98067.3	178693	125520	86483.6	706735	101435	34974.3	223791	88210.6	204565	176229	105930	229705	164569	304825	100342	76942.8	101967	98067.3	268711	152864	90287.4	316186	83735.7	8441.35	55372.8	34070.6	51594.5	90766.9	41419.5	138419	46590.2	281512	57089.4	30786	35864	37860	120195
200	931.963	39.8956	4	3.14071	early stage p16-	control	0.00650398	not significant	0.0505824	111240	118624	89621.3	346652	254961	189286	354486	62028.3	2119.98	23636.6	27823.2	8076.86	137222	60841.6	109865	26999	166570	44551.2	80851.2	80763.9	89621.3	521279	310502	197611	158593	51205.2	511.676	5848.42	10746.4	2037.11	70676.1	23789.6	66203.9	7643.54	153831	25347.4	31089	57204	31418	172943
201	833.402	32.1994	3	1.13869	control	early stage p16-	0.601269	not significant	0.739898	56812.9	77189	62256.8	34709.2	39740.9	74266.9	4099.65	120766	19887.2	99388.4	124753	64530.1	61373.7	91888.7	46868.6	51741.2	55009.5	53315.2	41292.4	52553.5	62256.8	52194.1	48398.2	77533.4	1834.14	99694.3	4799.93	24591.7	48184.7	16275.5	31610.5	35929.3	28242.7	14648.2	50802.4	30333.7	33500	44776	58751	33608
203	762.408	25.7545	3	1.42145	control	early stage p16-	0.205012	not significant	0.373476	161280	156145	89019.6	54385.6	44025.4	81554.3	409984	156706	54188.1	186236	288704	272899	317601	215256	212893	188042	183623	129393	117220	106310	89019.6	81782.5	53616	85141.3	183423	129363	13078.8	46080.5	111509	68829.5	163580	84166.7	128288	53235.5	169580	73618	72089	68990	36918	28894
206	789.416	44.1762	3	1.80977	early stage p16-	control	0.0320563	not significant	0.122678	70176.7	56479.2	38213.5	45794	62937.7	36644.8	14411	72516.8	8713.66	1695.21	8618.58	3285.57	57344.8	30415.6	37089	39231.4	45942.2	41990.1	51005.4	38453.4	38213.5	68862.8	76648.1	38256.6	6447.33	59863.6	2103.11	419.448	3328.85	828.673	29535.4	11892.8	22349.6	11106.6	42428.6	23890.2	45423	32514	33085	53559
208	1318.66	37.7651	3	2.11861	early stage p16-	control	0.0193938	not significant	0.0930446	66643.3	153355	47703.3	92045.8	102495	127543	25224.5	45794.8	638.037	15035.9	52783.4	0	43554.2	38735.7	43607.4	46176	75935.2	73414.9	48437.3	104410	47703.3	138414	124823	133153	11285.2	37804.3	153.995	3720.33	20387.1	0	22432.6	15146	26277.6	13072.6	70127.8	41769.4	24789	57155	25479	63647
209	1147.67	33.2476	5	1.69392	early stage p16-	control	0.0234113	not significant	0.101798	106215	150378	146598	136111	144210	115296	113085	93063.1	61198.7	14449	0	13676.7	61151.1	64964.6	113285	138563	140956	133346	77198.8	102383	146598	204677	175625	120367	50593.2	76824.8	14770.8	3575.12	0	3449.48	31495.9	25401.7	68264.7	39227.9	130176	75867.2	31323	51911	53232	96795
211	704.025	33.721	3	1.30639	control	early stage p16-	0.182406	not significant	0.346724	117912	58185.3	61743.9	115476	66269	58518.3	9861.86	103945	54704.2	113445	72658.6	99544.1	92997.1	81187.8	97164.4	176854	85702.1	92324.4	85700.2	39615	61743.9	173648	80705.1	61092.1	4412.09	85808.1	13203.3	28069.8	28063.7	25106.6	47898.2	31745.1	58550.7	50068	79147.8	52528	94243	32871	61114	192224
212	919.404	29.2037	5	1.49559	early stage p16-	control	0.231371	not significant	0.402652	80386.5	53781.5	55293.2	27845.3	163666	30610.1	42661.1	29474.8	8428.03	43812.8	42193	92870.5	36874.7	38797.2	35127.9	30803.4	46404.2	28974.7	58426	36616.7	55293.2	41872.4	199319	31956.4	19086.1	24331.8	2034.17	10840.6	16296.7	23423.4	18992.3	15170	21167.9	8720.58	42855.3	16485.2	35132	20734	30201	21459
215	711.858	32.7404	4	2.0385	early stage p16-	control	0.0162742	not significant	0.0851115	75661.4	202258	48694.6	24598	100389	113998	112990	74343.6	13755.8	53442.7	73602.4	43308.1	57308.1	58719.6	32367.7	32324.4	44544.2	52323.6	54991.8	137706	48694.6	36989.3	122258	119012	50550.5	61371.6	3320.07	13223.4	28428.3	10923	29516.6	22959.9	19504.6	9151.18	41137.5	29769.5	28080	94685	25107	15770
219	1070.74	35.7023	5	4.80069	early stage p16-	control	0.00230275	significant	0.0330033	174735	216395	97394.3	420631	254616	148827	518265	68037.7	1720	41622.4	39990.3	15061.2	109193	6299.54	87445.7	17740.5	132526	42835.6	127000	147331	97394.3	632526	310081	155373	231866	56166	415.137	10298.6	15445.9	3798.68	56239.7	2463.18	52694.3	5022.42	122391	24371.3	50973	57469	42128	248307
220	1333.92	35.8375	3	1.78925	early stage p16-	control	0.409436	not significant	0.571761	8014.2	799.785	13931.4	18300.1	259.607	3699.34	50588	970.405	0	0	2227.76	507.438	28215.3	10782.3	16854.9	431.757	7741	699.91	5824.84	544.527	13931.4	27518.8	316.16	3862.05	22632.5	801.082	0	0	860.453	127.984	14532.3	4215.97	10156.7	122.232	7148.99	398.214	12206	4704.62	14108	28128
221	921.122	28.1892	4	2.19326	control	early stage p16-	0.000810281	significant	0.0220559	194491	164725	132865	133423	110173	143731	45684.2	181332	537874	340751	248838	339831	243410	292999	214845	385917	167858	261019	141359	112152	132865	200635	134174	150053	20438.7	149692	129820	84312.2	96111.5	85710.7	125368	114565	129464	109255	155020	148507	50639	54212	50544	85420
227	1391.93	39.0164	4	9.64771	early stage p16-	control	0.000381051	significant	0.0148174	55268.7	189277	70348.3	181237	234253	257052	120729	21343.8	643.249	5417.61	0	1432.53	20029.5	4945.51	13574.5	6320.86	65368.9	28611.4	40170.1	128868	70348.3	272536	285282	268358	54012.9	17619.6	155.253	1340.48	0	361.306	10316.2	1933.74	8179.94	1789.46	60369.6	16278.5	26416	95351	42435	150907
229	733.324	30.1702	3	1.34066	control	early stage p16-	0.189012	not significant	0.35541	112395	62596.2	65484.7	99228.8	50954.1	46327.2	15582.7	162548	31417.5	126105	79082	109306	104684	110582	163844	126472	80042.5	99292.2	81690.5	42618.1	65484.7	149216	62054	48364.8	6971.54	134185	7582.89	31202.3	30544.7	27568.8	53917.6	43238.5	98731.3	35804.8	73921	56492.3	87086	33625	67505	191507
232	782.896	37.4946	4	3.90242	early stage p16-	control	0.00116167	significant	0.0272591	35184.6	91975.7	58802.6	124360	149721	81659.7	172962	23179.1	8823.62	17245.5	32701.4	9535.22	24134.9	19351.7	32821.2	14512.9	49371.1	27844.3	25572.7	62620.9	58802.6	187006	182336	85251.3	77381.4	19134.7	2129.65	4267.05	12630.6	2404.93	12430.7	7566.66	19777.9	4108.65	45595.3	15842	16762	37559	25679	66476
234	1151.21	25.8897	4	1.39858	control	early stage p16-	0.34985	not significant	0.520378	430180	160218	179792	230019	208145	163821	171401	28123.2	234750	810754	217937	80281	205152	196139	116001	286844	386659	213169	312661	109083	179792	345892	253487	171026	76682.9	23216.1	56659	200605	84176.3	20248.1	105664	76692	69901.8	81206.6	357088	121283	227948	58531	109735	225445
235	935.699	19.628	3	1.77943	control	early stage p16-	0.0482093	not significant	0.156221	28284.7	39300.7	49048.7	71634.8	28681.9	69768.2	6897.94	43124.1	86010.1	55237.7	66813	35896.6	49530.4	135387	43287.9	92783.6	41431.9	142631	20557.7	26757.6	49048.7	107721	34930	72836.8	3086.07	35599.5	20759.2	13667.5	25805.9	9053.7	25510.6	52937.6	26085	26267.4	38263.3	81149.8	18893	22083	28099	108484
236	1573.95	29.8123	3	1.2152	early stage p16-	control	0.272531	not significant	0.444743	94442.2	166056	137920	190027	200474	199193	289907	83330.2	121219	183540	69680.9	107280	110109	112921	141042	219637	194291	140619	68641.9	113058	137920	285753	244146	207954	129701	68790.2	29257.2	45413.3	26913.6	27057.7	56711.7	44153	84991.1	62180.1	179432	80005.4	24227	37416	41868	94277
239	927.913	27.7495	4	1.06043	control	early stage p16-	0.756909	not significant	0.842487	89738.5	69155.1	96532.7	71048.6	128115	37617.7	54382.4	111564	159979	137674	61853	100712	59530.3	54732.6	81687.9	66429.4	65389.1	84417.2	65223.2	47083.7	96532.7	106840	156023	39272.2	24330.1	92097.2	38612.3	34064.7	23890.2	25401.1	30661	21400.9	49224.6	18806.4	60388.3	48029.2	34364	18342	50080	54635
242	1320.88	34.6681	3	1.03995	early stage p16-	control	0.867182	not significant	0.92062	136195	282281	356710	388761	397823	195982	20859.6	223271	370588	214710	80824.6	103093	197810	268300	230174	366264	187117	387345	98988.8	192189	356710	584600	484486	204602	9332.38	184313	89444.5	53125.9	31217.8	26001.7	101882	104908	138701	103691	172806	220380	27239	53354	100112	141506
243	1227.85	40.2873	4	13.2489	early stage p16-	control	8.80157e-05	significant	0.00798596	95432.3	210776	56400.6	241449	195869	250738	202604	17372.3	1008.72	9968.34	7717.61	2498.29	22084.7	23033.4	9307.99	502.33	31417.3	12343.4	69361.5	143505	56400.6	363079	238537	261766	90642.8	14341.1	243.463	2466.47	2980.86	630.107	11374.7	9006.26	5608.94	142.212	29014.6	7022.77	36416	87096	27282	160411
244	925.629	18.1061	4	1.7707	control	early stage p16-	0.0290412	not significant	0.117634	4741.34	2504.19	7300.09	5482.76	7427.96	11033.6	5844.16	5652.62	19557.7	18005.4	5806	5014.24	11533.1	7769.88	13661.1	9666.43	5538.62	14086.7	3446.07	1704.96	7300.09	8244.71	9046.07	11518.9	2614.62	4666.32	4720.41	4455.09	2242.52	1264.67	5940.11	3038.09	8232.07	2736.61	5115.04	8014.63	4189	2863	7394	7211
245	1134.47	27.7157	4	1.5454	early stage p16-	control	0.0709518	not significant	0.19267	223578	192764	300190	207082	184300	380956	259189	394590	50796.2	47825.5	43876.8	95850.7	193923	277680	255183	393693	164031	210224	162500	131241	300190	311401	224448	397711	115959	325740	12260.1	11833.5	16947	24175.1	99880.1	108575	153772	111456	151486	119607	39478	29334	92783	73136
248	998.086	28.967	3	1.14083	early stage p16-	control	0.170548	not significant	0.331121	163026	152167	154846	175542	212829	175006	253241	173260	171739	139894	108428	136757	170620	121594	180554	210080	191999	167956	118490	103602	154846	263972	259192	182703	113297	143029	41450.6	34614	41879.5	34492.2	87877.7	47544.1	108801	59474.4	177315	95558.4	36285	26723	55638	107376
249	1066.15	28.1892	3	2.46328	early stage p16-	control	0.00379204	significant	0.0405362	488485	214963	650654	306440	333075	462412	843759	249812	99812.1	67423.9	77459.4	201615	110883	119276	197748	211255	324413	391375	355037	146356	650654	460811	405632	482750	377489	206223	24090.5	16682.7	29918	50850.5	57110.5	46637.7	119162	59807.1	299602	222673	54197	18469	113817	73904
250	985.51	40.8284	3	2.18154	early stage p16-	control	0.00621364	significant	0.0499586	128089	115810	68501.9	113437	116535	165966	11155.8	114225	6278.98	7540.78	32158.5	21568.3	93726.5	71079.4	72573.3	68812.8	56660	47313.5	93096.9	78848.4	68501.9	170581	141922	173266	4991	94294	1515.48	1865.82	12420.9	5439.87	48273.8	27792.7	43732.3	19481.2	52326.7	26919	53311	47869	36985	84226
253	1157.54	34.8371	4	2.71125	early stage p16-	control	0.000445577	significant	0.0168453	290919	125776	200171	196960	134221	157178	260898	97547	2317.8	26132.9	27552.9	28335.3	118198	130488	95017.8	80164	89179.9	77427.1	211444	85633.8	200171	296180	163460	164091	116723	80526.4	559.421	6466.08	10642.1	7146.61	60877.9	51021.9	57257.2	22694.8	82359.6	44052.2	97259	38867	89207	110561
255	1141.75	35.1951	4	1.2227	early stage p16-	control	0.538458	not significant	0.687442	174225	83762.9	210743	96777.3	89205.8	130940	3032.92	198625	621.307	49625	8816.18	34665.3	181994	228563	150627	176811	95941.3	81694.9	126630	57029.2	210743	145529	108639	136699	1356.9	163968	149.958	12278.8	3405.17	8743.13	93736	89370.2	90767.3	50055.9	88603.9	46480.3	52983	27151	86964	44725
261	1124.5	20.8313	3	2.25957	control	early stage p16-	0.00373483	significant	0.0405362	103544	54180.1	79087.4	108950	70204.6	76851.3	31577.5	138051	351463	202466	132069	305096	105013	178130	153154	189604	133434	120625	75257.3	36888	79087.4	163834	85498.1	80231.5	14127.4	113963	84828.6	50096.4	51010.4	76950.1	54087.1	69650.5	92289.5	53677.7	123229	68629.6	29951	11843	31000	57694
263	973.011	42.35	4	2.36614	early stage p16-	control	0.039177	not significant	0.136901	44371.1	52724.1	55459.8	52098.7	143741	69805.8	2827.09	35396.1	1126.01	4663.34	29637.8	6160.02	53541	36935.3	18138	5936	60805.6	24179.7	32249.6	35896.7	55459.8	78343.6	175053	72876.1	1264.81	29219.9	271.772	1153.85	11447.3	1553.65	27576.3	14442	10929.8	1680.51	56155.3	13757	23356	24074	36543	51592
265	989.721	19.4928	3	2.40158	control	early stage p16-	0.0194156	not significant	0.0930446	14511.1	15444.5	35961.5	33265.6	25787.1	45322.3	5566.11	36094.8	86766	68298.4	34636.9	24658.9	33798.7	75732.6	49421.2	74178.8	34889.3	153898	10546.9	10515.3	35961.5	50023.2	31404.6	47315.7	2490.22	29796.8	20941.7	16899.1	13378.2	6219.37	17408	29612.1	29780.9	21000.3	32221	87560.1	7324	10510	32858	46060
266	1368.9	26.4984	3	1.44658	control	early stage p16-	0.0318409	not significant	0.122678	230463	250708	237467	223338	164381	206734	267791	196031	554432	348832	181100	292020	234896	320483	351851	451907	192036	285503	167504	170693	237467	335846	200190	215827	119807	161826	133817	86311.7	69948.1	73652.2	120983	125311	212023	127937	177349	162437	52312	47585	72164	128270
267	807.863	26.8365	4	1.74336	early stage p16-	control	0.0358069	not significant	0.130303	92933.4	184182	79157	48534	58180.7	114631	155167	104448	22593.4	63940.7	154635	49078.2	53632	65260.4	47808	36379.4	69833.2	37141.3	67545.3	125399	79157	72983.2	70854.9	119672	69420.2	86223.2	5453.11	15820.9	59726.2	12378.3	27623.2	25517.4	28808.8	10299.2	64492.5	21131.5	53116	122609	61656	59991
268	759.039	37.2579	3	3.46583	early stage p16-	control	0.0202963	not significant	0.0949255	36361.2	456061	89030.1	238503	202763	358109	53395.4	42968.7	4040.41	43730.6	100300	16728.7	38710.5	33157.6	60010.1	82781	56493.2	96816.7	26427.8	310505	89030.1	358649	246934	373860	23888.6	35471.2	975.185	10820.3	38740.1	4219.24	19937.9	12964.9	36161.8	23435.7	52172.7	55083.9	16511	94765	28919	123193
270	805.377	28.9332	3	1.3808	early stage p16-	control	0.116984	not significant	0.260714	68948.2	45236.3	41562.2	30677.9	30617	50442.7	39040.4	70040.2	13886	63423.1	50429.4	15332	56796.3	36920.3	25355.9	22757.3	24923.9	31069.5	50112.5	30798.7	41562.2	46132.1	37286.7	52661.3	17466.3	57819.1	3351.51	15692.8	19477.9	3866.96	29252.9	14436.2	15279.3	6442.7	23017.8	17677	63602	26141	46619	47402
271	559.281	25.0105	3	1.17046	control	early stage p16-	0.418406	not significant	0.579733	26283.8	41623.6	25092.9	12666.2	23315.8	22759.7	15578.3	46087.3	41820.5	25061.4	54413.3	31989.8	28980.2	30744.3	16844.8	39752	18833.5	23791.1	19103.4	28339.1	25092.9	19046.8	28394.9	23760.8	6969.56	38045.7	10093.7	6200.94	21016.7	8068.32	14926.3	12021.3	10150.6	11254	17393.1	13535.9	36751	55788	41056	35458
272	796.387	26.6337	3	1.74866	early stage p16-	control	0.0121103	not significant	0.0735808	69208.2	157991	60125.1	44819.9	63057.8	79688.1	103324	54161.7	45872	62723.3	55314.8	52424.5	50711.8	34084	35813.7	38932.7	35531.6	40635.8	50301.5	107567	60125.1	67398.1	76794.4	83193	46226	44711.2	11071.6	15519.7	21364.8	13222.3	26119.1	13327.1	21581.2	11022	32814.2	23119.7	46164	103367	51058	56616
273	894.216	34.8371	4	1.92712	early stage p16-	control	0.133278	not significant	0.283114	0	7571.41	1376.13	5976.91	1835.52	3029.87	5472.41	715.055	1161.2	0	4497.65	1926.22	2419.08	779.318	2416.37	1707.8	1911.78	30.4476	0	5154.93	1376.13	8987.8	2235.37	3163.13	2448.3	590.288	280.266	0	1737.18	485.823	1245.95	304.72	1456.09	483.484	1765.57	17.3231	0	11448	10033	24134
274	1038.68	35.8037	5	7.47878	early stage p16-	control	6.66378e-05	significant	0.00798596	79064.3	182109	86882.7	185562	239464	158767	187975	29308.4	3239.35	5641.33	3626.64	1088.39	32301.9	8974.83	36575.1	6166.84	58136.2	36314.7	57465	123987	86882.7	279040	291629	165750	84098.3	24194.4	781.844	1395.84	1400.76	274.508	16637.1	3509.23	22039.9	1745.86	53690.1	20661.3	44955	81221	51842	150228
277	981.152	25.5854	3	1.71945	control	early stage p16-	0.0156804	not significant	0.0833635	114312	146535	66620	48511.9	49527.9	93539	229109	95237.1	129289	143155	153984	203690	314093	170586	237977	184837	154993	120111	83083.8	99767	66620	72949.9	60317.1	97653.1	102501	78619.5	31205.1	35420.8	59475.1	51373.8	161774	66700.5	143403	52328.3	143139	68337.1	41064	46714	26222	26842
281	1068.11	31.4892	5	1.09758	early stage p16-	control	0.78074	not significant	0.860394	154205	96891.2	58015.1	123715	103095	67592.3	210065	151876	361661	56760.9	22243.8	131844	72657.4	73009.7	155481	97372.2	85543.1	42953.4	112078	65967.5	58015.1	186037	125553	70565.2	93981	125375	87289.8	14044.4	8591.48	33253.2	37422.2	28547.4	93691.7	27566.5	79000.9	24438.3	21364	12573	17612	46442
282	811.395	21.4062	3	1.83731	early stage p16-	control	0.205925	not significant	0.373476	10614.3	20426	13283.7	11461.1	13244	8939.69	67000	42192.7	2887.59	15035.8	49578.7	11644.2	1155.65	11322.5	10507.2	6564.46	10636.5	8001.22	7714.66	13906.8	13283.7	17234.7	16129	9332.89	29975.1	34830.7	696.944	3720.31	19149.3	2936.84	595.215	4427.18	6331.6	1858.43	9823.04	4552.29	11767	18187	18597	25289
285	603.331	33.721	3	1.07584	early stage p16-	control	0.638734	not significant	0.773414	42871.6	44970.6	29636.3	24407.9	49569.7	35834	30109.6	27137.6	4960.67	30953.6	33630.1	37946.1	37195	40101.9	27242.2	49945.6	25746.3	42876.5	31159.7	30617.9	29636.3	36703.5	60368	37410.1	13470.7	22402.4	1197.3	7658.87	12989.3	9570.61	19157.3	15680.2	16416	14139.8	23777.3	24394.6	43317	35655	35976	55548
286	799.11	25.6192	4	1.16972	early stage p16-	control	0.436799	not significant	0.590351	77287.7	72966.7	63288.4	91313.1	61163.1	26031.9	116512	163706	42771.3	119105	60352.1	89344.8	85963.5	50598.8	67984.2	50741.2	78841.1	72706.7	56173.8	49678.7	63288.4	137312	74487	27176.9	52126.1	135142	10323.2	29470.2	23310.5	22534.2	44275.5	19784.6	40966.9	14365	72811.5	41366.5	22483	39590	29127	88408
291	1145.98	40.5579	5	8.25168	early stage p16-	control	0.0563822	not significant	0.16977	790.552	2611.06	30271.3	121810	81045.7	33820.1	0	0	686.367	2487.98	0	0	6695.25	1788.05	2042.21	2079.12	24301.7	872.909	574.584	1777.72	30271.3	183173	98700.8	35307.6	0	0	165.66	615.601	0	0	3448.39	699.144	1230.63	588.607	22443.2	496.642	7310.15	32442	21434	98142
292	1149.01	36.5476	4	2.55781	early stage p16-	control	0.387751	not significant	0.555504	0	0	0	1290.11	0	0	1380.09	0	223.18	0	0	0	0	0	0	1081.74	0	0	0	0	0	1940.01	0	0	617.436	0	53.8663	0	0	0	0	0	0	306.247	0	0	0	0	0	24051
294	594.001	29.3389	3	1.63052	early stage p16-	control	0.115286	not significant	0.258496	27833.8	92994.8	23845.6	20053.8	33642.1	40430.7	19330.3	23382.8	24064	23949.7	40784.5	19058.7	22494.6	11866.7	14883.7	23107	15019.4	20587.7	20230	63314.7	23845.6	30156	40970.8	42209	8648.2	19302.8	5808.04	5925.89	15752.6	4806.9	11585.8	4639.96	8968.82	6541.68	13870.8	11713.4	34475	127610	34303	45645
297	1019.06	20.9327	3	1.52563	control	early stage p16-	0.112649	not significant	0.256531	46247.5	27666	63716.5	51519.7	43788.9	76208.5	21240.9	63430.7	48405.8	75179.1	41997	44364	60717.8	105102	79487.6	88541.9	37361.5	169870	33613.3	18836.2	63716.5	77473	53327.9	79560.4	9502.98	52362.9	11683.1	18601.6	16221	11189.3	31272.7	41095.6	47898.8	25066.6	34504.2	96647.5	11536	12641	32614	35142
304	1531.67	29.2037	3	1.44958	early stage p16-	control	0.434319	not significant	0.590329	71719.8	36207.6	53607.6	26075	220245	24219.2	22492.2	25122.7	378.588	48487.3	51647	103184	28751.7	49961.6	33625.2	25325	51917.7	20366.6	52126.9	24651.6	53607.6	39210.4	268224	25284.5	10062.8	20739.1	91.3754	11997.2	19948.2	26024.6	14808.6	19535.4	20262.3	7169.61	47947.1	11587.6	20811	9737	19020	12201
305	997.439	35.6346	3	2.33482	early stage p16-	control	0.0158669	not significant	0.0839536	65571.1	127473	73772.6	104233	57541.7	116856	7699.82	138671	3333.77	4801.91	19016.4	1731.93	8115.38	40585	91995.7	57754.2	61876.2	81170.9	47658	86789.1	73772.6	156740	70076.7	121995	3444.82	114475	804.634	1188.14	7344.91	436.819	4179.83	15869.1	55436.1	16350.5	57144	46182.2	32428	43346	40900	86990
306	885.117	18.2414	4	1.5786	control	early stage p16-	0.0118584	not significant	0.0728927	4649.33	1680.72	5420.12	6396.07	5308.93	7119.82	6750.51	4241.98	10313.4	12380.1	4865.7	5140.03	9255.65	8663.01	9168.69	8261.91	4647.73	9326.61	3379.2	1144.31	5420.12	9618.11	6465.43	7432.97	3020.11	3501.82	2489.24	3063.21	1879.33	1296.4	4767.12	3387.31	5525	2338.98	4292.28	5306.37	4124	1812	7040	11960
308	1112.46	26.938	4	2.41612	early stage p16-	control	8.29937e-05	significant	0.00798596	178497	111605	130187	189769	86230.6	111165	140743	97392.9	24609.7	18880.1	27555.9	45214.6	62937.4	79812.1	63408.9	95797	61594.3	61134.1	129734	75985.1	130187	285366	105015	116054	62966.8	80399.2	5939.76	4671.51	10643.2	11403.8	32415.9	31207.2	38209.8	27120.6	56883.7	34782.2	68400	37303	70458	178339
309	812.345	17.5651	4	1.36644	control	early stage p16-	0.118283	not significant	0.262572	1969.11	2741.24	2679.97	1571.34	1594.76	3419	3097.22	3361.8	2189.15	4028.71	5865.63	1926.77	4816.32	4355.93	1612.83	4161.21	2024.08	3922.47	1431.17	1866.35	2679.97	2362.9	1942.16	3569.38	1385.67	2775.21	528.37	996.826	2265.55	485.961	2480.64	1703.2	971.883	1178.06	1869.28	2231.69	2006	2433	2943	3318
315	1347.33	44.8863	4	10.3498	early stage p16-	control	0.000160796	significant	0.0112019	80745.6	186275	175318	164815	407536	221056	95895.2	108300	1779.18	1294.96	10766	2954.63	35322.9	9557.85	18770	8124.82	47402.9	37935.3	58687	126824	175318	247842	496314	230778	42902.5	89402.7	429.421	320.413	4158.26	745.204	18193	3737.2	11310.7	2300.17	43777.6	21583.3	21987	43771	51894	79053
316	1436.38	38.1033	4	5.04776	early stage p16-	control	0.000339194	significant	0.0135777	58692.7	51049	41392.8	121062	111454	51765.3	64136	38401.7	0	0	0	1424.73	16730.6	1149.6	22765.3	7753.45	58433.5	24958.8	42658.7	34756.3	41392.8	182048	135733	54042	28693.8	31701.1	0	0	0	359.34	8617.11	449.504	13718.2	2195.03	53964.6	14200.3	23162	23685	22537	85668
320	868.02	21.0342	3	1.15717	control	early stage p16-	0.402842	not significant	0.568742	70790.3	37066.1	32655.6	50078.5	30924	38202.4	18207.4	50963.9	25174.6	29048.5	39217.2	57023.2	37079.7	71187.6	49857.1	69366.9	42483.9	55286.2	51451.4	25236.1	32655.6	75305.7	37660.5	39882.7	8145.82	42071.4	6076.09	7187.48	15147.3	14382.1	19097.9	27835	30043.6	19638.1	39234.9	31455.1	48556	21853	27337	68731
321	598.661	31.8612	3	1.26269	control	early stage p16-	0.421018	not significant	0.579965	15434.4	17375.2	22251.1	21846.4	21470.2	24311.5	11224.7	19823.5	2577.03	16532.7	19557.8	12136	37766.6	45780.8	21034.3	21222.8	10549.9	55494.3	11217.9	11829.7	22251.1	32851.6	26147.3	25380.8	5021.81	16364.5	621.987	4090.7	7554.04	3060.88	19451.7	17900.7	12675.1	6008.25	9743.04	31573.5	15007	17527	29858	49108
323	1116.22	21.068	5	1.11436	control	early stage p16-	0.573858	not significant	0.716533	29278.5	15172.9	35060.7	37254.5	53444.1	15948.7	21099.5	34892.7	28536.1	59751	32020.1	47937.2	13751.9	24085.4	29996.1	31304.2	32439.3	37482.9	21280	10330.3	35060.7	56021.5	65086.4	16650.2	9439.72	28804.4	6887.42	14784.2	12367.5	12090.5	7082.89	9417.6	18075.5	8862.36	29958.4	21325.9	7161	4250	11072	15778
326	1040.98	27.7495	4	1.72734	early stage p16-	control	0.0293554	not significant	0.11829	117218	101521	103129	174643	123843	94946	275763	82551.4	19045.3	90227	38203.7	51165.8	107470	92355.4	115241	48427.2	120921	93873.6	85196	69119.8	103129	262620	150821	99122	123373	68147.3	4596.75	22324.9	14755.8	12904.8	55352.2	36111.7	69443.7	13709.9	111673	53409.4	54914	38612	67152	183154
327	1092.84	39.9294	3	4.28329	early stage p16-	control	2.67967e-05	significant	0.00798596	75194.4	78443.6	27116.2	61469.7	102479	84955.6	76734.2	63930.8	510.473	2345.27	6199.62	3403.96	28617.8	26902.8	17873.6	12751.9	59715.1	8118.03	54652.4	53407.6	27116.2	92435.2	124803	88692.1	34330.1	52775.8	123.207	580.291	2394.55	858.533	14739.6	10519.2	10770.6	3610.12	55148.2	4618.75	31092	39501	16393	55129
329	1270.84	33.18	4	1.24169	early stage p16-	control	0.527019	not significant	0.677696	29373.9	23658.3	49739.8	70353.6	66473.6	8753.48	433.089	43372.1	141.609	44063	9004.59	25676.6	42931.4	23923.1	60760.3	10676.6	58801.7	18133.8	21349.4	16107.6	49739.8	105794	80954.3	9138.49	193.76	35804.3	34.1785	10902.5	3477.94	6476.05	22111.8	9354.11	36613.8	3022.59	54304.7	10317.2	11747	9992	23981	62148
330	852.857	17.4975	4	2.08398	control	early stage p16-	0.00127587	significant	0.0280074	1316.79	1229.39	2887.83	855.235	1417.48	2539.21	2459.81	2654.5	4497.73	5884.22	3386.69	2433.79	4649.27	2937.48	3538.97	5916.02	2146.95	4621.83	957.063	837.016	2887.83	1286.06	1726.27	2650.89	1100.49	2191.33	1085.57	1455.94	1308.08	613.84	2394.61	1148.58	2132.56	1674.85	1982.75	2629.59	1907	1462	4399	2467
331	916.399	21.1356	4	1.05648	control	early stage p16-	0.744023	not significant	0.838953	57679.8	59798.7	63004.3	90981	84096.4	82414.8	19648	55782	96951.9	52829.2	49366.8	71644.2	37724.1	73947.6	54128.8	95819.5	45352.6	100235	41922.5	40713.4	63004.3	136813	102416	86039.6	8790.31	46048.8	23400.1	13071.6	19067.5	18069.8	19429.8	28914.1	32617.7	27126.9	41884.1	57028.9	19032	14808	28327	62514
335	1290.53	21.6428	4	1.23952	control	early stage p16-	0.267311	not significant	0.439419	45010	41419.2	32554	31195.5	54846.6	38788.9	28048.1	35700.3	1154.18	60368	35614.4	75659	33335	40768.4	66877.4	54958.2	49767.6	58033.8	32713.9	28199.9	32554	46910.4	66794.5	40494.9	12548.5	29471.1	278.571	14936.9	13755.8	19082.4	17169.2	15940.8	40300	15558.9	45961.5	33018.3	22526	18774	18674	33110
339	988.457	25.7545	3	1.20187	control	early stage p16-	0.23362	not significant	0.405557	128694	142296	152780	69559.2	110686	140827	76561.5	75574.5	206177	96925.7	110940	80006.7	179348	168668	121352	159616	94188	130341	93537	96880.7	152780	104600	134798	147021	34252.8	62387.8	49762.6	23982.4	42849.7	20179	92373.4	65950.4	73126.1	45187.9	86984.7	74157.3	35453	42622	62002	42180
340	830.756	27.7495	3	1.6128	control	early stage p16-	0.263703	not significant	0.436265	20034	18035.1	20911.2	13104.6	20608.3	19540.8	57506.1	14559.4	126362	34056.3	29712.9	26288.3	35609.4	26765.1	26813.7	18155.2	30023.2	17760.7	14561	12279.1	20911.2	19706.1	25097.6	20400.2	25727.6	12019	30498.6	8426.58	11476.4	6630.31	18340.6	10465.4	16157.8	5139.82	27727.1	10105	10139	5967	16062	8231
342	969.408	22.6913	4	1.39506	control	early stage p16-	0.198725	not significant	0.366483	95650.8	15055.7	35432.8	34405	24801.2	35189.3	1375.69	63044.3	67034.4	36419.4	33488.7	71039.7	66882.1	80121.1	53508.9	57824.4	32409.1	33059.9	69520.4	10250.5	35432.8	51736.7	30204	36737.1	615.47	52044	16179.3	9011.28	12934.7	17917.3	34447.6	31328	32244.1	16370.3	29930.5	18809.4	64252	9770	27096	144841
343	1474.88	38.712	4	62.1087	early stage p16-	control	0.0125042	not significant	0.0737912	6973.08	19432.6	42231.7	119958	215115	115068	550.182	22633.9	515.908	1870.22	0	0	1356.28	0	0	604.304	4164.55	2396.3	5068.13	13230.5	42231.7	180388	261976	120129	246.146	18684.6	124.519	462.75	0	0	698.552	0	0	171.081	3846.05	1363.38	12135	22579	24438	78876
344	1143.22	29.9476	4	1.19206	early stage p16-	control	0.17403	not significant	0.335489	329125	351722	353876	413242	286342	368861	501392	259050	339030	269958	175274	124511	325762	319140	437184	380020	286246	345671	239213	239467	353876	621414	348720	385084	224318	213849	81827.6	66796	67698.1	31403.7	167784	124786	263445	107585	264355	196670	47464	55617	86090	153901
347	927.909	28.3583	4	1.52857	control	early stage p16-	0.0643785	not significant	0.183067	45456	37543.9	51425.9	51356.3	64656.8	26082.4	35477.1	43214.5	129180	74687.6	43383.4	116516	75157.4	50366.7	48554	47419.7	38471.4	54974.4	33038.1	25561.5	51425.9	77227.2	78741.7	27229.6	15872.1	35674.2	31178.6	18480	16756.5	29387.2	38709.8	19693.8	29258.4	13424.7	35529.1	31277.7	13104	11137	24736	29428
348	814.632	25.7207	4	1.91772	control	early stage p16-	0.0303217	not significant	0.119115	162013	128490	52502.9	32243.4	35251.2	76757	13994.2	51371.8	81013.5	68263.9	199650	102483	145661	226981	62762	117018	114002	206887	117753	87481.6	52502.9	48486.2	42930.4	80133	6260.88	42408.1	19553.3	16890.6	77113	25847.7	75022.9	88751.4	37820	33128.3	105283	117708	132194	71518	35776	30975
350	670.148	38.8134	5	1.24885	early stage p16-	control	0.365882	not significant	0.539678	25029	28236.7	16256.9	21641.3	31261.6	29468.2	12411.7	29522.2	463.946	31697.7	45071.4	14762.5	22406.2	23378.6	20679.5	472.719	17902.4	17171.2	18191.5	19224.7	16256.9	32543.2	38071.7	30764.3	5552.87	24371	111.977	7842.98	17408.4	3723.33	11540.3	9141.23	12461.4	133.829	16533.3	9769.57	23652	30629	23322	47120
354	697.36	42.7896	3	3.83598	early stage p16-	control	0.000260799	significant	0.0123137	31976.3	42146.9	39367.2	33994.8	84848.9	98096.2	36815.3	48355.4	287.88	12125.9	20461	16885.3	17745.2	16003.7	14246.3	3119.91	17983.3	16569.9	23240.8	28695.4	39367.2	51119.8	103332	102411	16470.8	39918	69.4823	3000.31	7902.9	4258.73	9139.68	6257.6	8584.76	883.26	16608	9427.43	24510	31752	38543	52883
356	927.361	17.1931	3	4.25659	control	early stage p16-	0.0552487	not significant	0.167508	936.283	764.898	3051.32	1688.11	1622.62	1325.01	0	826.077	2622.68	0	37.1372	8166.19	4684.15	4654.05	1996.02	18299.4	3419.29	10468.8	680.503	520.774	3051.32	2538.49	1976.1	1383.29	0	681.938	633.005	0	14.3439	2059.64	2412.57	1819.77	1202.79	5180.63	3157.78	5956.2	1425	763	3390	2558
357	1455.62	28.2231	3	1.02686	early stage p16-	control	0.899482	not significant	0.941759	50249.7	45606	76662.8	82157.4	118712	20075.8	48014.2	79164.1	106095	102776	41043.2	76512.1	54391.6	43950	67632.6	30764.1	41635.5	68981	36522.2	31050.5	76662.8	123544	144572	20958.8	21481.1	65351.1	25606.8	25430	15852.6	19297.6	28014.4	17184.8	40755	8709.44	38451.3	39246.7	15712	12360	29001	57544
358	1019.19	41.8428	3	2.38232	early stage p16-	control	0.00755347	not significant	0.0550177	109507	76976.7	59220.9	69782.7	97461.2	111841	889.358	81641.9	3371.37	3973.41	4748.81	3162.23	69630.8	47840.8	54136.8	52470.5	44417.4	34908.2	79591.4	52408.9	59220.9	104936	118692	116760	397.89	67396.5	813.707	983.143	1834.19	797.564	35863.3	18706.2	32622.5	14854.6	41020.4	19861	43836	54111	33314	61533
359	1176.46	32.4699	4	1.03266	early stage p16-	control	0.873913	not significant	0.9256	140878	209672	168503	200162	180295	189314	11164.1	119156	163014	196906	26479.1	74225	127727	133711	147436	228260	212809	165168	102392	142753	168503	300994	219570	197641	4994.69	98364.9	39344.8	48720.4	10227.3	18720.7	65786	52282	88843.9	64621.5	196534	93972.3	26451	44075	54389	76801
360	1233.84	24.8217	3	1.57947	control	early stage p16-	0.174399	not significant	0.335495	93089.5	35230.9	78501.8	155435	75915.9	25279.8	4561.03	146702	43937.6	130482	89677.3	306610	96182.7	135690	163692	69178.7	87067.1	91141	67658.8	23986.7	78501.8	233736	92453.6	26391.6	2040.56	121104	10604.7	32285.3	34637.1	77331.8	49538.9	53055.9	98640.1	19584.8	80408.4	51854.7	29179	7984	30929	112740
361	1225.77	28.8317	4	1.7271	early stage p16-	control	0.00587848	significant	0.0495504	145899	88157.6	145319	69264.3	143714	173532	107677	111586	27947.4	95098.9	42214.6	28539.5	128709	40674.5	92768.6	85822.5	80509.7	90724.6	106041	60021.3	145319	104156	175020	181165	48173.7	92115.8	6745.34	23530.4	16305	7198.11	66291.7	15904.1	55901.9	24296.7	74352.5	51617.8	33256	15365	40309	19261
363	749.353	27.7495	4	1.47351	control	early stage p16-	0.0593497	not significant	0.175217	62211.7	34071.1	42008.1	43101.8	43116.2	42538.5	22884.9	66695.9	15221.9	87506.6	44430.6	113820	55685.9	71175.3	82001.8	67613.9	63657.5	55755.4	45216.3	23197	42008.1	64814.5	52508.7	44409.5	10238.5	55058.4	3673.94	21651.8	17160.9	28707.2	28681	27830.2	49413.8	19141.8	58789.1	31722	36630	12757	32619	61022
365	1280.78	37.5284	5	2.0192	early stage p16-	control	0.2935	not significant	0.466107	6604.64	5392.21	44267.2	21715.4	13781.3	19343.5	133385	21694.1	0	0	2005.42	0	55605.7	19798.3	36893.6	0	48907.2	1571.98	4800.35	3671.24	44267.2	32654.7	16783.5	20194.3	59674.9	17908.8	0	0	774.575	0	28639.7	7741.29	22231.9	0	45166.8	894.375	16789	18976	34299	40503
368	820.153	29.6771	4	2.38048	early stage p16-	control	0.00126652	significant	0.0280074	44026.7	84504.5	31078.7	49462.9	89349.3	62084.7	75996.2	19388.6	9205.6	36123.2	20119.4	20847.8	33645	15542.8	27173.7	26605.1	28465.5	21662.2	31999.2	57534.1	31078.7	74380	108813	64815.4	33999.9	16005.5	2221.85	8937.99	7770.96	5258.14	17328.8	6077.37	16374.7	7532.01	26288.5	12324.7	18679	38478	17341	52731
370	980.819	30.576	5	1.00526	early stage p16-	control	0.977176	not significant	0.988066	96779.9	99331	128275	122480	140953	58427.1	196064	132934	97653.5	238670	108412	121570	149134	79735.6	141521	47588.6	105506	122882	70341	67628.7	128275	184180	171659	60996.9	87717	109738	23569.5	59054.3	41873	30662	76811.7	31177.3	85279.6	13472.5	97437.2	69913.7	12380	11612	27291	42866
372	787.409	33.8225	5	1.6849	early stage p16-	control	0.128473	not significant	0.276227	4691.7	67508.4	70146.9	73922.8	110546	112681	2653.3	29418.7	14923.4	13127.6	72467.3	45949.3	45469.7	30586.4	22500	22873.1	37755.3	44197.2	3410	45962.5	70146.9	111162	134627	117637	1187.06	24285.5	3601.89	3248.18	27989.9	11589.1	23419.2	11959.6	13558.4	6475.48	34867.8	25146	5264	22332	45052	60448
374	984.445	35.7023	5	1.85441	early stage p16-	control	0.0403398	not significant	0.139701	106905	82540.8	81945.5	98912.3	87674.4	64681.2	220785	37863.1	0	57596.9	90018.3	53337.9	69774.2	50962.6	61899.4	22259.7	97978.3	22827.5	77700.2	56197.2	81945.5	148740	106774	67526	98777	31256.5	0	14251.2	34768.8	13452.7	35937.2	19926.8	37300.2	6301.81	90485.1	12987.7	45448	39241	44308	83672
378	727.844	32.1317	4	1.24013	early stage p16-	control	0.366849	not significant	0.539678	30576.7	51576.8	44436.4	51454.3	48057.7	67742.6	9837.42	27064.1	11521.5	29461.9	11329.9	32019	46823.2	50836.1	32352.8	20201.5	28713.7	70119.6	22223.6	35115.6	44436.4	77374.5	58526.6	70722.1	4401.16	22341.8	2780.81	7289.77	4376.06	8075.69	24116.3	19877.3	19495.6	5719.14	26517.7	39894.5	12476	18733	23506	44274
379	873.344	17.2946	3	2.59432	control	early stage p16-	0.0870245	not significant	0.214566	855.413	590.329	2046.04	1584.69	395.257	1361.46	32.6762	782.714	1900.59	0	41.2604	3774.29	1783.65	2172.15	707.437	7269.61	2265.41	4889.23	621.726	401.92	2046.04	2382.99	481.36	1421.34	14.619	646.141	458.723	0	15.9365	951.936	918.669	849.328	426.298	2058.06	2092.15	2781.73	1082	964	2732	3563
382	728.001	30.6099	3	1.0293	early stage p16-	control	0.75615	not significant	0.842487	56716.8	64178.1	38434.4	36695.7	69879.4	56242.4	41350.1	45416.3	45591.6	57958.8	42916.1	42073	53704.7	50893.4	50613.9	61604.2	40660.6	50573.8	41222.6	43695.1	38434.4	55181.3	85102	58716.1	18499.6	37491.8	11003.9	14340.8	16576	10611.5	27660.6	19899.7	30499.7	17440.4	37550.9	28774	27658	31136	24212	30855
384	1423.96	37.4608	4	8.5988	early stage p16-	control	0.0018117	significant	0.0298189	12013.3	34191.2	16935	76870.4	70170.6	63973	80128.7	0	1.62142	0	0	0	5504.66	1864.25	6259.93	3896.11	25895.4	8079.7	8731.46	23278.8	16935	115594	85456.7	66786.7	35848.8	0	0.391344	0	0	0	2835.17	728.937	3772.2	1103.01	23915	4596.95	15597	27454	20704	81451
385	1176.23	38.6443	3	2.74804	early stage p16-	control	0.038416	not significant	0.135927	32753.3	83666.3	12461.8	24394.7	40902.7	76619.1	1401.13	21876.5	495.613	3868.76	14613.9	3956.34	21397.4	13101.6	4122.63	4141.79	24915.9	43152	23805.5	56963.5	12461.8	36683.5	49813	79989.1	626.85	18059.3	119.62	957.249	5644.48	997.851	11020.7	5122.82	2484.27	1172.56	23010.4	24551.3	24874	44141	14900	41636
387	1326.2	28.595	3	1.56433	control	early stage p16-	0.066293	not significant	0.184781	241590	224747	223056	208638	179362	210259	186844	202299	738032	317040	170847	283783	221803	315161	333818	458651	163395	276291	175591	153017	223056	313740	218435	219506	83592.1	167001	178130	78445.3	65988.1	71574.5	114239	123231	201157	129846	150899	157196	36283	33466	52733	71701
389	979.065	35.7361	5	1.55697	early stage p16-	control	0.320597	not significant	0.496397	66735	72835	61145.1	113907	42233	88142.9	368956	47975.9	2987.72	71125.8	56696.2	35926.3	113045	82744.4	148924	26884	115088	38572.7	48503.9	49589.1	61145.1	171287	51433	92019.7	165067	39604.7	721.11	17598.7	21898.4	9061.18	58223.6	32353.7	89740.9	7610.98	106287	21945.9	38978	43561	43686	127309
394	1025.18	25.8897	3	2.12509	control	early stage p16-	0.00156541	significant	0.0298189	9184.61	6464.32	7942.54	5994.04	6711.84	5064.91	9620.65	4097.84	24321.2	19003	9794.44	18751.7	17439.4	13124.1	8493.28	16903.2	7704.67	10779.3	6675.51	4401.18	7942.54	9013.56	8173.95	5287.68	4304.18	3382.82	5870.12	4701.92	3783.02	4729.46	8982.18	5131.65	5118	4785.37	7115.43	6132.89	4322	4197	3829	7658
395	1273.08	37.6299	4	17.5587	early stage p16-	control	0.0585983	not significant	0.173752	820.349	13418.7	15588	19579	106414	31543.8	1216.36	1674.17	756.345	0	4527.43	0	1605.64	1861.93	0	463.839	2403.86	1925.12	596.241	9136.03	15588	29441.9	129595	32931.2	544.185	1382.05	182.55	0	1748.68	0	826.985	728.03	0	131.315	2220.02	1095.3	9499	26037	17298	38642
396	876.095	26.8365	3	1.07167	control	early stage p16-	0.73115	not significant	0.832716	111478	83817.5	38420.1	27759.7	33767.3	46088.4	34612	108646	47647.4	75950.1	91377.6	82505	79124.8	60369.3	58691.8	58720.8	45984.1	48776.9	81024.1	57066.4	38420.1	41743.7	41123.3	48115.5	15485	89688.9	11500.1	18792.4	35293.8	20809.1	40753.2	23604.9	35367.4	16624.1	42467.3	27751.6	58615	28348	18073	24981
400	1138.07	31.1173	5	4.43101	early stage p16-	control	0.00172954	significant	0.0298189	27769.4	72946.5	62581.2	112303	81474.3	13035.4	113302	57604.8	1099.14	0	0	563.155	4516.4	2172.55	62372.7	10991.4	17987.4	52919.7	20183.2	49665	62581.2	168876	99222.7	13608.8	50690.2	47553.5	265.287	0	0	142.037	2326.17	849.484	37585.5	3111.72	16611.7	30108.7	9814	25984	23074	63792
401	990.748	30.8468	3	1.66687	early stage p16-	control	0.0643806	not significant	0.183067	66205.9	109256	63695.1	82779.3	92567.5	74947.4	222750	52300.2	70295.7	57854.3	22316.8	34286.5	30877.2	61617.1	81323.2	46565.5	104850	63320.9	48119.4	74385.8	63695.1	124480	112732	78243.8	99656.1	43174.5	16966.4	14314.9	8619.68	8647.59	15903.3	24092.8	49004.9	13182.9	96831.4	36026.4	26788	34578	30131	46475
404	1034.04	33.6196	4	2.04765	early stage p16-	control	0.0579303	not significant	0.172901	5156.69	60884.4	88440.1	102144	144861	149351	12442.7	60141.5	5024.22	2134.69	84461.7	5317.71	55944	37166.1	48753.8	36231.9	44184	61352.8	3747.96	41452.6	88440.1	153600	176418	155920	5566.74	49647.7	1212.64	528.188	32622.6	1341.21	28814	14532.3	29378.8	10257.4	40804.9	34906.7	9599	21559	37560	73248
407	1060.98	30.0012	4	1.31389	early stage p16-	control	0.409628	not significant	0.571761	36158	28015.9	50266.4	69713.5	70559.8	28980.4	198177	48277.2	31717.4	68310.3	26427.9	72457.3	71820	40372.9	65634.8	36050.5	58415.3	33160.7	26280.2	19074.4	50266.4	104832	85930.6	30255	88662.4	39853.5	7655.25	16902.1	10207.5	18274.9	36990.9	15786.1	39551.1	10206.1	53947.8	18866.8	13160	9318	26834	66661
409	1061.17	28.3583	3	1.02121	early stage p16-	control	0.89231	not significant	0.939238	30631	25862.1	45509.4	36157.4	51876.1	23677.4	35139.6	35661.6	63890.4	46226.9	25723.3	40644.5	33718.5	24995.4	30106.4	24487.4	24488.2	33974.7	22263.1	17608	45509.4	54371.8	63176.9	24718.8	15721.1	29439.2	15420.5	11437.9	9935.38	10251.2	17366.7	9773.4	18141.9	6932.48	22615.4	19329.9	9109	7581	19778	25584
410	1064.93	27.0056	4	1.16368	early stage p16-	control	0.602629	not significant	0.740902	59321.4	31610	52021.9	72078	48356.4	28007.1	8982.77	124058	7641	30096.1	39185	76493.2	17753.2	48380.4	87322	38008.3	48882.4	62157.3	43115.6	21521.4	52021.9	108387	58890.4	29238.9	4018.8	102412	1844.22	7446.7	15134.9	19292.8	9143.76	18917.1	52619.8	10760.3	45144	35364.4	18374	10920	24392	44526
411	983.996	22.4546	5	1.82408	control	early stage p16-	0.00165935	significant	0.0298189	36844.7	22097.7	20769.2	30357.1	25586.5	23278.4	7762.54	45360.3	34395.1	55294.3	44001.7	74746.6	35831.3	38667.7	57604.9	55003.6	36491.8	51472.5	26779.2	15045	20769.2	45649.6	31160.3	24302.3	3472.88	37445.6	8301.54	13681.5	16995.3	18852.3	18454.9	15119.4	34712.4	15571.8	33700.9	29285.3	21667	13817	20836	40455
412	1217.22	29.4742	4	1.35139	early stage p16-	control	0.0843437	not significant	0.211323	79724	143525	129298	147574	166682	137677	174436	38859.2	71017	78376.9	37487.5	80968.4	101047	76532.7	110752	127339	126978	130915	57944.5	97717.6	129298	221914	202992	143732	78040.7	32078.8	17140.6	19392.9	14479.2	20421.5	52044	29924.9	66738.8	36050.2	117267	74483.9	12839	21754	30100	47012
413	678.675	30.3731	3	1.25913	early stage p16-	control	0.150157	not significant	0.301867	21048.2	25154	35212.4	54313	58254.5	24801.5	35783.6	46390.9	25660.2	34069.8	23865.7	38946.8	34723.9	20317.8	23849.4	38889	36076.5	22375.6	15298.1	17125.9	35212.4	81673.3	70944.7	25892.3	16009.2	38296.3	6193.3	8429.9	9217.91	9823	17884.6	7944.42	14371.5	11009.6	33317.4	12730.6	9822	8836	31582	108339
414	1600.7	28.3583	5	2.19985	early stage p16-	control	0.128263	not significant	0.276211	8141.72	3558.97	36852.2	37627.3	60473.8	1642.76	1872.72	23767.2	28462.8	14486.2	3269.42	7350.18	5089.28	4187.74	11585.3	496.049	9135.13	14772.3	5917.51	2423.1	36852.2	56582.2	73647.5	1715.01	837.838	19620.1	6869.74	3584.33	1262.79	1853.83	2621.23	1637.44	6981.26	140.434	8436.49	8404.71	6803	3244	19924	27445
415	667.722	31.8274	5	3.07256	early stage p16-	control	0.0201227	not significant	0.0946566	40444.6	83921.5	16960.6	10918.2	42535.8	39871.6	130443	26638.9	2019.81	14350.2	21544.1	22532.1	19378	29147.9	14601.4	6792.65	20675.6	8326.24	29395.7	57137.2	16960.6	16418.3	51801.9	41625.3	58358.8	21990.8	487.497	3550.69	8321.23	5682.96	9980.65	11397.1	8798.72	1923.03	19094.4	4737.22	19661	39838	12120	9794
416	1071.74	37.799	4	11.9155	early stage p16-	control	0.00624754	significant	0.0499586	7859.46	1266.93	7584.74	59997.7	27417.5	33985.6	41491.9	4068.13	1031.63	184.768	4720.64	1451.91	901.279	0	2302.68	1524.08	5489.73	1661.53	5712.37	862.575	7584.74	90221.7	33390.2	35480.4	18563.1	3358.3	248.994	45.7172	1823.3	366.194	464.204	0	1387.58	431.474	5069.89	945.328	17858	15530.7	16241	72275
421	627.998	27.0056	3	1.16004	control	early stage p16-	0.208942	not significant	0.376803	48874.5	56167.9	40142.1	25023.5	27870	48868.4	46822.1	52340.1	73665.4	46727.4	53977.9	43267.2	45699.1	51429.2	38833.2	58392.3	35282.2	54602.2	35522.7	38241.4	40142.1	37629.1	33941.2	51017.8	20947.7	43207.5	17779.8	11561.8	20848.5	10912.7	23537.3	20109.2	23400.7	16531.1	32583.9	31065.9	34760	34392	29736	31587
422	740.366	39.0164	5	1.69162	early stage p16-	control	0.0936723	not significant	0.227657	44211.2	34540.2	27449	79945.5	38722.2	62850.5	13125.1	88006.7	3278.58	37290	77611.2	38070.5	20836.5	28808.1	37532.4	7177.99	24039.9	12690.6	32133.3	23516.4	27449	120218	47157.4	65614.8	5872.05	72650.7	791.312	9226.69	29976.6	9601.99	10731.9	11264.2	22616.8	2032.12	22201.4	7220.32	37140	41331	26649	106441
425	1313.06	30.407	4	1.34481	early stage p16-	control	0.129025	not significant	0.276976	83959.1	65064.6	67779.3	51133.7	123688	27404.4	59936.7	77391.7	30019.6	74249.9	25541.8	90570.4	42189.9	54261.7	58493.5	48735	49324.1	43747.4	61022.7	44298.7	67779.3	76892.5	150633	28609.7	26815.1	63887.9	7245.47	18371.7	9865.29	22843.3	21729.9	21216.8	35247.8	13797.1	45551.9	24890.1	24714	19832	28793	34362.1
426	687.313	22.9619	5	1.28438	early stage p16-	control	0.49922	not significant	0.653696	8209.54	37230.3	25346.8	5352.34	13125.3	21651.6	3100.05	9524.21	4708.95	12777.4	34537.5	19609.2	13645.1	10114.9	10082.1	4247.21	4931.88	5579.22	5966.81	25347.9	25346.8	8048.6	15984.6	22603.9	1386.93	7862.36	1136.54	3161.52	13339.8	4945.75	7027.93	3955.02	6075.41	1202.4	4554.7	3174.3	7215	30017	32871	12294
427	968.452	32.5037	5	1.49685	early stage p16-	control	0.26853	not significant	0.440325	30724.1	18319.1	35466.7	72337.6	53147.2	11710.9	1751.47	37074.1	2134.44	28484.2	1094.29	14618.5	27096	17607.7	40642.1	9152.15	56773.9	19963.4	22330.7	12472.4	35466.7	108778	64724.8	12226	783.59	30605.2	515.164	7047.87	422.658	3687	13955.8	6884.77	24490.7	2591.01	52432	11358.1	15518	9058	22959	64951
429	1242.29	39.8618	3	3.05379	early stage p16-	control	0.0127869	not significant	0.0738527	53356.6	63289	43546.6	194756	149390	95028.3	168786	20843.1	1516.14	7708.94	13699.7	0	75840.8	38887.5	54612.8	8975.97	100588	21126.8	38780.4	43089.8	43546.6	292864	181933	99207.9	75513.2	17206.3	365.933	1907.43	5291.38	0	39061.8	15205.3	32909.4	2541.14	92895.6	12020.1	16323	24755	17139	75753
431	1061.69	26.9718	4	1.62584	early stage p16-	control	0.0539119	not significant	0.167139	79442.4	53135.3	101175	66727.5	41355.3	68167.7	161862	92679.5	22806.9	23205.5	11898.1	41101.7	48431.8	56753.5	87605.4	98853.4	60592.3	59675.4	57739.9	36176.7	101175	100342	50364.2	71165.9	72415.6	76508.2	5504.63	5741.75	4595.55	10366.5	24944.8	22191.1	52790.5	27985.8	55958.3	33952.3	25180	15083	39715	44313
433	1179.54	35.7023	4	1.41955	early stage p16-	control	0.406579	not significant	0.569881	44257	13754.2	77310.5	27648.7	24229	41594.5	67254.2	15898.8	0	1373.96	7382.36	0	35839.3	104833	31311.3	34889.8	44587.8	14471.8	32166.6	9364.44	77310.5	41576.8	29507	43423.9	30088.8	13124.7	0	339.96	2851.37	0	18459	40990.4	18868	9877.46	41177.8	8233.74	21764	16535	39304	39934
435	803.627	40.8284	5	2.67916	early stage p16-	control	0.00302676	significant	0.0390133	18570.7	14653.9	15908.6	31961.7	43894.6	43628.5	14164.2	21280	30.6531	18883.4	4100.38	6957.6	16618.7	13843.3	13522.3	1716.25	12903.6	6632	13497.4	9976.96	15908.6	48062.5	53456.7	45547.4	6336.9	17566.9	7.39838	4672.33	1583.74	1754.82	8559.45	5412.83	8148.43	485.879	11916.8	3773.28	18764	22095	16954	45938
438	1292.5	33.2476	4	1.00534	early stage p16-	control	0.988296	not significant	0.991206	202970	120627	106833	132313	95080.3	68758.2	0	123591	105564	0	4098.26	5324.02	48493.3	105765	163946	281327	191918	150640	147522	82127.5	106833	198967	115793	71782.3	0	102026	25478.9	0	1582.92	1342.8	24976.4	41355.2	98792.7	79644.8	177240	85706.6	39418	22691	29475	54994
441	1075.37	42.6882	5	1.35711	control	early stage p16-	0.541846	not significant	0.690498	37796.5	20673.2	28538.9	2973.97	2386.98	12529	27521.3	74756.8	1835.82	18241.3	23732.4	16264.6	75006.5	50621.7	45697	2844.78	112752	4454.89	27471	14075.2	28538.9	4472.12	2906.96	13080	12312.7	61712.8	443.09	4513.45	9166.42	4102.18	38632.1	19793.5	27536.7	805.37	104129	2534.61	21888	16108	19998	17737
443	1209.32	38.8134	4	8.41971	early stage p16-	control	0.00375973	significant	0.0405362	16630.5	48716.8	19448.2	41400.8	75858.8	59396	1120.79	4594.29	928.954	2742.1	0	4670.13	3695.87	1128.66	2691.06	385.574	17776.9	5644.58	12087.3	33168.4	19448.2	62256.6	92384	62008.4	501.429	3792.65	224.211	678.479	0	1177.88	1903.56	441.316	1621.62	109.158	16417.3	3211.48	18080	41236	19031	51965
444	894.214	33.9239	4	5.80789	control	early stage p16-	0.0347463	not significant	0.12781	10778.9	1922.65	8732.22	1151.24	1903.17	2485.67	2243.73	7358.57	16466.2	17349.1	18387.6	93715.2	9455.33	27401.2	14448	18743.2	48074.6	1497.35	7834.24	1309.02	8732.22	1731.19	2317.76	2595	1003.82	6074.6	3974.26	4292.69	7102.03	23636.4	4869.97	10714.1	8706.27	5306.29	44398	851.917	11586	7489	12729	15508
445	989.243	36.9536	4	1.03582	early stage p16-	control	0.965978	not significant	0.981983	0	2312.92	0	0	0	1463.99	0	718.504	963.779	0	0	0	0	3145.64	0	0	460.03	855.481	0	1574.73	0	0	0	1528.38	0	593.135	232.616	0	0	0	0	1229.97	0	0	424.848	486.726	0	30294	0	0
447	1353.63	37.4946	5	7.74433	early stage p16-	control	0.037436	not significant	0.134789	36498.4	131297	0	751.659	53493.9	65242.5	16884.5	0	0	0	0	0	0	4572.1	0	960.72	22048.5	21513.9	26527.5	89392.4	0	1130.31	65147.1	68112.1	7553.95	0	0	0	0	0	0	1787.73	0	271.984	20362.3	12240.3	28381	57060	0	14326
449	735.018	28.4597	3	1.40587	control	early stage p16-	0.00254243	significant	0.0353086	38284.8	30619.5	31788.5	22690.7	25966.6	36959.9	25264	30570.1	31213.3	40963.2	40192.1	55356.8	38889	45394.1	35899.7	58037.7	41647	37935.2	27825.9	20847	31788.5	34121.3	31623.2	38585.5	11302.8	25236.1	7533.59	10135.6	15523.9	13961.9	20029.8	17749.5	21633	16430.7	38462	21583.2	19343	12928	22913	25859
456	1196.91	33.7548	3	2.86595	early stage p16-	control	0.00148661	significant	0.0298189	141392	169101	103510	220502	166600	113734	71748.2	48009.9	2421.81	33941.5	0	1570.22	71125.6	36723.3	55829	65821.9	74403.8	109408	102766	115131	103510	331581	202892	118736	32099.4	39632.9	584.523	8398.15	0	396.034	36633.2	14359.1	33642.2	18634.5	68713.5	62247.8	25553	40004	22503	127973
464	724.044	43.4661	3	1.41253	early stage p16-	control	0.212781	not significant	0.380047	37939.9	28021.2	18890.3	26329	40200.9	33586.7	9033.7	71498.9	3694.28	5047.95	27909.9	9048.98	39420.6	21301.1	34037.6	26171.8	33552.8	34767	27575.2	19078	18890.3	39592.3	48958.3	35063.9	4041.58	59023.3	891.646	1249.02	10779.9	2282.3	20303.6	8328.91	20510.9	7409.34	30986.7	19780.7	22893	16655	16321	30981
465	1067.19	33.2138	4	1.36602	control	early stage p16-	0.179254	not significant	0.341688	61508.1	51183.7	87254.2	70379.8	94601.8	35125.1	925.577	63608.3	137189	91015	23055.5	79453.1	77943.2	75374.2	64802.2	124880	46619.7	72958.3	44705	34848	87254.2	105834	115210	36670	414.094	52509.5	33111.8	22519.9	8904.99	20039.3	40144.6	29471.9	39049.5	35354.2	43054.3	41509.6	15092	12659	31258	37665
466	1240.28	29.0346	4	1.65472	early stage p16-	control	0.0489969	not significant	0.157557	55214.8	47237.2	39112.1	25602.1	79062.2	22579.6	33619.5	27434.8	2167.04	21444.1	24971.9	55185.6	25391.5	20700.6	26074.7	14967.7	34726.5	23553.6	40130.9	32161	39112.1	38499.2	96285.3	23572.8	15041	22647.8	523.033	5305.93	9645.18	13918.7	13077.9	8094.1	15712.5	4237.42	32070.7	13400.8	17933	16763	14684	13463
468	831.002	32.5037	5	1.26216	early stage p16-	control	0.43063	not significant	0.589537	63457.2	109049	39842.7	49333	60881.3	46092.4	173217	48141.6	11088.9	57961.1	33147	107846	70673	62422.4	79334.9	20370.1	111179	30307	46121.6	74244.9	39842.7	74184.6	74143.8	48119.6	77495.3	39741.5	2676.39	14341.4	12802.7	27200.4	36400.1	24407.7	47806.8	5766.86	102676	17243.2	16260	30204	12065	20202
469	557.798	32.4361	4	1.16959	early stage p16-	control	0.443498	not significant	0.597034	19608	20258.1	16955.9	13917.1	31960.6	20707.8	1867.26	12481.4	4519.96	14655.6	15481.1	18882.5	22061.9	14733.8	11680.4	14097.4	18528	12585.8	14251.3	13792.5	16955.9	20927.8	38923	21618.6	835.394	10303.5	1090.93	3626.25	5979.44	4762.47	11363	5761.04	7038.51	3991.04	17111.1	7160.71	19465	18653	25128	24884
471	1014	38.6105	4	2.70168	early stage p16-	control	0.126601	not significant	0.273065	18541.9	34830.9	24204.1	88567.5	60628.2	62006	243020	2833.36	952.791	6700.02	10505.8	7399.58	65400.6	18647.9	29135.4	9143.92	88912.9	10562.1	13476.5	23714.3	24204.1	133184	73835.5	64733.2	108725	2338.98	229.964	1657.79	4057.77	1866.29	33684.6	7291.5	17556.8	2588.68	82113	6009.29	17727	37010	17833	57449
472	1294.91	24.6526	5	1.47308	early stage p16-	control	0.0779048	not significant	0.201193	88527.4	61502.6	72410.1	85954.7	74622.5	89186.7	91959.5	34055.2	19125.8	8554.17	21170.7	60016.8	74036.7	93756.7	64828	95817.9	40229	30091	64343	41873.5	72410.1	129255	90878.3	93109.4	41141.7	28113	4616.17	2116.56	8177.01	15137.2	38132.6	36659.7	39065	27126.5	37152.4	17120.3	18825	12633	21187	38207
474	1032.63	20.696	5	1.37815	control	early stage p16-	0.432298	not significant	0.589537	5763.71	2794.39	1194.13	1750.93	1071.39	3199.6	16909.2	4480.25	409.536	1749.72	6394.47	3206.59	5322.94	7801.96	10905.9	7572.6	13829.4	6828.07	4189.15	1902.54	1194.13	2632.96	1304.79	3340.33	7564.98	3698.51	98.8449	432.935	2469.81	808.752	2741.58	3050.63	6571.83	2143.84	12771.8	3884.83	4492	2584	1118	2577
475	1236.71	24.4836	5	1.56495	early stage p16-	control	0.0470365	not significant	0.154257	65817.5	51111.4	72845.3	60947.1	59227.5	92171	82921.1	48495.2	7175.49	9208.23	23760.8	63587.6	55577.4	102222	47914.6	53727.7	32443.3	30544.7	47837.1	34798.8	72845.3	91649.5	72129.6	96225	37098	40033.4	1731.87	2278.4	9177.41	16037.8	28625.2	39969.7	28873.1	15210.5	29962.1	17378.4	16109	11544	26938	28902
476	744.336	33.8225	4	1.41012	early stage p16-	control	0.135003	not significant	0.285753	50655.3	78330.1	36525.6	70313.1	46897.3	35233.5	19304.8	90803.7	6295.56	56639.2	13761.7	35054.1	31870.3	36337.1	52180.3	42505.4	42648.8	62164.3	36817	53330.3	36525.6	105734	57113.4	36783.2	8636.78	74959.7	1519.48	14014.3	5315.34	8841.18	16414.8	14208.1	31443.6	12033.5	39387.1	35368.4	26648	35838	29758	82379
477	903.098	25.3149	4	1.77338	control	early stage p16-	0.0193158	not significant	0.0930446	51011.5	39908.2	49826.1	44339.4	43515.9	46048.1	19502.8	55997.9	162145	90029.5	51086.8	91905.7	59539.9	72756	41919.6	95489	49192.9	62120.7	37075.9	27171.2	49826.1	66675.6	52995.5	48073.4	8725.34	46227.1	39135.1	22276	19731.8	23180.1	30666	28448.2	25260.5	27033.4	45430.7	35343.5	15304	10842	21881	30110
482	873.058	37.7651	5	1.03926	early stage p16-	control	0.919259	not significant	0.951358	4236.41	4841.97	10998	17495.8	16804.4	13725.9	8179.18	4280.88	7643.25	3062.29	33805.4	4431.91	7829.55	9241.93	10022.7	2666.56	13898.4	4297.02	3079.08	3296.62	10998	26309.4	20465	14329.7	3659.28	3533.93	1844.76	757.704	13057	1117.8	4032.61	3613.67	6039.65	754.914	12835.4	2444.79	20558	28073	18908	44096
484	811.129	28.3921	5	1.59729	control	early stage p16-	0.0547883	not significant	0.167342	21827.9	19092.6	36616.8	26172.6	39862.7	14057.6	25857.2	34072.4	81578.9	71575.4	30397.4	62143.1	35316.4	30336.8	35619.5	26430.7	22930.2	38054.8	15864.9	12999.1	36616.8	39357.1	48546.5	14675.9	11568.2	28127.2	19689.7	17709.9	11740.7	15673.5	18189.7	11862	21464.1	7482.64	21176.5	21651.3	9273	9110	20328	25336
485	972.084	40.5579	5	10.5721	early stage p16-	control	0.0384192	not significant	0.135927	877.023	1628.86	17565.5	81715.9	73471.8	34340	0	1869.42	0	0	3869.26	2220.95	2394.13	4076.96	2082.42	2977.88	4795.88	2585.55	637.433	1109	17565.5	122881	89477	35850.3	0	1543.23	0	0	1494.47	560.16	1233.1	1594.13	1254.86	843.052	4429.1	1471.05	9340	23083	17365	65877
488	916.646	31.1511	5	2.24466	early stage p16-	control	0.00381237	significant	0.0405362	27147.8	40948.3	20181.7	37539.2	47856.8	34526.6	15763.3	12775	4631.2	27159.5	863.689	13661.7	16665.1	4093.9	17623.2	14506.3	16720.9	15908.7	19731.4	27879.3	20181.7	56449.7	58282	36045.2	7052.32	10545.9	1117.78	6720.09	333.592	3445.69	8583.37	1600.75	10619.7	4106.81	15442.1	9051.28	18344	23102	17050	51057
489	989.02	28.4936	5	1.9262	early stage p16-	control	0.00610689	significant	0.0497693	21222.7	24044	23406.6	23356.7	33884.2	13208.8	49965.7	25933.7	9746.58	20213.8	8774.46	11297.6	13194.1	8475.74	20934.9	7810.85	12942.4	26147.3	15425	16370.1	23406.6	35122.8	41265.6	13789.7	22354.2	21408.6	2352.42	5001.5	3389.06	2849.44	6795.64	3314.09	12615.3	2211.29	11952.6	14876.5	9027	10142	15200	22110
494	991.507	25.8897	3	1.75812	control	early stage p16-	0.0126871	not significant	0.0737912	11968.9	12330.9	7901.26	5594.24	10945.5	9315.67	13284.5	5010.92	14189.1	17124.1	10343.9	20401.6	33673.1	16876.6	17693.4	12809.8	13236.3	11446.4	8699.19	8395.38	7901.26	8412.36	13329.8	9725.4	5943.36	4136.58	3424.66	4237.03	3995.23	5145.61	17343.3	6598.88	10661.9	3626.5	12224	6512.41	7294	2665	3070	3976
496	1211.87	26.6337	3	1.75878	control	early stage p16-	0.0283764	not significant	0.116256	55010.5	27611.9	40189.4	65660.8	39610.6	35506.6	23371.9	40907.3	18961.7	76983.1	31280.6	137004	46334.6	89611.4	87516.7	86052.7	59667.6	87401.8	39982.4	18799.3	40189.4	98737.7	48239.4	37068.3	10456.4	33769.5	4576.56	19048	12081.8	34554.5	23864.6	35038.8	52737.1	24361.9	55104.3	49727.3	17803	13687	16712	38524
500	1467.56	23.6382	4	1.00451	early stage p16-	control	0.985105	not significant	0.991139	88695.4	74019.3	226650	335772	283476	76465.6	172563	177192	350253	180772	71738.8	209370	85639.4	142382	193236	138371	155403	258333	64465.1	50395.4	226650	504919	345229	79828.7	77202.8	146274	84536.5	44728.4	27708.5	52806.3	44108.6	55672.4	116443	39173.4	143518	146979	9189	8182	30800	75801
501	891.422	21.2033	3	1.06301	control	early stage p16-	0.749275	not significant	0.840695	4284.34	5059.29	4413.47	4930.94	3859.37	8280.03	5019.61	6101.42	2996.2	2021.77	7042.93	6155.97	3081.74	5122.67	4837.46	8753.15	5579.32	10148.1	3113.92	3444.58	4413.47	7414.92	4700.1	8644.21	2245.72	5036.81	723.159	500.248	2720.27	1552.63	1587.25	2003.01	2915.03	2478.05	5152.63	5773.75	1513	1617	1511	2758
502	808.146	28.2231	5	1.13616	control	early stage p16-	0.51018	not significant	0.663185	20199.5	17120.3	31646.6	22430.7	33416.4	13438.2	26315.8	27673.9	55092.8	36046.4	16050.5	34908.8	25803.6	18078	23729.6	17573.6	17006.6	28730.9	14681.3	11656.2	31646.6	33730.3	40695.9	14029.3	11773.4	22845.1	13297.1	8918.99	6199.37	8804.54	13290.1	7068.66	14299.4	4975.17	15705.9	16346.4	9112	7842	18591	21682
504	1205.8	35.9728	4	3.06379	early stage p16-	control	0.00944973	not significant	0.0639982	66947.8	46192.2	138793	48947.6	56386.8	55442.8	8057.46	122492	1053.9	0	6124.43	2871.82	1473.04	29998.7	48093.6	50911.5	50134.5	30983.8	48658.6	31449.6	138793	73605.1	68670.2	57881.3	3604.83	101119	254.367	0	2365.51	724.319	758.688	11729.7	28981	14413.3	46300.3	17628.2	29246	31440	66626	57993
507	615.309	28.3921	3	1.28521	control	early stage p16-	0.0849853	not significant	0.21182	37230.9	47975.4	29579.5	26162.4	27645	42184.2	28090.1	23378.9	57803.7	35885.9	31460.5	41276.3	38789.7	41839.8	35403.6	66592.7	26443.4	45806.1	27059.9	32663.6	29579.5	39341.8	33667.3	44039.5	12567.2	19299.6	13951.4	8879.26	12151.3	10410.5	19978.6	16359.7	21334	18852.7	24421	26061.4	12839	16853	14766	20275
510	897.953	38.3738	4	5.42127	early stage p16-	control	0.0123038	not significant	0.0737912	28602.9	38554.6	35146.9	33125.1	63164.1	172020	73315.2	6123.73	3398.77	6741.34	16040.3	727.075	11361	13137.8	4986.06	8449.22	26790.2	12138.4	20789	26249.6	35146.9	49812	76923.9	179586	32800.5	5055.22	820.322	1668.01	6195.42	183.38	5851.46	5136.99	3004.57	2392.01	24741.4	6906.17	19131	35274	26770	41466
511	1192.54	35.1951	4	2.05126	early stage p16-	control	0.0295029	not significant	0.11829	132814	51177.4	73285.2	63019.9	85562.9	81181.8	5625.44	100311	528.765	14141.9	0	3073.91	87808.1	61717.4	51027.8	49586.7	36496	56968.6	96530.8	34843.7	73285.2	94766.4	104202	84752.4	2516.77	82808.1	127.622	3499.14	0	775.288	45225.5	24132	30749	14038.2	33704.9	32412.3	46272	20960	35304	43777
512	997.44	33.8225	3	1.2705	early stage p16-	control	0.404717	not significant	0.569805	138185	174986	113794	226877	83325.6	75343.8	11130.9	222991	26976.5	105688	13558.4	46394.8	72912.4	120287	170702	168547	109310	195372	100435	119138	113794	341167	101477	78657.6	4979.84	184082	6511.01	26150.5	5236.82	11701.5	37553.5	47033.1	102864	47716.5	100950	111157	36396	43553	43984	162394
513	945.467	31.0496	4	1.32926	early stage p16-	control	0.184942	not significant	0.350566	36761.3	49855.2	43208.1	29131.7	26586.1	64520.5	35341	51406.4	12048.3	29189.4	72847.6	23143.7	17157.2	49329.9	29156.2	28642.7	36696.3	18514.9	26718.6	33943.5	43208.1	43806.8	32377.6	67358.3	15811.2	42436.7	2907.96	7222.36	28136.7	5837.2	8836.8	19288.4	17569.3	8108.88	33889.8	10534	13052	17198	22412	17796
514	905.958	39.4222	4	6.98684	early stage p16-	control	0.00328023	significant	0.0395723	24806.8	65114.4	23666.2	71622.4	47791.2	74522.4	8342.01	154974	2186.83	3656.26	14013.1	5792.55	10679.2	424.918	16334.9	3632.5	21129.8	6386.66	18029.9	44332.6	23666.2	107702	58202.1	77800.1	3732.13	127933	527.809	904.671	5412.44	1460.97	5500.32	166.147	9843.33	1028.38	19513.9	3633.69	23719	49755	30296	86292
515	1142.39	37.799	5	2.55357	early stage p16-	control	0.0936387	not significant	0.227657	10252.8	4727.76	22826.5	103940	65935.8	25001.4	5947.33	30751.5	587.674	8774.04	8681.95	0	20212.1	30451	24356.3	1166.92	17230.6	20405.3	7451.86	3218.85	22826.5	156300	80299.3	26101	2660.77	25385.8	141.84	2170.97	3353.32	0	10410.2	11906.6	14677	330.361	15912.8	11609.6	16555	27968	21907	116541
516	1358.59	27.5466	3	1.04689	early stage p16-	control	0.805257	not significant	0.878873	42136.2	60342.2	59702.5	50397	91056	15570.3	59530.8	62861.9	68801.8	93711.4	35955.1	69373.8	49195.5	34947.7	57474.5	24636.1	42664	50513.3	30625.2	41083.5	59702.5	75784.7	110892	16255.1	26633.5	51893.3	16605.9	23187.1	13887.3	17497.2	25338.1	13664.8	34633.8	6974.58	39401.1	28739.5	13919	15359	24512	30521
518	1422.34	31.1173	4	3.5429	early stage p16-	control	0.00468686	significant	0.0439089	30939.5	70413.3	58737.3	113825	87689.8	10525.7	97167.7	57691	8743.38	420.869	0	398.353	5698.24	726.343	77332.9	11830	23978.6	56802.9	22487.3	47940.3	58737.3	171165	106792	10988.7	43471.8	47624.7	2110.29	104.136	0	100.471	2934.88	284.006	46600.4	3349.14	22144.8	32318	7263	18927	19041	56339
521	1232.53	32.7742	4	1.95869	early stage p16-	control	0.030691	not significant	0.119686	30249.2	25010.7	52929.9	71796	71419.2	14618.2	78825.1	43553.6	1452.34	35968.3	905.628	11610.7	16573.7	23763.5	52749.5	17198.6	39475.7	48173.3	21985.6	17028.3	52929.9	107964	86977.2	15261.2	35265.6	35954.1	350.533	8899.65	349.791	2928.4	8536.3	9291.72	31786.6	4869.01	36456.7	27408.2	9391	7675	20260	32885
523	1226.59	38.6782	3	2.07283	early stage p16-	control	0.335309	not significant	0.51161	858.617	174.111	0	0	0	1258.95	1093.73	537.599	0	0	1754.13	0	0	197.202	0	0	0	414.396	624.055	118.542	0	0	0	1314.32	489.322	443.796	0	0	677.515	0	0	77.1078	0	0	0	235.77	7097	4249.64	0	0
524	1335.54	24.4159	5	1.48236	early stage p16-	control	0.0759813	not significant	0.200408	97741.3	78612.9	82689.6	96705.3	82319.9	140956	86732.4	46526.2	29604	9502.58	20122	63056.9	91890.5	90758.4	76545.7	123106	57097.2	38949.5	71039.8	53522.9	82689.6	145421	100253	147156	38803.2	38408	7145.16	2351.23	7771.94	15904	47328.2	35487.3	46126	34852	52730.5	22160.3	19220	15082	24903	36188
529	831.338	33.4167	3	1.53895	control	early stage p16-	0.0723131	not significant	0.195274	25899.7	53908.7	28175.7	33589.2	31787.6	25305.3	31696.1	37191.6	64649.9	82129.1	54312.3	20935.3	66634.1	69490.6	43323.3	74434.6	5423.48	33358.7	18824.3	36703.3	28175.7	50509.8	38712.3	26418.3	14180.5	30702.2	15603.8	20321.2	20977.7	5280.21	34319.9	27171.4	26106.3	21072.7	5008.7	18979.4	23459	18243	21786	37405
532	864.012	30.0012	5	1.91478	control	early stage p16-	0.0362213	not significant	0.131459	38305.8	28313.3	28046.2	13337.2	25333.2	24910.5	14102.3	29452.6	14627.3	105650	55568.8	44398.3	85458.8	36987.6	33991.6	41260.4	29202.8	35858.8	27841.2	19276.9	28046.2	20055.9	30851.8	26006.2	6309.21	24313.5	3530.41	26141.1	21463	11198	44015.5	14462.5	20483.2	11681	26969.4	20401.8	19063	13670	19466	14455
533	1189.76	32.7066	4	2.67723	early stage p16-	control	0.0168563	not significant	0.0862611	85783.2	87134.4	88198	226388	153247	41136.5	6287.54	178579	2724.51	31707.7	5390.36	19841.5	26482.2	33361.8	79375.1	39479.3	95365.5	70959.5	62348.4	59324.7	88198	340432	186631	42945.7	2812.98	147419	657.584	7845.46	2081.98	5004.35	13639.7	13044.7	47831	11176.8	88072.1	40372.4	9161	9936	20753	90572
540	780.764	39.7265	3	3.30554	early stage p16-	control	0.114622	not significant	0.258278	6032.72	19230	7378.97	28365.1	86958.7	11004.1	2102.38	8669	890.13	4001.92	6272.33	2871.51	13881.3	9740.67	8551.6	10555.2	1014.63	6408.76	4384.67	13092.6	7378.97	42654.2	105902	11488.1	940.583	7156.38	214.84	990.196	2422.63	724.24	7149.54	3808.68	5153.15	2988.23	937.035	3646.26	11098	25281	11003	44096
543	1229.75	22.4546	4	2.08224	control	early stage p16-	0.000721408	significant	0.0204549	31800.8	20040.6	18294.3	22000.5	22339	18748.1	4704.75	38113.9	31562.5	47893.6	41346.9	77663.3	37577.1	40274.9	54864.1	50120.8	31882.6	45015.4	23113.3	13644.5	18294.3	33083.3	27205.3	19572.7	2104.86	31463.6	7617.86	11850.3	15969.9	19587.9	19354.1	15747.8	33060.8	14189.4	29444.3	25611.5	17059	10382	13815	31334
544	1061.82	31.0496	3	1.31516	early stage p16-	control	0.163315	not significant	0.319474	115947	103796	132209	125562	88375.2	186957	157829	94638.7	96583	28529.1	21217.7	63360	113684	150797	125350	179203	91399.9	85383.1	84271.9	70668.4	132209	188814	107627	195180	70611.3	78125.5	23311.1	7058.98	8195.16	15980.4	58552.8	58962.7	75535.1	50733.2	84409.8	48578.7	10670	10077	19129	26793
546	822.447	42.4177	3	2.06426	early stage p16-	control	0.0144668	not significant	0.0787821	29345.5	19699.5	16396.6	18228.6	21464.3	30205.5	3999.89	39434	1080.69	8397.71	4861.32	3875.7	20622.4	16298.2	22205.7	7534.94	12991.2	10387.3	21328.7	13412.2	16396.6	27411.3	26140.1	31534	1789.51	32553.3	260.834	2077.85	1877.64	977.513	10621.5	6372.74	13381.1	2133.17	11997.7	5909.84	13434	13613	11528	19153
547	725.02	31.9965	3	1.03628	control	early stage p16-	0.693408	not significant	0.807987	30422.9	45320.7	34281.6	32624.9	32444.8	38753.2	24480.2	41402.6	30881	46083.4	26222.2	42597.5	34031.2	35401.7	27955.4	41961.4	35466.7	41749.3	22111.8	30856.2	34281.6	49059.8	39512.6	40457.7	10952.2	34178.4	7453.39	11402.4	10128.1	10743.8	17527.8	13842.4	16845.8	11879.4	32754.3	23753.2	10618	7535	14430	25833
550	724.345	28.2907	3	1.41446	control	early stage p16-	0.0417944	not significant	0.14292	47518.9	39698.1	21401.9	23076.2	47593.1	28819.5	12115.9	34263.3	70767.1	40380.2	40629	59615.3	49325.4	39654.4	39584.4	47408.5	30129.5	32456.9	34537.4	27028.1	21401.9	34700.9	57960.9	30087.1	5420.53	28284.8	17080.2	9991.29	15692.6	15035.9	25405	15505.2	23853.3	13421.6	27825.3	18466.4	24868	10051	9573	20880
551	1179.89	33.5519	3	1.13925	control	early stage p16-	0.753513	not significant	0.84198	38484.5	43391.3	26450.6	53890.6	29628	20592.8	0	24056.9	2851.87	3006.87	2594.38	12797.7	28628.3	34141.7	36122.5	109987	57213.6	49438.4	27971.1	29542.6	26450.6	81038.1	36082.2	21498.6	0	19859.3	688.323	743.992	1002.06	3227.78	14745	13349.7	21767.2	31137.8	52838.1	28128	15212	18585	12673	43879
555	686.347	26.2955	3	1.20612	control	early stage p16-	0.331043	not significant	0.507842	53521.9	53209.3	32851.3	45823.6	35561.9	29958.5	32330	27717.4	94690.4	65549.7	47809.8	49997.1	41773.3	23411.6	39848.1	43347	29553.2	32860.9	38900.5	36227.1	32851.3	68907.4	43308.7	31276.2	14464.1	22881.1	22854.3	16219	18466.1	12610	21515.4	9154.15	24012.3	12271.7	27293.1	18696.2	48334	40872	31391	102179
559	715.695	28.3245	3	1.09749	early stage p16-	control	0.57183	not significant	0.715954	18717.3	33604.6	21851.6	14373.9	29827	32804.5	51365.1	17275.1	30361.4	23990.6	26870.4	25429.7	29627.1	25269.2	16811.7	32864.1	18460.8	20681.9	13604	22879.4	21851.6	21614.7	36324.6	34247.4	22980.2	14260.8	7327.97	5936	10378.5	6413.77	15259.4	9880.46	10130.6	9303.97	17048.9	11766.9	5617	15402	18532	15101
560	879.607	34.871	5	1.82038	control	early stage p16-	0.0911238	not significant	0.223406	30620.7	47466.9	34697.8	17000.5	10788.2	14668.2	15326.1	82363.9	10710.9	57951.4	39109.9	68189.3	77769.4	76457.6	109270	12970.1	98015.7	25096.8	22255.6	32317.4	34697.8	25564.5	13138.3	15313.3	6856.76	67992.5	2585.16	14339	15105.8	17198.4	40055.1	29895.6	65845.5	3671.89	90519.7	14278.8	23346	33777	28092	44011
563	1354.43	38.4753	5	19.2985	early stage p16-	control	0.0187317	not significant	0.0923493	0	1262.04	51881.4	115868	68401.6	116466	227.741	3402.17	0	0	0	899.157	2802.65	1303.92	0	640.585	0	17510.2	0	859.248	51881.4	174237	83302.3	121588	101.889	2808.54	0	0	0	226.782	1443.5	509.842	0	181.352	0	9962.41	0	13398	30826	105293
565	850.85	37.9342	5	2.56604	early stage p16-	control	0.114205	not significant	0.257766	3393.57	10213.6	11560.5	23989.8	37658.3	3445.66	59095.4	2772.17	1913.33	1815.5	4052.21	0	8082.52	6346.88	12340.9	8061.33	27491.8	4002.41	2466.49	6953.83	11560.5	36074.7	45861.9	3597.21	26438.7	2288.47	461.799	449.21	1565.13	0	4162.9	2481.68	7436.54	2282.2	25389.3	2277.17	14841	29475	18393	37315
567	1224.52	22.6913	3	2.50365	control	early stage p16-	0.0125126	not significant	0.0737912	38242.9	7031.7	26533	22337.6	11514.9	24412.1	568.569	50334.9	52681	23900.1	19643.9	89462.4	61936.2	104626	63730.8	90641.2	27168.2	32585.1	27795.5	4787.47	26533	33590.3	14023.3	25485.8	254.372	41552.2	12715	5913.6	7587.28	22563.8	31900.3	40909.6	38403.8	25660.9	25090.5	18539.3	17361	3465	15350	21010
568	735.913	35.3979	4	1.02886	early stage p16-	control	0.874636	not significant	0.925645	29708.3	29039.3	16924.2	18781.7	15398.5	18735.6	10043.4	30177.1	2158.4	27725.3	21455.3	15202	26451.2	27331.1	25440	14566.9	22596	22165.3	21592.4	19771.2	16924.2	28243.1	18752.9	19559.6	4493.33	24911.6	520.948	6860.09	8286.92	3834.17	13623.7	10686.7	15330	4123.96	20867.9	12611	24047	17758	17455	30149
569	676.525	27.1071	5	1.16619	control	early stage p16-	0.364889	not significant	0.539211	20683.6	16668.7	12631.4	11174.8	14415.7	19205	9864.96	20380.5	4358.16	23349.1	13271.5	20007.1	14780.8	27472.8	23012.6	14059.3	17294.7	24647.3	15033.1	11348.8	12631.4	16804.2	17556.1	20049.7	4413.48	16824.4	1051.88	5777.29	5126.01	5046.11	7612.85	10742.1	13867.3	3980.25	15972	14023.1	17920	12964	13049	22024
570	619.316	33.1462	3	1.63675	early stage p16-	control	0.0830528	not significant	0.209227	14032.5	25386.7	26872.3	20439.2	47843.8	35420.6	5310.27	14794.5	3618.42	9323.44	18947.1	10667.7	26812.9	10106	12661.7	11574.2	14296.9	27172.9	10199	17284.3	26872.3	30735.4	58266.2	36978.5	2375.76	12213	873.335	2306.9	7318.14	2690.56	13810	3951.51	7629.86	3276.7	13203.5	15460	3725	13843	22671	25709
571	1178.48	24.2807	5	1.92063	early stage p16-	control	0.00637145	significant	0.0499586	37782.4	31866.8	60055.3	39738.3	40850.9	60551.8	56856.2	47342.9	10588.9	4890.66	13379.1	40846.7	24291.7	66424.3	24226	19093.1	19520.6	20828.6	27460.8	21696.2	60055.3	59756.7	49749.9	63215	25436.9	39082.2	2555.73	1210.1	5167.56	10302.2	12511.4	25972.5	14598.5	5405.33	18027.7	11850.4	12485	10811	25868	20809
574	864.012	31.0496	5	1.20641	early stage p16-	control	0.170261	not significant	0.331036	31206.6	34271.5	18386.9	19682.3	25588.8	27626.4	27574.4	27001.8	8238.65	27401.4	13527.1	33087.4	20224.3	19682	27684.8	17387	25189.9	26552	22681.4	23333.5	18386.9	29597.4	31163.1	28841.4	12336.5	22290.3	1988.47	6779.95	5224.71	8345.16	10416.5	7695.84	16682.7	4922.34	23263.4	15106.8	13010	12165	11899	18965
575	1174.45	23.672	5	1.1859	early stage p16-	control	0.533254	not significant	0.684033	47708.1	41924.6	112958	186923	138052	44758.8	87874.2	92897.9	189601	68246.3	29867.4	73620.3	38435.2	49618.9	83903.5	59702.2	74706	126104	34674.9	28544	112958	281086	168125	46727.4	39314	76688.5	45761.8	16886.2	11536	18568.2	19796	19401.4	50559.7	16901.9	68992.7	71746.8	6431	6217	19022	60809
577	1115.03	39.8956	4	2.05359	early stage p16-	control	0.118842	not significant	0.262572	24421.6	4882.07	6714.85	41867.5	39764.4	15456.9	57053.2	11003.6	0	5067.39	18407.6	1220.79	14849.1	13134.5	18527.4	1251.49	46760.2	3228.28	17750	3323.92	6714.85	62958.4	48426.7	16136.7	25525	9083.58	0	1253.83	7109.78	307.902	7648.05	5135.7	11164.5	354.303	43184	1836.73	16995	21886	12466	39206
580	764.369	37.2241	3	3.42281	early stage p16-	control	0.0214748	not significant	0.0964663	17196.6	216537	45878.9	115697	103599	156231	12185.1	19888.6	9741.57	20666.4	40913.8	21205.6	12883.5	16332.8	24284.5	32751.6	28659.4	43529	12498.8	147427	45878.9	173979	126168	163103	5451.49	16418.3	2351.21	5113.49	15802.6	5348.38	6635.67	6386.28	14633.7	9272.12	26467.6	24765.8	15304	43258	19563	55124
582	1219.1	23.8411	5	1.84764	early stage p16-	control	0.00406796	significant	0.0422458	45461.8	43165.5	67607.4	42639.6	34660.2	77236.5	57008.9	57873.8	15189.5	7933.98	15159.7	41712	30272.8	65288.3	32457.3	27918.9	25141.4	26897.3	33042.3	29388.9	67607.4	64119.4	42210.6	80633.6	25505.2	47775.6	3666.1	1963.11	5855.3	10520.4	15592	25528.3	19558.6	7903.95	23218.6	15303.2	12239	11424	25864	22099
585	680.312	28.4259	3	1.83867	control	early stage p16-	0.00204414	significant	0.0304559	51327.9	63660.4	39086.8	33073.4	36411	62995.9	39648.9	37407.1	123681	78314.1	64652.8	85847.7	75500.8	94653.6	62743.3	131412	43235.6	75661.2	37305.8	43342.6	39086.8	49734.3	44342.9	65766.7	17738.5	30880.1	29851.5	19377.3	24971.6	21652.1	38886.7	37010.3	37808.8	37203.3	39929.1	43047.4	13018	14221	12672	20749
590	959.64	27.851	5	2.03447	control	early stage p16-	0.0167565	not significant	0.0862611	38192	23456.6	28373.6	38145.5	25886.7	25279.2	12990.6	66025.7	3280.28	131320	75310.8	68248.6	56474.1	87384.1	62082.1	60962.6	44044.6	67897.8	27758.5	15970.3	28373.6	57361.4	31525.9	26391.1	5811.87	54505.1	791.722	32492.6	29088.1	17213.4	29087	34167.9	37410.3	17258.8	40676.1	38630.4	17479	9580	19429	37719
593	1093.87	34.3975	3	2.02379	early stage p16-	control	0.119113	not significant	0.262744	57518.1	45179.2	53470.6	157255	33655.4	31119.6	231727	37579.4	6056.65	47219.5	8672.51	12019	52165.5	55128.6	75823.5	26910.1	77682.4	38255.2	41805	30759.9	53470.6	236473	40987	32488.4	103672	31022.3	1461.82	11683.6	3349.68	3031.38	26867.8	21555.7	45690.8	7618.35	71741.4	21765.3	20084	19055	25741	131760
596	843.041	30.576	3	1.10504	early stage p16-	control	0.74365	not significant	0.838953	33817.5	79008.2	17085.4	12762.2	30497.7	31690.5	6014.66	28116.9	1918.86	21448.9	55311.6	34846.8	36711.9	27938.3	23526.4	27678.5	21267.8	19695.8	24579.1	53792	17085.4	19191.2	37141.3	33084.3	2690.9	23210.8	463.133	5307.11	21363.6	8788.92	18908.5	10924.1	14176.9	7835.89	19641.2	11205.9	17561	44718	11799	10028
600	535.505	26.6337	4	1.44024	early stage p16-	control	0.0152858	not significant	0.0815841	16999.9	25905	11673.3	6598.21	15514.4	17201.9	15940	17266.6	9898.63	12374.5	10684.6	11069.8	12415.7	8677.27	9629.93	13143.2	10534.1	11882.8	12355.7	17637.2	11673.3	9922.08	18894	17958.5	7131.41	14253.8	2389.12	3061.82	4126.84	2791.98	6394.71	3392.89	5802.94	3720.9	9728.46	6760.74	20085	28835	13319	11291
601	901.212	31.7598	5	1.00446	control	early stage p16-	0.986042	not significant	0.991139	20865.7	35869.9	25646.6	38542	21226.6	19040.4	32113.8	40393.5	4180.77	37717.8	9424.89	40134.5	32573.2	30660.9	62887.8	11966.2	49832.6	14047.8	15165.5	24421.7	25646.6	57957.7	25850.6	19877.9	14367.4	33345.4	1009.06	9332.52	3640.28	10122.6	16776.8	11988.7	37895.9	3387.68	46021.5	7992.47	9896	16153	16048	39327
604	865.174	27.9524	4	1.11773	control	early stage p16-	0.730688	not significant	0.832716	32852.1	36774.8	61347	46678	30204.7	44836.1	128455	25066.3	8499.15	10496.7	7978.73	111376	89296.8	57326.4	52286.9	83648.1	92423.5	54217.3	23877.4	25037.8	61347	70192.3	36784.5	46808.1	57469.4	20692.6	2051.34	2597.2	3081.71	28090.7	45992.3	22415.1	31507.8	23681.1	85355.1	30846.9	11016	7345	19139	27785
610	1292.84	36.5138	4	2.9518	early stage p16-	control	0.0480611	not significant	0.156179	12469.1	6691.96	25433.4	10260.1	41174.6	91643.6	19441.1	34268.2	0	0	3029.31	495.836	22501.7	4715.6	17725.9	24601.9	11042.3	18105.5	9062.76	4556.16	25433.4	15428.7	50144.1	95674.3	8697.74	28288.9	0	0	1170.04	125.058	11589.5	1843.84	10681.5	6964.9	10197.9	10301.1	19739	21117	24115	26941
618	792.06	35.4318	3	1.04251	early stage p16-	control	0.839036	not significant	0.903425	29009.3	20062.9	23021.7	34754.8	19286.7	32154.3	5624.05	28376	15373.1	26409	17896.5	1719.5	31157.4	20247.3	25626	41551.7	22482.7	28097	21084.3	13659.7	23021.7	52262.6	23488.2	33568.5	2516.14	23424.8	3710.43	6534.39	6912.37	433.684	16047.6	7916.88	15442.1	11763.5	20763.3	15985.8	15837	13119	18825	42880
621	1000.69	24.6526	4	3.11547	control	early stage p16-	0.104112	not significant	0.247289	7433.73	6887.48	4175.97	5038.67	3913.35	4724.79	2975.62	7416.55	67366.5	14584.2	5704.11	12827.8	17849	11844.7	7725.37	13965	5715.07	8185.03	5402.94	4689.28	4175.97	7576.92	4765.84	4932.6	1331.26	6122.47	16259.5	3608.58	2203.16	3235.37	9193.14	4631.38	4655.27	3953.56	5277.99	4656.87	4455	3575	3806	7633
622	1067.81	44.2439	4	5.06047	early stage p16-	control	0.0310085	not significant	0.120235	19895.9	1008.83	6189.93	20213.6	7850.74	17399.9	6122.64	57646.7	5552.75	3301.37	13396	2217.56	1623.9	0	1650.35	1037.15	2973.71	1922.03	14460.6	686.852	6189.93	30396.3	9560.95	18165.2	2739.21	47588.1	1340.2	816.86	5174.07	559.303	836.39	0	994.493	293.622	2746.28	1093.54	14052	7269	10330	21645
623	1217.17	28.3921	3	2.10253	control	early stage p16-	0.00735015	not significant	0.0550177	47295.7	26110.4	41390.5	38210.5	32884.1	25999.1	34196.8	51539.9	160961	96738.7	32498.3	109184	53627.8	72297.4	65148.1	80619.4	59063.5	52075.5	34375.2	17777	41390.5	57459.2	40047.6	27142.6	15299.3	42546.9	38849.2	23936.1	12552.2	27538	27621	28268.9	39257.9	22823.7	54546.4	29628.3	10000	5859	13855	21502
625	931.939	32.7404	4	1.08771	control	early stage p16-	0.755557	not significant	0.842487	44145.3	48046.8	52027.8	92107.2	43767.2	50542.9	10721.2	36701.5	8241.86	34014.8	5786.43	50887.9	77225.1	88990.2	73506.3	26922.2	84474.8	63973.8	32085.4	32712.2	52027.8	138506	53301.5	52766	4796.56	30297.6	1989.24	8416.31	2234.96	12834.7	39774.8	34795.9	44294.5	7621.8	78014.3	36397.9	9284	9813	15539	52404
631	575.921	21.6767	3	1.32316	control	early stage p16-	0.33114	not significant	0.507842	5730.84	16309.9	8396.21	5263.57	5063.49	13554.4	2994.48	14767.8	7178.62	14272.2	29362.4	8789.32	8840.49	15021.3	5858.06	11492.1	7915.24	10488.5	4165.26	11104.4	8396.21	7915.12	6166.53	14150.6	1339.7	12191	1732.62	3531.38	11341	2216.81	4553.29	5873.45	3530.04	3253.45	7309.9	5967.45	7229	23182	14782	13975
634	1206.29	37.1903	4	8.84562	early stage p16-	control	0.0321986	not significant	0.122678	6126.21	0	18662.3	84662	38042.6	2250.75	79766.6	5035.24	1784.41	0	3203.85	2844.48	2810.21	0	4341.66	0	16735.7	1423.96	4452.62	0	18662.3	127311	46329.8	2349.74	35686.8	4156.66	430.683	0	1237.46	717.422	1447.4	0	2616.26	0	15455.8	810.161	16621	0	20299	80882
635	902.203	38.4076	4	4.43583	early stage p16-	control	0.0027946	significant	0.0380344	19520.9	15260.4	23763.5	20263	37189.3	63503.9	50163.5	4751.73	1427.61	2501.88	5278.91	7395.83	11255.3	5885.89	3172.15	2054.54	19513.8	7571.66	14188.1	10389.9	23763.5	30470.5	45290.7	66296.9	22442.6	3922.62	344.565	619.043	2038.93	1865.35	5797.02	2301.43	1911.52	581.65	18021.4	4307.9	17809	36032	21976	39131
636	1125.49	27.0733	4	1.40269	early stage p16-	control	0.135787	not significant	0.28648	62193.5	37293	34399.3	108342	50349.9	52313.9	62643.4	23602.2	60762.1	46093.9	32554.2	12474.9	31475.2	25916.4	35583.6	51504.3	59575.4	28266.1	45203.1	25390.6	34399.3	162920	61318.2	54614.8	28026	19483.9	14665.4	11405	12573.8	3146.37	16211.3	10133.5	21442.5	14581.1	55019.2	16082	24937	12535	18241	92278
638	996.658	18.6472	4	2.67629	control	early stage p16-	0.00594554	significant	0.0495504	3860.73	2697.71	3564.67	2716	2190.95	3512.32	0	7864.52	20327.2	7163.81	7561.22	9007.71	8183	6937.19	5507.08	11995.7	4616.44	7041.12	2806.03	1836.71	3564.67	4084.19	2668.23	3666.8	0	6492.27	4906.14	1772.55	2920.45	2271.89	4214.65	2712.5	3318.54	3396.03	4263.38	4006.04	2959	2673	3233	3780
641	1292.21	22.6913	3	1.34116	control	early stage p16-	0.294241	not significant	0.46674	87369.5	12466.3	33897.8	65212.9	23867.7	29821.8	307.468	54850.9	73887.3	31066.2	29474.9	65499.6	71516.1	89097.6	50928.3	50189.9	26220.5	28120.1	63501.4	8487.6	33897.8	98064.1	29067	31133.5	137.558	45280.2	17833.3	7686.74	11384.4	16520	36834.4	34837.9	30689.1	14209	24215.2	15999	37173	4482	18687	68037
642	628.679	32.8418	3	1.41486	early stage p16-	control	0.153901	not significant	0.305781	18808.1	29226.7	11287.2	17490.3	20829.9	14303.4	1409.14	8632.49	15512	12895.5	9621.45	6297.47	16279.4	3568.53	10198.2	9975.32	10121	13304.3	13670	19898.8	11287.2	26301.1	25367.5	14932.5	630.436	7126.24	3743.96	3190.75	3716.2	1588.32	8384.71	1395.33	6145.39	2824.06	9346.96	7569.51	14349	28084	12085	31932
644	572.948	22.0825	3	1.24974	control	early stage p16-	0.396335	not significant	0.561887	7473.28	10594.4	11546.9	8959.94	4269.55	16627.7	3679.81	28568.1	14367.2	13611.8	26303.1	12141.9	9110.75	16081.4	9144.53	22597.4	9426.03	10498.2	5431.69	7213.1	11546.9	13473.5	5199.64	17359	1646.31	23583.4	3467.65	3367.96	10159.3	3062.38	4692.49	6287.98	5510.44	6397.43	8705.15	5972.95	9508	16122	19852	24037
646	1179.32	37.5961	5	47.7661	early stage p16-	control	0.152701	not significant	0.30473	0	7250.65	12721.3	10737.6	146534	13126.9	1461.47	0	1169.28	0	0	2971.77	0	134.461	0	0	0	744.568	0	4936.54	12721.3	16146.7	178455	13704.3	653.846	0	282.216	0	0	749.528	0	52.5752	0	0	0	423.622	0	28497	22052	35074
648	1152.01	35.3303	4	1.93516	early stage p16-	control	0.0791948	not significant	0.203366	83415.9	30309.1	49682.3	46000.9	29334.3	29575.2	3033.09	21845.4	816.154	5694.7	6198.34	3604.48	34507.9	52963.9	20989.2	14445	27003	23164.7	60627.9	20635.7	49682.3	69174	35724.6	30876	1356.97	18033.7	196.986	1409.04	2394.05	909.108	17773.3	20709.3	12648	4089.43	24937.9	13179.5	37453	19852	26123	42139
658	1111.48	35.939	3	2.39854	early stage p16-	control	0.141292	not significant	0.293585	21960.1	13606.7	21159.4	83200.8	27976.3	7738.87	144093	35145	758.548	1834.99	3800.12	0	38525.4	4494.25	20982	26195.2	72448.8	15906.8	15960.9	9264.02	21159.4	125114	34070.7	8079.24	64465.9	29012.6	183.082	454.033	1467.76	0	19842.5	1757.29	12643.6	7415.98	66908.1	9050.15	18668	14992	16877	58926
662	938.766	26.9718	3	2.42056	control	early stage p16-	0.0125332	not significant	0.0737912	34158.8	17286.2	36834.7	30230.8	20384.1	28150	7729.45	45421.5	157830	77766	22524	90504.4	39847.4	59831.4	57074.1	69778.8	41431.1	49657.9	24827.1	11769.2	36834.7	45459.7	24824.6	29388.1	3458.08	37496.1	38093.6	19241.7	8699.71	22826.6	20523.4	23394.6	34392.5	19754.7	38262.5	28252.9	14029	8787	17533	26732
663	806.097	31.0496	4	1.11508	early stage p16-	control	0.509459	not significant	0.662881	87992.2	81953.6	95913.5	90977.8	63793.5	120675	134269	73694.5	70506.8	50764.5	37883.3	68671.9	119665	122305	107146	136970	71083.9	54931.9	63954	55797.4	95913.5	136808	77690.4	125982	60070.7	60835.8	17017.4	12560.7	14632.1	17320.1	61633.2	47822.4	64565.6	38776.8	65647.5	31253.5	10892	10822	15475	22845
664	1159.75	31.9627	4	1.36474	early stage p16-	control	0.373403	not significant	0.544464	25768.1	10378.5	22614.7	11291.2	48807.1	8140.87	309.262	15097	24548.7	12706.4	1365.04	17288.8	7261.78	15750.6	13063.9	13115.4	17098.5	8234.97	18728.6	7066.14	22614.7	16979.1	59439.3	8498.93	138.361	12462.8	5925.03	3143.95	527.236	4360.51	3740.18	6158.6	7872.24	3713.04	15790.9	4685.28	10102	4825	9456	5721
665	1128.48	28.1892	4	2.61404	early stage p16-	control	0.00580069	significant	0.0493421	22550.1	63731.5	38744.1	38980.9	66705.9	12361.1	33915	21310	26283.4	6526.56	1910.45	4584.15	19266.4	6145.2	30698.7	5282.74	15182.9	26762.2	16389.8	43391	38744.1	58617.6	81237.2	12904.8	15173.2	17591.7	6343.71	1614.87	737.896	1156.2	9923.17	2402.83	18498.9	1495.57	14021.7	15226.4	7847	20591	20090	34721
667	790.716	28.2231	3	1.2703	early stage p16-	control	0.135275	not significant	0.285884	18244.1	28595.1	14530	16776.7	21334.1	19840	26709	8668.33	23730.8	20030.2	11380.6	12603	20230.9	9691.98	13625.3	14648.5	10570.6	15713.7	13260.1	19468.7	14530	25228	25981.6	20712.6	11949.3	7155.82	5727.62	4956.09	4395.67	3178.69	10419.9	3789.65	8210.51	4147.06	9762.2	8940.33	13199	18117	12270	31571
668	828.423	35.8375	3	1.22719	control	early stage p16-	0.371931	not significant	0.5443	44380.5	19011.7	35815.6	49648.8	12977.1	35985.3	13731.9	41277.5	82351.3	38920.5	27706.5	16652.2	40115.6	39168.4	50768.2	36392.5	28187.6	27572.9	32256.4	12943.9	35815.6	74659.5	15804.1	37568	6143.51	34075.2	19876.2	9630.12	10701.4	4199.94	20661.5	15315.2	30592.7	10302.9	26031.9	15687.6	24547	16663	30518	47874
671	771.831	17.6327	4	1.52283	early stage p16-	control	0.43167	not significant	0.589537	246.514	2056.76	890.218	696.502	238.181	1330.26	398.826	870.466	44.149	55.5271	2708.66	159.9	781.404	1195.13	59.2771	113.386	218.696	186.251	179.17	1400.33	890.218	1047.37	290.067	1388.77	178.431	718.582	10.6557	13.7391	1046.19	40.3293	402.462	467.307	35.72	32.0999	201.971	105.968	696	3338	1324	2095
675	1116.98	31.7936	4	1.88354	early stage p16-	control	0.133886	not significant	0.28383	20296.4	5167.6	21627.3	20393	46419.4	2870.49	1611.84	27962.9	1454.94	7841.73	0	21932.5	3978.31	10288.1	11099.8	9518.63	22211.3	8798.07	14751.7	3518.32	21627.3	30666	56531.4	2996.74	721.119	23083.7	351.162	1940.28	0	5531.71	2049.03	4022.72	6688.7	2694.77	20512.7	5005.66	8271	3286	9411	13370
686	994.256	31.1511	5	2.44895	early stage p16-	control	0.0983083	not significant	0.23723	9596.55	5499.8	12391.2	21031.8	20067	5113.54	63993	12266.6	1459.85	9915.36	1680.45	7620.67	8491.58	4357.29	17311.3	4161.49	15309.8	6234.89	6974.91	3744.49	12391.2	31626.7	24438.4	5338.45	28629.8	10126.3	352.347	2453.36	649.06	1922.05	4373.58	1703.74	10431.7	1178.14	14139	3547.34	6026	4574	8314	19687
691	1169.88	33.7886	5	2.74229	early stage p16-	control	0.0689016	not significant	0.189445	42923.3	36417	46792	144718	53403.5	33143.3	227487	21879.7	6380.72	0	0	844.753	22932.5	26729	42052.6	52732.8	84536	40368.7	31197.2	24794.2	46792	217620	65036.9	34601	101776	18062	1540.04	0	0	213.06	11811.4	10451.3	25340.7	14928.9	78070.9	22967.7	17158	18099	28391	110917
697	1037.83	32.2332	3	2.34531	early stage p16-	control	0.00759302	not significant	0.0550177	95958.1	109910	141918	153704	85132	61325.4	35451.4	92367.1	3141.33	3205.16	5317.55	23646	18755.6	63572.1	91316.6	84881.5	94302.2	25329.1	69743.7	74831.2	141918	231133	103677	64022.7	15860.6	76250.3	758.187	793.055	2053.86	5963.88	9660.09	24857.2	55026.9	24030.3	87090.2	14411	12516	11736	32145	39423
700	1244.91	24.4498	5	1.28516	early stage p16-	control	0.248375	not significant	0.42347	63786.7	53774.4	49189.7	44408.7	44118.2	53982.1	34554.7	37048.5	15430.5	13530.9	9020.17	71847.7	54452.5	18748.9	44896.8	70738.4	39625.4	32152.9	46361.1	36611.8	49189.7	66779.7	53729	56356.4	15459.4	30584	3724.27	3347.95	3483.96	18121.1	28045.8	7330.97	27054.5	20026.3	36594.9	18293.4	18754	13636	18934	19972
710	1003.44	35.6684	3	1.70753	early stage p16-	control	0.106743	not significant	0.250048	18707.4	42198.2	27006.6	42146.7	10916.6	41564.5	1207.32	41376.6	2177.28	1290.47	14603.1	7102.11	10654.8	11307.9	33660.7	26425	19746.1	37834.6	13596.8	28730.3	27006.6	63378.3	13294.7	43392.6	540.142	34156.9	525.506	319.301	5640.3	1791.26	5487.73	4421.48	20283.8	7481.04	18235.9	21526	15245	22435	16620	47345
712	1100.44	25.8897	4	2.67028	control	early stage p16-	0.0134578	not significant	0.075876	55998.1	25521.7	46199.4	29163.7	29162.8	23390.4	8259.2	287.842	50564.8	166711	74973.1	30562.4	56314.9	32011.6	59135.2	126094	83360.8	47867.4	40700.2	17376.2	46199.4	43855.1	35515.6	24419.2	3695.08	237.617	12204.2	41249.4	28957.7	7708.31	29005	12516.8	35634.5	35697.8	76985.5	27234.2	21605	12623	28430	20681
714	855.625	27.851	4	1.93598	early stage p16-	control	0.0450397	not significant	0.149875	30339.4	46268.7	28422.6	17033.8	33994.8	17844	19188.6	66299.9	2951.28	1763.62	10437.7	25956.5	6969.66	10933.3	46044.2	12339.4	28625.5	21459.3	22051.1	31501.6	28422.6	25614.6	41400.2	18628.9	8584.78	54731.5	712.317	436.374	4031.48	6546.63	3589.72	4275.02	27746	3493.34	26436.3	12209.3	13770	19160	18943	13911
716	794.036	32.0303	3	1.43796	control	early stage p16-	0.101295	not significant	0.242716	27210.8	31386.2	12265.1	13250.8	13389.1	28263	13743.9	39119.5	17829.7	40019.5	46953	24706.5	55188.4	32032.8	18864.6	39057.1	19153.7	27269.9	19777.2	21369	12265.1	19925.9	16305.8	29506	6148.88	32293.7	4303.35	9902.06	18135.2	6231.36	28424.8	12525.1	11367.7	11057.2	17688.9	15515.2	11729	7411	4652	6332
722	628.664	27.9524	3	1.02082	control	early stage p16-	0.855282	not significant	0.911345	26391	37558.4	24641.6	19362.5	21536.8	39582.7	25939.5	30541.8	34736.7	24377.7	30315	22797.1	32421.3	26606.6	21874.4	37022.3	21076.6	36584.5	19181.4	25571.3	24641.6	29116.4	26228.4	41323.7	11605.1	25212.6	8384	6031.78	11708.9	5749.79	16698.6	10403.4	13181.4	10481.2	19464.7	20814.8	16622	25666	21068	24738
730	771.366	31.3878	5	1.01317	early stage p16-	control	0.957091	not significant	0.977195	16444.3	22602.8	23050.4	40636.3	20148.9	25076.1	60448	15284	31419.1	20446.4	7383.8	30601.4	41752.9	44063.9	36143.1	6520.63	33183.8	24463.9	11952	15388.9	23050.4	61106.9	24538.2	26179	27043.8	12617.1	7583.27	5059.06	2851.93	7718.16	21504.8	17229.4	21779.6	1846.02	30646	13918.8	6520	7438	11193	32078
733	761.034	37.2241	3	2.69537	early stage p16-	control	0.0177591	not significant	0.089134	8461.53	82888.9	34082	52101.8	80459.8	61783.5	11947.8	9423.22	7729.19	10705.2	20741.2	17819.9	9713.06	14370.2	9291.06	16726.7	17058.6	34055.4	6149.96	56434.2	34082	78348.2	97987.3	64500.9	5345.32	7779	1865.5	2648.78	8011.1	4494.45	5002.71	5618.85	5598.74	4735.4	15754	19375.8	12642	29890	15380	25513
743	1241.7	28.1554	6	1.84627	control	early stage p16-	0.0381706	not significant	0.135927	19995.8	29881.6	26549.9	38561.9	22289.1	13814.6	20196.6	43789	34335.8	57086	33909.1	90346.6	42290	45624.2	91247.7	10979.5	67267.7	23278.6	14533.2	20344.6	26549.9	57987.6	27144.6	14422.2	9035.75	36148.4	8287.24	14124.8	13097.1	22786.8	21781.4	17839.4	54985.4	3108.35	62123.2	13244.4	11368	13776	17135	38072
748	547.968	18.309	4	2.50002	control	early stage p16-	0.000616588	significant	0.0186483	1344.34	639	1249.32	879.405	498.729	1130.03	0	1137.6	3719.93	2467.21	2568.66	1495.41	1753.12	2535.66	1180.17	2262.67	1327.56	2184.89	977.087	435.058	1249.32	1322.41	607.372	1179.73	0	939.104	897.836	610.464	992.122	377.165	902.943	991.466	711.166	640.57	1226.03	1243.1	1574	1182	2041	2405
750	751.361	27.4452	3	1.03828	control	early stage p16-	0.831616	not significant	0.897713	16778.1	35351.2	20400.9	19527.9	41157.4	56867	31798.6	25074.4	44679.3	26045.3	34909.4	46788.7	34292.8	19974.5	22359.3	39756.8	30877	20827.7	12194.6	24068.6	20400.9	29365.2	50123.2	59368.2	14226.4	20699.3	10783.7	6444.4	13483.4	11800.8	17662.5	7810.2	13473.6	11255.3	28515.6	11849.9	7014	12242	14444	19281
755	1330.92	34.9922	3	2.73251	early stage p16-	control	0.0119374	not significant	0.0728927	42044.8	49190	28257.8	97430.9	52441.2	8019.95	41108.3	53295.3	0	4605.48	3107.53	747.844	12003.7	13675.4	61035.5	22429.8	31712.8	20758.5	30558.8	33490.6	28257.8	146512	63865	8372.69	18391.4	43996	0	1139.54	1200.26	188.618	6182.5	5347.2	36779.7	6349.98	29287.5	11810.5	14553	14112	12336	35174
759	897.932	33.7548	4	2.74391	early stage p16-	control	0.00349272	significant	0.0405362	58767.1	88896.9	26212.8	84337.2	65814.5	32420	32922.6	11781.6	10121.8	11766.7	17565.1	34222.7	16514.5	8830.05	16415.2	20041.5	24368.6	22900.6	42712.7	60524.7	26212.8	126822	80151.6	33846	14729.2	9725.9	2442.98	2911.44	6784.35	8631.51	8505.78	3452.63	9891.68	5673.84	22505	13029.3	18608	21831	16418	63313
760	820.388	32.1317	3	1.69935	control	early stage p16-	0.0601345	not significant	0.176007	27552.1	14096.5	14485	28967.2	14393.9	15492.7	9455.82	31009.3	6365.53	48364.4	26016.4	70167.5	27321.4	43693.7	31233.1	28974.5	27424.8	20649.2	20025.2	9597.49	14485	43559.6	17529.5	16174.1	4230.44	25598.6	1536.37	11966.8	10048.6	17697.4	14071.9	17084.6	18820.9	8202.81	25327.4	11748.3	10851	3663	7240	24570
765	1099.85	39.456	3	19.8384	early stage p16-	control	0.00174335	significant	0.0298189	8899.91	9904.13	14871.2	44569.2	28256.4	68614.2	5096.84	43623.2	735.71	0	2209.3	2003.95	626.421	3395.01	678.482	709.256	2392.19	1353.35	6468.58	6743.14	14871.2	67021	34411.8	71632	2280.28	36011.6	177.57	0	853.323	505.429	322.638	1327.48	408.849	200.794	2209.24	769.988	11454	27089	14000	56217
772	1130.8	27.0056	3	2.13859	control	early stage p16-	0.000698173	significant	0.0202173	64872.5	37735.3	30178.1	29427.5	25710.2	21983.2	8052.84	54121.1	103823	93410.7	40089.2	87266.3	56410.2	72238.8	64715	90405	51566	67411.6	47150.2	25691.8	30178.1	44251.7	31310.9	22950.1	3602.76	44677.7	25058.5	23112.7	15484.1	22009.9	29054.1	28246	38996.9	25594.1	47622.3	38353.8	18147	9944	11591	12212
774	737.002	34.0254	3	2.01469	early stage p16-	control	0.00215573	significant	0.0315478	49797.9	76838.9	31646.4	40478.6	52013.2	47043.4	37709.5	41934.7	13912.4	6887.39	5847.94	25844.9	11049.3	23217	44084.5	41562.8	31362.1	30426.2	36193.8	52315.1	31646.4	60869.9	63343.8	49112.5	16870.9	34617.6	3357.88	1704.15	2258.72	6518.49	5690.96	9078.03	26565.1	11766.6	28963.5	17311	17499	27931	14409	30718
777	988.169	29.6771	4	2.48357	early stage p16-	control	0.00183436	significant	0.0298189	32290.6	28725.8	50958.4	8868.11	24999.3	61167.5	37032.6	24121.4	9739.71	10971.7	13633	21113.5	14356.5	9705.15	10912.3	8359.65	15892.9	20284.3	23469.3	19557.7	50958.4	13335.4	30445.2	63857.8	16568	19912.5	2350.76	2714.74	5265.64	5325.16	7394.31	3794.79	6575.68	2366.65	14677.4	11540.8	11526	11740	35862	7866
778	981.377	17.1255	3	7.44031	control	early stage p16-	0.0637713	not significant	0.182803	185.686	89.0032	1287.38	336.661	1020.35	328.88	0	121.355	1329.9	0	0	3421.06	2662.08	1843.3	1239.37	11823.6	1146.77	7869.85	134.959	60.597	1287.38	506.256	1242.63	343.345	0	100.18	320.983	0	0	862.845	1371.1	720.745	746.838	3347.31	1059.07	4477.55	743	486	2116	1061
780	764.367	33.2814	3	2.88122	control	early stage p16-	0.404391	not significant	0.569805	37688.6	46201.5	47652.9	56561	45473.7	17402.3	25196.4	15178.7	740508	74162.6	24480.5	11148.1	73711.2	15308.3	19122.7	31465.4	20785.7	38631.3	27392.6	31455.9	47652.9	85053.8	55379.7	18167.7	11272.6	12530.2	178728	18350.1	9455.36	2811.74	37964.9	5985.68	11523.2	8908	19196.1	21979.3	16395	17071	24527	69196
784	1045.74	34.9922	4	4.14634	early stage p16-	control	0.000840197	significant	0.0224217	53984.8	23274.7	31238.1	67815.6	50371.1	34665.5	74351.5	7966.96	1832.41	3871.31	0	1770.93	4401.14	9548.46	12336.8	20954	19116.3	29774.6	39237	15846.4	31238.1	101978	61344	36190.2	33264.1	6576.83	442.267	957.881	0	446.655	2266.8	3733.53	7434.11	5932.17	17654.3	16940.3	29349	18310	22986	63153
788	1006.11	39.0164	5	4.91507	early stage p16-	control	0.00919044	not significant	0.0634355	23978.9	10188.2	9198.51	47079.4	14215.8	48780.5	5860.25	72768.3	2350.61	12006.5	0	7870.59	2927.59	7477.09	12072.5	3551.06	9011.81	1752.12	17428.2	6936.53	9198.51	70795.8	17312.6	50926	2621.81	60071.2	567.339	2970.77	0	1985.09	1507.85	2923.61	7274.83	1005.32	8322.6	996.867	24000	31649	18352	58283
791	1133.95	35.1951	5	2.72219	early stage p16-	control	0.0438608	not significant	0.147394	32633.9	45121.8	14480.4	33020.7	49114.5	10239.1	0	797.022	865.443	2339.1	5601.33	0	7895.98	7709.79	19219.3	3007.43	16268.1	22230.5	23718.8	30720.8	14480.4	49655	59813.7	10689.4	0	657.952	208.882	578.764	2163.47	0	4066.82	3014.59	11581.5	851.416	15024	12648.1	18933	21731	16913	50753
798	1382.58	28.3921	3	1.34215	early stage p16-	control	0.347169	not significant	0.518658	22741.3	27034	46780.2	54639.7	99450.2	10250.1	21280.7	29453.7	58697.8	38295.9	9445.47	21286.6	27855.4	19744.7	40783.3	18445.6	19902.4	35777.1	16528.7	18405.9	46780.2	82164.6	121115	10701	9520.76	24314.4	14167.2	9475.57	3648.23	5368.81	14346.9	7720.36	24575.8	5222.03	18380.3	20355.4	5327	6540	14495	24132
802	606.6	17.2269	3	1.19814	early stage p16-	control	0.672181	not significant	0.794558	0	1443.77	656.588	159.532	260.482	486.733	370.945	333.255	810.652	236.42	1027.55	461.835	332.782	0	331.157	353.476	137.673	180.389	0	982.977	656.588	239.897	317.226	508.141	165.957	275.107	195.658	58.4976	396.884	116.482	171.399	0	199.553	100.071	127.144	102.632	0	2773	2565	1192
806	1146.08	24.4836	5	1.67341	early stage p16-	control	0.0309627	not significant	0.120235	35804.1	28379.1	36976.2	22161.7	28140.4	27848.7	23392.3	30325.2	6242.99	2209.22	5930.79	49112.2	20746.3	12287.5	19976.5	17402.2	18859.3	21299.7	26022.9	19321.7	36976.2	33325.7	34270.6	29073.5	10465.5	25033.9	1506.8	546.628	2290.71	12386.9	10685.4	4804.51	12037.7	4926.63	17417	12118.5	10629	8582	17065	12495
808	1182.86	28.3583	3	1.01464	early stage p16-	control	0.951581	not significant	0.974494	12131.8	8106.84	16762.1	13635	20346.3	5199.63	10630.9	15434.7	27723.3	15753.6	6378.3	20621.4	8307.02	6358.79	12782.9	5681.3	8053.07	14305	8817.53	5519.47	16762.1	20503.6	24778.5	5428.32	4756.16	12741.5	6691.25	3897.91	2463.56	5201.03	4278.53	2486.34	7702.88	1608.4	7437.19	8138.83	4369	3773	10778	13395
809	1007.16	29.7109	3	1.07243	early stage p16-	control	0.810381	not significant	0.882343	18123.4	20820.5	29409.7	40397.9	28879.4	33925.1	45889.6	10810.5	4213.07	292.912	1035.95	44705.1	36115.5	27193.7	24488.9	59586	36496.4	31921.3	13172.3	14175.5	29409.7	60748.4	35170.5	35417.2	20530.5	8924.22	1016.86	72.4754	400.128	11275.3	18601.3	10633	14756.8	16869.1	33705.2	18161.6	4630	4420	13384	23356
810	669.995	28.4259	3	1.40571	control	early stage p16-	0.0231695	not significant	0.1015	44876.7	57975	34681.8	29295.9	32050.2	52404.5	35499.7	30925.7	75719.3	46215.6	44536.1	54463.2	50753.2	60291	46623.2	86117.7	34719.6	58820.1	32617	39471.8	34681.8	44053.8	39032	54709.4	15882.2	25529.5	18275.5	11435.1	17201.7	13736.5	26140.4	23574.3	28094.9	24380.3	32064.3	33465.7	8969	10485	9711	12273
812	1107.95	28.2569	4	1.34408	early stage p16-	control	0.123737	not significant	0.269449	24354.6	42930.2	25980.5	27072.3	33696.4	32761.4	60914.1	17773.5	34509	23458.4	9638.54	20516.9	23707.4	15148	23455.2	39066	28139.1	29262.3	17701.3	29228.6	25980.5	40710	41036.9	34202.4	27252.3	14672.3	8329.04	5804.33	3722.8	5174.68	12210.5	5922.98	14134	11059.7	25987.1	16648.8	7899	10310	11853	19259
814	612.647	30.8127	3	2.78181	early stage p16-	control	0.0018404	significant	0.0298189	8393.15	27854	25624.1	10436.9	11353.6	34083.8	14057.7	14813.1	4679.05	5016.6	13900.6	3739.42	6798.22	6818.79	5329.52	7868.01	4993.34	6738.26	6100.26	18964.1	25624.1	15694.5	13826.9	35582.9	6289.29	12228.4	1129.33	1241.26	5368.98	943.14	3501.42	2666.21	3211.54	2227.47	4611.46	3833.73	6424	24268	33479	16725
816	944.768	29.8462	5	1.58717	early stage p16-	control	0.0374168	not significant	0.134789	16922.5	24968.1	20281.6	19430.5	27023.7	29554.6	41877.9	10367.8	13680.4	11387.1	3252.86	10535.2	13799.2	12890.9	14341.4	29181	20677.8	20227.5	12299.5	16999.3	20281.6	29218.7	32910.6	30854.5	18735.7	8558.74	3301.87	2817.52	1256.39	2657.15	7107.26	5040.45	8642.02	8261.25	19096.4	11508.4	6911	9225	10445	19301
820	1232.83	37.4946	4	3.28932	early stage p16-	control	0.0890546	not significant	0.219174	5265.1	0	2861.93	32017.4	17973.4	13933.8	1594.95	2351.62	0	0	7554.72	2376.42	1095.48	1812.92	4809.95	0	8273.49	2957.71	3826.75	0	2861.93	48146.2	21888.7	14546.6	713.563	1941.3	0	0	2917.94	599.369	564.227	708.867	2898.45	0	7640.75	1682.79	15583	0	10668	47180
822	1558.83	23.0971	4	1.34497	control	early stage p16-	0.362158	not significant	0.53634	128370	48664.2	128524	144171	182902	42641.8	61653.3	148866	401121	124512	72104	266452	58899.1	109714	116324	105745	110166	124168	93301.1	33132.6	128524	216797	222746	44517.3	27583	122891	96813.9	30808.2	27849.5	67203.5	30336	42899.2	70096.1	29937	101741	70645.6	11257	5157	15221	33420
824	735.704	32.267	3	1.06942	early stage p16-	control	0.623965	not significant	0.760265	12169.5	20308.4	17298	15860.7	24572.5	18098	5117.11	11487.9	14584.6	16885.7	10748.4	16291.6	15814.9	13914	12558.4	16255.4	16725.4	12225.9	8845	13826.8	17298	23850.6	29925.4	18894	2289.34	9483.38	3520.12	4178.04	4151.47	4109	8145.47	5440.5	7567.62	4601.97	15446.3	6955.9	5155	9922	12920	14142
825	800.747	28.3583	5	1.13862	early stage p16-	control	0.524559	not significant	0.675425	8322.93	4995.83	12354	8637.92	11255.6	6222.66	11709.1	8090.85	17860.2	9904.47	3547.68	9269.98	5907.47	4957.75	7014.34	4972.5	6098.34	9058.98	6049.22	3401.37	12354	12989.3	13707.5	6496.35	5238.52	6679.11	4310.71	2450.67	1370.26	2338.03	3042.64	1938.52	4226.8	1407.74	5631.95	5154.11	5643	4589	10883	11493
826	1186.69	24.2468	5	1.59633	early stage p16-	control	0.0325559	not significant	0.123067	36933.8	33131	42524.3	25999.3	26688.5	35372	24502.4	37106.2	6012.12	4210.88	5160.17	48447	24041.4	14570.7	25232.8	28153.5	23995.9	25535.5	26844	22557	42524.3	39096.5	32502.4	36927.8	10962.1	30631.7	1451.08	1041.9	1993.07	12219.1	12382.5	5697.25	15205.1	7970.37	22160.7	14528.4	11459	9540	17706	16828
827	554.289	30.5084	4	1.13573	early stage p16-	control	0.479207	not significant	0.635378	7998.88	7754.57	11865.3	14666.8	15562.7	14668.3	11100.6	8868.36	1974.81	8693.39	14014	5827.29	16312.1	15259.6	10378.4	7861.07	7915.36	13555.2	5813.7	5279.63	11865.3	22055.2	18952.9	15313.4	4966.31	7320.95	476.638	2151.01	5412.77	1469.74	8401.55	5966.63	6253.95	2225.5	7310.01	7712.23	6912	6303	16861	32608
829	855.179	39.6589	4	4.09834	early stage p16-	control	0.0301237	not significant	0.118836	11235.3	1289.84	14860.7	47916.1	4390.23	9382.03	7644.64	26474.8	2258.99	2261.43	2955.5	3399.27	8651.9	336.568	3920.38	2931.48	9943.19	915.518	8165.98	878.179	14860.7	72054	5346.61	9794.67	3420.14	21855.3	545.226	559.546	1141.54	857.35	4456.16	131.601	2362.4	829.914	9182.76	520.884	11878	15898	13917	61526
843	758.362	28.3583	3	1.26929	control	early stage p16-	0.110219	not significant	0.255551	13651.6	29921.3	18750	10364	15016.2	21199.1	23552.7	19651.4	15602.4	25622.8	29321	30551.5	33175.3	22393.2	21179.6	29181.4	13412.5	20893	9922.18	20371.6	18750	15584.9	18287.3	22131.4	10537.2	16222.5	3765.77	6339.87	11325	7705.57	17086.9	8755.94	12762.7	8261.39	12386.7	11887	5196	14552	11991	8479
844	747.086	30.3393	4	1.27907	early stage p16-	control	0.149442	not significant	0.300873	28420.7	38009.3	18043.6	21749.4	23082.8	20564.6	9132.83	21359.3	8687.73	13231.7	11644.2	16762.4	21510.6	14302.5	21636.1	24628.1	20171.1	23689.5	20656.6	25878.3	18043.6	32705.8	28111.2	21469	4085.93	17632.4	2096.86	3273.94	4497.46	4227.75	11079	5592.41	13037.8	6972.32	18628.4	13478.1	12307	15524	9490	17793
848	858.892	22.9619	4	1.35948	early stage p16-	control	0.319009	not significant	0.494913	10603.1	22842.3	16298.3	6575.16	9422.31	14919.6	770.059	7136.45	6319.14	8021.43	20665.4	13916.8	8163.23	5176.76	6317.28	4778	4068.1	4008.94	7706.46	15552	16298.3	9887.42	11474.9	15575.8	344.517	5891.23	1525.18	1984.75	7981.83	3510.05	4204.47	2024.16	3806.76	1352.67	3756.98	2280.88	4245	16103	14553	7012
853	1552.65	30.1364	3	1.08265	early stage p16-	control	0.784325	not significant	0.862947	39849.9	20124.9	49787.4	87660.2	93898.2	15414.1	13373.3	85360	97958.3	79149	28534.5	40335.6	24508	36139.3	53142.8	24144.9	28503.6	55726.4	28963.5	13701.9	49787.4	131819	114353	16092.1	5983.08	70465.8	23643.1	19583.9	11021.2	10173.3	12622.8	14130.8	32023.5	6835.53	26323.7	31705.5	7463	3859	11797	29545
856	1136.81	23.9425	3	2.30844	control	early stage p16-	0.190004	not significant	0.356191	66732.7	9064.78	24142.2	17361.4	46385.6	9438.81	493.804	28249.3	7692.55	69120.6	49629.8	235282	42702.4	62577.4	32400.8	31619.8	35067	16409.8	48502.3	6171.68	24142.2	26107.3	56490.3	9853.96	220.923	23320.1	1856.66	17102.5	19169.1	59341.8	21993.9	24468.3	19524.6	8951.71	32385.2	9336.33	27026	3358	12481	10809
863	961.083	17.5989	3	1.12037	early stage p16-	control	0.701914	not significant	0.813025	382.903	1198.27	895.797	602.433	689.136	1247.26	555.713	797.611	330.811	451.635	2009	206.123	1228.49	832.314	182.016	700.746	467.559	697.367	278.299	815.83	895.797	905.91	839.258	1302.12	248.621	658.439	79.8439	111.748	775.96	51.9875	632.733	325.442	109.682	198.384	431.801	396.767	748	1480	1291	992
864	1409.96	30.6099	3	2.5866	early stage p16-	control	0.00471029	significant	0.0439089	13436.5	16320.8	25951.8	34346.3	39273.1	7723.04	37907	25183.3	144.63	8882.37	1888.53	11705.9	2265.57	6745.14	21968.8	5282.83	15105.8	22731	9765.82	11111.9	25951.8	51648.3	47828.4	8062.72	16959.2	20789.2	34.9077	2197.77	729.429	2952.41	1166.88	2637.41	13238.3	1495.59	13950.5	12932.8	5536	4992	11336	19201
873	1194.17	27.4114	3	1.02541	control	early stage p16-	0.914437	not significant	0.950037	38043	36564.8	21768.9	50335	30580.2	29392.8	34446.5	20469.6	47952.2	76201.7	19980.5	4557.49	16689.5	29154.8	30599.2	29765	42762.6	37648.3	27650.2	24894.8	21768.9	75691.5	37241.8	30685.6	15411	16897.9	11573.7	18854.6	7717.3	1149.47	8595.9	11399.8	18438.9	8426.6	39492.2	21420	15544	12350	9661	25715
876	936.174	35.6684	3	1.56191	control	early stage p16-	0.273534	not significant	0.445844	3053.88	2294.72	2339.82	883.029	1967.02	1015.33	870.581	1836.35	790.872	4977.82	6422.06	895.444	522.095	859.804	6146.76	2671.19	3826.5	729.858	2219.61	1562.34	2339.82	1327.86	2395.51	1059.99	389.489	1515.93	190.883	1231.66	2480.47	225.845	268.905	336.191	3704.01	756.225	3533.86	415.253	10305	15148	11305	26407
891	564.622	25.6192	3	1.29373	control	early stage p16-	0.18849	not significant	0.355312	10617.3	11893.6	8947.2	8153.35	8012.66	7950.74	13231.1	6061.58	17817	11819	5931.95	12852	11049	10905.8	7996.92	23723.5	7757.52	11220.6	7716.81	8097.69	8947.2	12260.6	9758.15	8300.44	5919.47	5003.92	4300.28	2924.38	2291.16	3241.47	5690.78	4264.27	4818.9	6716.22	7164.24	6383.98	10406	10092	11239	15170
893	788.715	32.8757	3	1.10616	early stage p16-	control	0.720667	not significant	0.824919	18091.9	24278.6	23895.5	21310.6	12681.6	19365.5	8554.75	44415	19838.5	15759.7	54765.1	9492.8	17041.9	21715.8	12082	12981.9	17418.7	13940.2	13149.5	16529.9	23895.5	32045.9	15444.2	20217.2	3827.31	36665.2	4788.19	3899.43	21152.5	2394.23	8777.41	8491.06	7280.55	3675.24	16086.5	7931.29	6769	11966	11604	15113.8
895	802.36	31.0159	4	1.17161	early stage p16-	control	0.25521	not significant	0.428816	55515.7	52907.3	54637.2	56635.7	39876	69398.9	82925.6	43293.7	33739.7	44165.3	52342	25904.5	69352.1	58990.2	59168.7	69348.4	41936.1	30697.6	40349.6	36021.5	54637.2	85166.1	48562.6	72451.2	37100.1	35739.5	8143.37	10927.9	20216.6	6533.51	35719.8	23065.7	35654.7	19632.8	38728.9	17465.4	8052	6909	11170	16617
897	1103.79	21.609	3	1.39433	early stage p16-	control	0.28356	not significant	0.456177	25017.8	8755.65	38769.8	9469.21	27141.2	53031.6	20011.2	29303.4	10593.8	8263.05	5126.47	23352.2	6524.21	14812.7	22811	27372.3	19170.9	51580.5	18183.3	5961.21	38769.8	14239.4	33053.7	55364.1	8952.81	24190.4	2556.89	2044.53	1980.05	5889.81	3360.3	5791.9	13745.8	7749.23	17704.7	29346.7	9456	3128	16565	6819
898	1299.46	39.4222	5	5.93586	early stage p16-	control	0.115199	not significant	0.258496	0	0	7209.22	39522.8	24727.3	2811.28	0	2413.11	0	0	0	1168.58	1019.73	961.463	926.195	0	12072.4	0	0	0	7209.22	59432.6	30113.9	2934.93	0	1992.05	0	0	0	294.734	525.212	375.94	558.12	0	11149.2	0	0	0	12971	49131
902	550.998	27.0733	4	1.31359	control	early stage p16-	0.0281029	not significant	0.115553	10076.8	10121.7	8919.22	4919.19	5588.06	9834.1	8815.86	14295.8	14417.5	13560.8	13381.1	10009.6	11794.5	14077.1	10868.8	12593.9	7843.82	10613.2	7323.97	6891.28	8919.22	7397.25	6805.38	10266.6	3944.13	11801.4	3479.78	3355.35	5168.32	2524.57	6074.77	5504.26	6549.49	3565.38	7243.94	6038.41	11552	9120	9264	9748
908	1255.78	27.8172	4	1.47306	early stage p16-	control	0.285038	not significant	0.458013	25741.2	34118.5	38419.8	32405.9	29547.8	45569.6	147971	58162.9	17605.5	5928.01	3910.09	19889.3	40212.3	59008.7	59785.2	62984.8	48122.9	32111.6	18709	23229.3	38419.8	48730.5	35984.5	47573.8	66200.8	48014.3	4249.24	1466.77	1510.24	5016.38	20711.3	23072.9	36026.2	17831.3	44442.5	18269.9	8327	9179	15741	18289
909	692.679	32.5037	6	1.15103	control	early stage p16-	0.640882	not significant	0.775325	20605.3	35369.8	13103.3	14008.3	22702.6	16643.5	3498.7	11619.3	1892.97	13118.9	22249.4	32289.2	41760.7	19657.5	21316.2	3363.56	31552	10705.1	14976.3	24081.2	13103.3	21065.1	27648.1	17375.5	1565.28	9591.88	456.884	3246.01	8593.65	8143.85	21508.9	7686.25	12845	952.238	29138.9	6090.67	8473	15770	6685	11944
910	769.391	38.2724	3	1.00672	early stage p16-	control	0.989021	not significant	0.991206	15795.9	10574.4	11762.4	17495.2	10222.6	38834.7	33292.8	35235	2407.87	79605.4	62224.2	7344.83	21773	3310.74	11982.7	1857.72	14340.1	10224.3	11480.7	7199.51	11762.4	26308.4	12449.5	40542.8	14894.9	29086.9	581.16	19696.8	24033.6	1852.48	11214.2	1294.53	7220.73	525.928	13243.4	5817.09	10650	18627	10455	23802
911	1169.28	35.7361	4	3.57355	early stage p16-	control	0.00369016	significant	0.0405362	26414.4	2551.4	39720.7	14460.2	35512.8	22078.8	34563.1	12847.6	0	2653.76	1639.66	0	3046.32	774.311	5743.09	14780.4	12868.3	24307.2	19198.4	1737.1	39720.7	21744.6	43249	23049.8	15463.2	10605.8	0	656.622	633.305	0	1569.01	302.762	3460.75	4184.4	11884.2	13829.6	23002	11043	24131	32524
912	948.258	35.6346	5	1.26993	control	early stage p16-	0.532683	not significant	0.683945	4431.11	1307.55	3086.67	12218.1	7060.5	10641.9	1658.46	22506.1	1846.88	7254.93	18089.2	4381.69	4541.28	18820.5	9060.65	3629.18	20308.6	11932	3220.59	890.233	3086.67	18373	8598.57	11110	741.976	18579.1	445.761	1795.09	6986.8	1105.13	2338.99	7358.98	5459.9	1027.44	18755.4	6788.73	17777	12785	13664	47330
918	966.205	29.9476	5	1.04257	control	early stage p16-	0.824996	not significant	0.893254	36883	36999	28752.6	21511.5	26058.7	28486	26250.6	44923.7	5085.77	37462.4	34953.7	29953.5	33942.2	44104.5	53679.5	14946.1	49393.4	22105.7	26807.1	25190.5	28752.6	32348	31735.4	29738.9	11744.3	37085.1	1227.49	9269.33	13500.6	7554.75	17481.9	17245.2	32347	4231.31	45615.9	12577	15860	16886	15349	16524
919	1160.88	23.4353	5	1.73281	early stage p16-	control	0.038451	not significant	0.135927	12050.6	12334.4	28646.2	12955.8	9782.35	23460.2	16409	26663.9	21086.3	5596.18	3526.97	16752.3	8999.96	20852.9	8550.66	3793.63	7204.44	6289.61	8758.56	8397.76	28646.2	19482.3	11913.3	24492	7341.21	22011.4	5089.36	1384.66	1362.26	4225.19	4635.43	8153.65	5152.58	1073.99	6653.45	3578.47	5399	4723	15523	9572
927	1053.56	33.7886	3	1.47255	early stage p16-	control	0.332508	not significant	0.509047	15838.1	20181	29224.4	38986.3	31688.1	21578.9	121356	17801.2	5938.11	26238.5	6240.19	22858	27361.1	35799.1	34718.6	17684.3	48314.8	26666.4	11511.3	13740.1	29224.4	58625.9	38591.1	22528	54293.3	14695.2	1433.21	6492.19	2410.22	5765.16	14092.3	13997.7	20921.2	5006.51	44619.8	15171.8	11343	14115	15764	36920
938	654.837	35.1274	4	3.09772	early stage p16-	control	0.0214007	not significant	0.0964663	1538.31	8793.05	12953.6	20551.5	28790.8	15359.1	2523.88	5622.07	0	353.878	5352.18	1254.81	11621.7	3878.18	5737.46	1730.75	5296.58	3566.09	1118.07	5986.68	12953.6	30904.4	35062.6	16034.6	1129.16	4641.09	0	87.5603	2067.23	316.483	5985.74	1516.4	3457.36	489.982	4891.51	2028.93	2513	7377	16856	36538
940	794.707	32.5713	3	1.27377	early stage p16-	control	0.458941	not significant	0.615387	12875	33151.3	22352.7	18005.5	14921.2	14193.7	1184.73	41508.2	2661.95	4833.88	37128.2	4304.9	12651.2	18476.4	18069.6	13031.8	30234.4	13848	9357.71	22570.8	22352.7	27075.9	18171.6	14818	530.036	34265.6	642.483	1196.05	14340.4	1085.76	6516.01	7224.44	10888.6	3689.37	27922.2	7878.83	3744	16476	14479	11821
941	1131.5	25.7545	3	1.04474	early stage p16-	control	0.831754	not significant	0.897713	31503.2	16293	22853.4	17793.4	35295.8	11520.6	43783.7	13406.5	8477.57	28978	20061.8	21014.2	30764.5	18160.7	29051.9	13707.6	37478.6	22565.6	22897	11092.9	22853.4	26756.9	42984.7	12027.3	19588.4	11067.3	2046.13	7170.05	7748.71	5300.1	15845.2	7101	17506.5	3880.69	34612.3	12838.7	8027	5582	9671	9019
943	874.798	41.437	3	1.97005	early stage p16-	control	0.039605	not significant	0.137506	10739.3	10020	13908.2	40616.1	29238.3	24968.9	43111.4	16807.8	477.873	5895.37	4833.78	4460.7	21560.6	5629.67	14429	20033.1	27480	15380.9	7805.47	6822.06	13908.2	61076.6	35607.6	26067.1	19287.6	13875.1	115.339	1458.69	1867	1125.06	11104.8	2201.25	8694.82	5671.45	25378.4	8750.95	9409	22229	13528	35899
958	1486.06	20.9327	4	1.29686	control	early stage p16-	0.373644	not significant	0.544464	27801.7	11348.7	26072.5	16366.9	35018.7	7819.86	11146.2	31288.2	1427.18	36674.8	29656.2	65726.2	13468.5	26012.3	22077.7	23557.3	28973.2	22924.1	20206.7	7726.66	26072.5	24611.8	42647.2	8163.8	4986.7	25828.8	344.461	9074.47	11454.4	16577.2	6936.97	10171	13303.9	6669.18	26757.4	13042.6	5329	2807	8068	5467
960	687.021	27.5129	3	1.34931	control	early stage p16-	0.0703121	not significant	0.19139	21747.4	18689	9274.45	16216.9	13587.1	15547.1	40971.9	17955	30746.1	27168.7	29687	24936.6	20621.1	26560.1	26002.5	33817.1	16813.8	23369.6	15806.3	12724.2	9274.45	24386.2	16546.9	16230.9	18330.4	14822.1	7420.82	6722.36	11466.3	6289.41	10620.9	10385.2	15669	9573.76	15527.9	13296.1	8198	6469	8568	17995
964	1080.45	20.7299	4	1.12921	early stage p16-	control	0.644574	not significant	0.778407	19225	14227.1	25595.5	20641.9	27924.7	29519.8	2316.17	22613.2	34406.1	2385.85	2856.39	11256.1	9687.72	20995.7	21906.8	26201	16248.4	33455.5	13973	9686.4	25595.5	31040.4	34007.9	30818.2	1036.23	18667.5	8304.2	590.333	1103.25	2838.96	4989.66	8209.5	13200.9	7417.62	15005.8	19034.5	4426	3987	7260	7173
966	885.145	28.4936	4	1.05826	control	early stage p16-	0.517731	not significant	0.669166	14148.9	13504.3	10809.6	11998	11914.9	16450.2	11741	9782.07	13082.8	10001.4	10236.2	13179.2	18145.6	13230.4	15506.1	12614.5	11513.9	15234.5	10283.6	9194.3	10809.6	18042	14510.4	17173.8	5252.8	8075.23	3157.65	2474.65	3953.63	3324	9345.88	5173.2	9343.87	3571.22	10633.3	8667.66	6837	4820	6533	13646
970	1142.11	33.8225	3	1.74403	control	early stage p16-	0.0822675	not significant	0.208948	40150	32954.4	24799.6	57444.8	20674.3	11697.6	508.094	28890.5	27097.2	63918.6	9129.82	9052.28	48619.4	82467.9	34881.8	68505.8	53534.2	76121.6	29181.6	22436.7	24799.6	86382.8	25178	12212.1	227.316	23849.5	6540.15	15815.4	3526.31	2283.13	25041.4	32245.6	21019.6	19394.3	49440	43309.4	16246	12649	14430	38561
972	795.726	45.0414	3	1.81407	early stage p16-	control	0.0139746	not significant	0.0773147	78599.5	41040.4	39300.3	17581.3	36322.6	70398.1	43433.4	78844.6	8369.02	38593.8	43724.8	35678.2	31534.5	22920.2	25370.8	12613	40297.8	20324.9	57127.2	27942	39300.3	26438	44235.1	73494.4	19431.7	65087.3	2019.93	9549.28	16888.3	8998.62	16241.9	8962.01	15288.3	3570.79	37215.9	11563.9	28038	13030	18428	16407
973	931.989	30.1702	5	1.33864	early stage p16-	control	0.131246	not significant	0.279735	22800.9	23013.1	26459.3	33879.5	38414.8	14713.6	6507.15	33859.5	24132.8	23689.4	9860.86	14608.6	24294.7	11771.2	17833.5	17162.1	15357.6	27717.2	16572	15668.3	26459.3	50946.5	46783.1	15360.7	2911.23	27951.5	5824.66	5861.49	3808.67	3684.52	12513	4602.65	10746.4	4858.68	14183.1	15769.7	7443	4712	8098	18516
974	1262.51	24.7541	5	1.26533	early stage p16-	control	0.431518	not significant	0.589537	54239.9	35443.3	26882.4	34285.5	34349.5	23727	24464.9	14647.2	12541	3703.67	1795.36	38634.9	35260.2	7259.47	34307.4	67004.8	26583.5	17944.8	39422.4	24131.3	26882.4	51557	41832.3	24770.5	10945.3	12091.5	3026.86	916.401	693.444	9744.33	18160.8	2838.51	20673.5	18969.3	24550.5	10209.7	13775	10245	10506	17086
976	1028.78	17.6327	3	1.30443	early stage p16-	control	0.504166	not significant	0.65788	806.151	4539.7	1838.3	1816.07	685.78	2740.08	1283.46	1728.97	869.678	656.853	5232.22	584.673	2243.66	2383.78	215.997	874.212	660.09	1073.09	585.922	3090.82	1838.3	2730.92	835.171	2860.6	574.205	1427.29	209.904	162.525	2020.9	147.464	1155.6	932.079	130.158	247.493	609.608	610.536	980	3664	2421	2791
977	1012.78	32.3684	3	1.01746	control	early stage p16-	0.946595	not significant	0.970849	26958.3	18354.3	22804.1	18521.8	12254.8	20991.4	3967.06	34217.3	14225.7	7197.29	3637.52	14193	15988.6	25436.6	29085.4	44427.2	22774.6	24070.9	19593.7	12496.4	22804.1	27852.2	14924.4	21914.6	1774.82	28246.9	3433.49	1780.83	1404.96	3579.7	8234.92	9945.92	17526.7	12577.5	21032.8	13695.1	8511	6718	11097	8222
984	1179.82	18.2076	3	1.44804	control	early stage p16-	0.0303696	not significant	0.119115	4334.44	1759.77	5351.64	7419.64	6753.05	7845.41	7105.15	4543.07	10784.2	9212.56	4404.53	5738.11	9939.94	7900.89	9834.37	8608.18	4771.06	10461.6	3150.33	1198.12	5351.64	11157.3	8224.14	8190.47	3178.77	3750.37	2602.85	2279.47	1701.21	1447.24	5119.56	3089.32	5926.13	2437.01	4406.18	5952.12	2684	1696	4683	9257
985	1045.23	27.6819	5	3.50816	early stage p16-	control	0.017943	not significant	0.089134	29715.3	28909.2	29843	54107.1	32476.1	32045.8	148410	39128.7	3406.98	1601.53	1414.32	3631.42	24882.5	19578.6	26555.5	21149.6	25063.9	13329	21597.5	19682.6	29843	81363.8	39550.7	33455.3	66397.2	32301.3	822.303	396.266	546.269	915.903	12815.7	7655.38	16002.2	5987.55	23147.1	7583.54	12274	9091	16522	37062
989	667.822	21.3723	4	1.00925	control	early stage p16-	0.977135	not significant	0.988066	2412.48	6273.2	4980.89	5594.99	6656.83	5616.68	10766.4	11070	1998.16	7996.23	18382.3	10626.3	408.76	4257.04	5565.37	3323.47	10926.6	3847.24	1753.42	4271.06	4980.89	8413.49	8106.96	5863.71	4816.79	9138.46	482.274	1978.51	7100.02	2680.11	210.532	1664.54	3353.66	940.888	10090.9	2188.89	2356	7257	6577	11856
991	1048.08	21.6767	3	2.09783	control	early stage p16-	0.0596438	not significant	0.175324	29488.9	13846.9	12995.2	25774.4	10130.7	11895	4438.97	6980.28	47972.1	73926.6	31322.1	10394.5	12174.9	15342.4	18719.4	49517.9	21276.7	22360.3	21433	9427.53	12995.2	38758.4	12337.6	12418.2	1985.95	5762.31	11578.5	18291.7	12097.9	2621.65	6270.67	5999.01	11280.2	14018.7	19649.5	12721.9	14086	6584	8750	23600
994	1322	19.5604	4	2.11557	control	early stage p16-	0.00422334	significant	0.0426501	9351.97	3768.94	15876.2	7071.77	18337.1	5039.9	4031.64	13261.2	20308.4	26958.6	18946.5	34117.5	7909.9	17338.6	13669.6	26963.5	21252.1	15467.7	6797.15	2566.05	15876.2	10634.2	22331.7	5261.57	1803.72	10947.3	4901.6	6670.38	7317.91	8604.97	4073.99	6779.54	8237.24	7633.49	19626.8	8800.32	3893	1892	7078	3127
995	762.68	32.0641	3	1.33512	control	early stage p16-	0.274747	not significant	0.446218	15453.1	11846.1	14211.7	16548.1	10932.6	15273.8	3934.34	25580.4	7448.69	23338.1	10256.7	9570.19	38638.7	33879.6	19611.9	15421.8	11061.5	20660.2	11231.5	8065.29	14211.7	24884.3	13314.2	15945.6	1760.18	21117	1797.8	5774.56	3961.55	2413.75	19900.8	13247.2	11818	4365.98	10215.6	11754.6	7430	4380	9791	15655
1002	1016.2	26.5322	4	1.02862	control	early stage p16-	0.919921	not significant	0.951358	44881.4	19581.1	30614.9	61153.9	18147	18665.6	64564.7	28334.3	55220.4	53628.4	12350	15208	22301.1	11957.5	45859.8	74107.3	56350.8	20674.8	32620.5	13331.6	30614.9	91960.4	22100.1	19486.6	28885.6	23390.3	13327.9	13269.3	4770.08	3835.7	11486.2	4675.47	27634.8	20980.1	52041.2	11762.9	18373	9584	19004	49971
1004	1042.49	31.6583	5	1.8649	early stage p16-	control	0.245208	not significant	0.420312	8668.28	9786.84	11346.3	18993.3	18428.9	4158.76	74495.8	11048.9	2950.07	13398.6	1365.53	9915.6	18873.9	10804.4	17775.9	4045.79	20323	5731.72	6300.23	6663.28	11346.3	28561.2	22443.5	4341.68	33328.7	9121.05	712.024	3315.21	527.425	2500.87	9721	4224.61	10711.7	1145.38	18768.7	3261.06	4005	4426	6613	16291
1005	1221.84	21.2371	3	1.30912	early stage p16-	control	0.18585	not significant	0.351309	21857.3	44707.2	37334.1	34788.2	46862.3	64378.7	15818.1	20590.6	43987.7	33375.2	18441.8	26073.6	15212.1	30664.7	22890.6	27614.7	16649	38496.6	15886.2	30438.5	37334.1	52312.9	57070.8	67210.3	7076.86	16997.8	10616.8	8258.05	7122.99	6576.18	7834.98	11990.1	13793.7	7817.85	15375.7	21902.6	4369	9671	9094	12982
1006	682.05	25.3825	4	1.84805	control	early stage p16-	0.00439949	significant	0.0437059	22643.3	30133.2	19013.9	15283	16208.6	26852.2	25361.5	18172.1	77235.3	45064.5	34407	38619.6	42974.2	38333.3	28425.4	43373.4	23230.9	29519.6	16457.5	20515.9	19013.9	22981.9	19739.5	28033.2	11346.5	15001.3	18641.4	11150.3	13289.4	9740.47	22133.8	14988.6	17129	12279.2	21454.2	16795.2	9347	13396	12233	11722
1010	1188.97	31.3202	4	1.0037	control	early stage p16-	0.989759	not significant	0.991216	66304.5	22590.9	26433.4	30004.5	25261.1	18236.2	59589.3	38732.8	90658.3	18363.6	4786.14	34831.1	11655	39719.9	45699.1	47743.5	30156.1	36655.2	48191.1	15380.8	26433.4	45119.4	30764	19038.3	26659.6	31974.5	21881.1	4543.71	1848.61	8784.95	6002.92	15530.8	27538	13516.4	27849.8	20855	13880	5388	7469	12908
1013	1139.36	33.5858	5	3.47477	control	early stage p16-	0.0240877	not significant	0.10435	0	36.7923	40.2351	768.243	913.324	0	0	212.74	1592.21	0	1000.2	959.267	0	1209.39	651.253	1310.16	266.696	1573.24	0	25.0497	40.2351	1155.25	1112.28	0	0	175.619	384.293	0	386.317	241.942	0	472.882	392.442	370.912	246.299	895.097	0	849.507	1126.34	21501
1016	905.765	20.8313	3	1.86838	control	early stage p16-	0.00466864	significant	0.0439089	14259.5	6909.35	10408	15835.1	8377.88	10801.9	5052.94	22111.2	30889.3	23997.5	22835.7	34274.4	9902.97	20495.2	17432.4	25363	18041.3	15732.4	10364	4704.17	10408	23812	10202.9	11277	2260.63	18253.1	7455.4	5937.72	8820.09	8644.55	5100.52	8013.78	10504.6	7180.36	16661.5	8950.95	4434	2125	6307	8563
1018	1634.04	30.5422	3	1.17984	early stage p16-	control	0.65008	not significant	0.782198	7187.01	9592.25	23566.6	27318	33729.6	4959.66	22449.1	19913.6	24350.9	48949.5	3782.84	4041.92	25049.6	4654.21	15808.5	763.383	10835.8	19323.4	5223.62	6530.8	23566.6	41079.5	41077.3	5177.8	10043.5	16438.9	5877.29	12111.6	1461.09	1019.44	12901.8	1819.84	9526.12	216.117	10007.1	10994	3296	3746	6444	12820
1021	1195.32	43.9733	4	15.5305	early stage p16-	control	0.00325552	significant	0.0395723	26759.2	6247.84	22889	52645.8	25607.9	113737	40389.8	21322.5	2828.04	5037.47	0	2187.71	1765.33	977.309	580.63	2662.97	8549.69	329.461	19449	4253.79	22889	79166.3	31186.4	118739	18070	17602	682.571	1246.42	0	551.774	909.233	382.136	349.885	753.9	7895.83	187.447	14161	12114	14353	40836
1022	863.112	17.5651	4	1.07637	control	early stage p16-	0.748972	not significant	0.840695	490.976	712.915	480.792	583.874	363.783	1151.84	580.589	844.361	579.976	912.025	1128.08	152.519	1023.03	810.111	302.079	223.376	762.606	1114.88	356.848	485.382	480.792	878.002	443.03	1202.5	259.749	697.032	139.982	225.663	435.712	38.4676	526.91	316.76	182.031	63.2388	704.283	634.311	682	1155	833	1453
1024	1136.81	17.4975	3	1.99705	control	early stage p16-	0.0032577	significant	0.0395723	1542.99	1582.77	3305.72	1123.65	1847.57	3550.84	2725.17	3012.44	5706.83	6322.67	3411.46	2129.92	5814.1	3419.14	4434.8	6747.27	2454.21	6218.48	1121.47	1077.62	3305.72	1689.69	2250.05	3707.02	1219.21	2486.81	1377.39	1564.42	1317.65	537.2	2994.55	1336.91	2672.39	1910.18	2266.51	3538.01	1370	1332	3344	2194
1027	1233.84	18.1061	3	1.61222	control	early stage p16-	0.0594875	not significant	0.175243	3728.8	2490.22	6852.64	5270.83	7626.21	10723.3	5841.17	5524.43	18367.8	13557.7	4332.28	4639.17	10443.4	6956.62	12628.1	8604.29	5100.29	12219.4	2710.15	1695.45	6852.64	7926.03	9287.51	11194.9	2613.28	4560.49	4433.22	3354.59	1673.31	1170.07	5378.86	2720.1	7609.61	2435.91	4710.23	6952.24	2155	1621	5399	6063
1030	948.807	32.7404	3	2.10209	early stage p16-	control	0.0436398	not significant	0.147235	22910.4	57544.7	16215.7	9881.91	30400.5	38485.3	522.978	22174.7	2903.2	11274.9	20139.2	9200.53	11333.7	16861.7	5944.86	5808.17	18227.9	16126.7	16651.6	39178.8	16215.7	14860	37023	40178	233.975	18305.5	700.711	2789.76	7778.59	2320.52	5837.43	6593.06	3582.34	1644.32	16833.9	9175.28	6440	14730	5886	10938
1031	777.055	31.0496	3	1.25431	early stage p16-	control	0.0700335	not significant	0.191013	14237.7	17038.5	9869.12	9376.78	14764.2	12733.3	11295.7	11693.7	7516.33	15801.5	5720.41	8724.38	7829.53	12095.6	12436.4	9312.12	10294.2	10931.7	10348.2	11600.5	9869.12	14100.4	17980.4	13293.4	5053.56	9653.33	1814.13	3909.78	2209.46	2200.43	4032.6	4729.47	7494.12	2636.3	9506.96	6219.59	6145	7393	6537	8808
1034	1072.93	25.8221	4	2.27414	control	early stage p16-	0.116347	not significant	0.260417	96055.5	49775	66489.4	63966.5	41576.4	35720.2	10437.3	11521.9	377617	62018.2	41148.2	70668.5	92198.8	51560.8	76180.9	125707	82736.5	87709.2	69814.5	33888.9	66489.4	96189.9	50633.5	37291.2	4669.55	9511.48	91140.9	15345.2	15893.1	17823.7	47487	20160.7	45906.2	35588.2	76409	49902.1	10306	7910	11245	14322
1036	885.163	33.5519	4	2.51591	early stage p16-	control	0.00502241	significant	0.0458346	45403.7	29071.6	24519.7	29229.7	25023.5	11302.7	17083.9	15234.6	2762.29	14009.5	5981.04	2279.24	4024.98	3685.32	13814.4	29976.4	5585.35	15693.8	33000.1	19793.2	24519.7	43954.3	30474.6	11799.9	7643.16	12576.4	666.702	3466.38	2310.12	574.86	2073.07	1440.99	8324.47	8486.44	5158.2	8929.01	12987	12058	21386	27720
1037	1266.59	36.7167	4	7.40301	early stage p16-	control	0.113839	not significant	0.257367	0	0	3174.14	27207.4	10734.6	1343.51	57256.7	0	1263.63	1354.02	0	0	2104.52	1457.12	1874.23	0	8117.76	665.837	0	0	3174.14	40913.3	13073	1402.6	25616.1	0	304.987	335.027	0	0	1083.93	569.748	1129.4	0	7496.93	378.828	0	0	14988	40483
1042	1246.31	31.3202	5	4.54024	early stage p16-	control	0.000463291	significant	0.0168713	18677.6	23699.6	20941.5	32864	39623.3	22913.8	50462.4	7692.15	0	616.658	755.347	591.415	3477.9	5084.87	7698.53	14231.1	20245.7	7007.45	13575.1	16135.6	20941.5	49419.3	48254.9	23921.6	22576.4	6349.98	0	152.58	291.746	149.164	1791.29	1988.23	4639.09	4028.89	18697.3	3986.89	7701	8225	9278	21023
1045	920.195	38.6782	4	1.59285	control	early stage p16-	0.523045	not significant	0.674114	0	0	955.607	2364.17	1826.2	11585	0	3113.08	0	2127.24	15255	9623.35	709.235	0	8799.21	1502.63	0	1494.03	0	0	955.607	3555.13	2224.02	12094.5	0	2569.89	0	526.345	5892.12	2427.16	365.292	0	5302.35	425.402	0	850.031	0	0	9588	28038
1046	870.847	40.0168	5	5.31645	early stage p16-	control	0.0447208	not significant	0.149534	6820.07	5851.11	6117.03	36725.3	16025	13256.1	1851.04	68784.9	1978.04	8965.99	6890.85	0	1548.52	1172.08	9857.33	907.692	3727.34	1496.87	4956.93	3983.68	6117.03	55225.8	19515.9	13839.1	828.135	56782.9	477.416	2218.46	2661.53	0	797.563	458.294	5939.97	256.972	3442.28	851.643	14851	23966	15426	53323
1052	1419.58	28.8993	4	2.03954	early stage p16-	control	0.0754651	not significant	0.199621	31016.1	19788.8	13130.2	25091.3	22370	19428.4	7029.73	4163.4	553.93	0	0	847.412	6388.44	5133.7	16520.5	6863.36	32927.4	17805.9	22542.9	13473	13130.2	37731.1	27243.1	20282.9	3145.03	3436.95	133.696	0	0	213.731	3290.37	2007.32	9955.14	1943.05	30409.1	10130.7	11268	8026	8314	20268
1054	702.378	42.1133	4	2.51184	early stage p16-	control	0.0190312	not significant	0.0925053	8055.23	8264.11	6362.52	9315.43	21655.6	6363.01	19596.7	3678.63	132.119	1170.01	2279.22	1135.49	6865.98	1088.7	6560.93	6419.63	10802.6	4994.71	5854.66	5626.55	6362.52	14008.1	26373.1	6642.88	8767.35	3036.76	31.888	289.496	880.33	286.39	3536.32	425.689	3953.58	1817.42	9976.39	2841.74	7786	12703	7774	16832
1056	1120.01	33.7886	4	2.49121	early stage p16-	control	0.0392294	not significant	0.136901	26789.3	44882.7	17437.5	45283.4	47313	19268.5	0	33042.5	1337.7	0	2442.07	954.74	3500.65	6710.95	53724.6	13004.3	18189.4	17557.1	19470.9	30558	17437.5	68095.1	57619.7	20115.9	0	27277.1	322.866	0	943.226	240.801	1803.01	2624.04	32374.1	3681.56	16798.3	9989.09	16559	24261	18015	57817
1058	1252.49	25.2135	3	2.12591	control	early stage p16-	0.00166518	significant	0.0298189	35149.7	23057.6	47766	55499.6	32511.7	31048.8	3563.39	26624.4	112350	70273	39882.5	98029.4	47730	75560	54986.2	70982.6	50648.5	57779	25547.3	15698.6	47766	83457.7	39594.1	32414.4	1594.22	21978.8	27116.5	17387.7	15404.3	24724.6	24583.3	29544.6	33134.4	20095.5	46775	32873.4	6820	4119	12673	18462
1059	1189.25	20.9327	5	1.16053	early stage p16-	control	0.603391	not significant	0.741169	9981.8	3775.44	11090.3	7816.52	13807.9	4155.87	3576.35	13493.4	171.1	9208.9	9448.08	17409.3	2026.12	4321.89	6442.2	5103.71	11221.7	7563.55	7254.91	2570.48	11090.3	11754.1	16815.8	4338.66	1600.02	11139	41.2965	2278.56	3649.24	4390.89	1043.55	1689.89	3882.03	1444.88	10363.4	4303.28	3663	1860	5091	3196
1065	1431.28	21.068	4	1.21829	early stage p16-	control	0.498758	not significant	0.653696	11585.8	12256.9	31230.7	22726.9	40280.7	5374.71	11559.5	11211.9	581.667	17248.1	12384.4	22199.4	9123.14	11766.9	24476.3	7620.27	20087.6	24544.8	8420.75	8345.01	31230.7	34175.7	49055.5	5611.11	5171.62	9255.58	140.39	4267.71	4783.38	5599.03	4698.87	4600.97	14749.3	2157.33	18551.3	13964.8	2680	2948	7152	6644
1066	1217.28	35.6008	4	2.58312	early stage p16-	control	0.268256	not significant	0.440325	605.645	0	9657.57	18489.1	7592.64	0	61542	5549.02	492.82	0	0	0	11885.3	1765.35	19390.2	0	10875.4	5644.77	440.191	0	9657.57	27803	9246.63	0	27533.3	4580.79	118.946	0	0	0	6121.5	690.266	11684.4	0	10043.6	3211.59	6466	0	13008	36067
1075	544.992	26.6337	4	1.18711	early stage p16-	control	0.173058	not significant	0.334563	11383	16364	8073.95	4292.87	9200.18	10982.5	10442.7	12275.5	8179.86	11051	9734.16	8399.39	8597.77	7742.89	7946.53	9123.2	8103.13	8534.77	8273.35	11141.3	8073.95	6455.42	11204.4	11465.5	4671.95	10133.6	1974.28	2734.36	3759.73	2118.46	4428.28	3027.53	4788.53	2582.82	7483.42	4855.85	9542	15768	10656	5812
1076	881.395	25.5178	3	1.24407	control	early stage p16-	0.121055	not significant	0.265307	52243.4	33537.6	32601.7	26958.2	28515	34809	37610.3	67036.2	54146.5	42642.4	65293.8	47240.1	67695	50416.7	43679.8	45948.3	33384.1	36781.5	37971.2	22833.8	32601.7	40538.5	34726.7	36339.9	16826.5	55339.3	13068.7	10551	25219.2	11914.7	34866.3	19713.4	26321.2	13008.2	30830.9	20926.8	11335	5393.95	8528	8336
1077	547.304	25.2811	3	1.2671	early stage p16-	control	0.505292	not significant	0.65843	4811.65	39764.7	11342.1	4278.83	6659.51	9177.95	7316.91	15532.4	11656.2	12113.3	15115.7	11447.4	8197.39	5296.14	8294.19	11460.5	5663.81	8304.77	3497.17	27073.4	11342.1	6434.3	8110.22	9581.62	3273.51	12822.2	2813.32	2997.2	5838.3	2887.21	4222.07	2070.83	4998.03	3244.53	5230.65	4725	4905	62236	18496	10742
1078	1454.4	28.1892	5	5.44774	early stage p16-	control	0.12545	not significant	0.271443	571.37	1644.16	14192.3	37298.5	18720	2789.89	121869	7747.17	1272.17	5677.71	226.841	2.03059	4291.8	1918.86	11727.4	2053.13	16682	3147.61	415.28	1119.41	14192.3	56087.7	22797.9	2912.59	54523.1	6395.4	307.049	1404.84	87.6152	0.512146	2210.49	750.29	7066.86	581.249	15406.2	1790.83	2713	2936	10334	31673
1081	830.636	33.8225	5	1.30016	early stage p16-	control	0.4989	not significant	0.653696	803.87	21560.1	30457.7	66597.9	39308.2	57192.7	6264.41	13839.8	10284.5	7510.83	63071.7	22120.8	44443.1	15533.9	4591	25084.2	12444.5	21834.4	584.264	14679	30457.7	100147	47871.1	59708.2	2802.63	11424.9	2482.24	1858.41	24360.9	5579.21	22890.4	6073.88	2766.51	7101.44	11492.8	12422.7	5684	13813	16512	54780
1082	1264.87	39.4222	4	5.56116	early stage p16-	control	0.0457055	not significant	0.151351	1296.35	0	20184.4	57531.9	54023.3	45326.6	500.688	0	6.58653e-05	2080.88	0	0	3080.89	0	847.631	1395.32	18398.1	14400.8	942.208	0	20184.4	86513.7	65791.9	47320.2	224.003	0	1.58971e-05	514.873	0	0	1586.81	0	510.778	395.02	16991.1	8193.35	9060	0	18508	61247
1083	1422.59	33.2138	3	1.63631	control	early stage p16-	0.0552616	not significant	0.167508	32211.1	26190.9	48241.9	45241.5	61619.4	16194.9	0	36077.1	95121.8	57950.8	14972.5	58832.9	47424	63003.8	45127	82833.3	32851.1	45498.5	23411.5	17831.8	48241.9	68032.1	75042.7	16907.2	0	29782.1	22958.4	14338.8	5782.99	14838.6	24425.7	24635	27193.3	23450.5	30338.7	25886.4	7095	7294	14887	21769
1087	787.887	27.0056	4	1.2868	early stage p16-	control	0.192254	not significant	0.358435	23768.3	36222.6	18454.8	8248.35	16439.2	14380.4	13130.5	17852.1	14412	18912.4	8301.64	11970.9	7964.85	14681.7	20357.2	14851.6	18710	14087.2	17275.2	24661.8	18454.8	12403.5	20020.3	15012.9	5874.46	14737.2	3478.45	4679.51	3206.44	3019.26	4102.3	5740.66	12267.2	4204.54	17279.1	8014.9	13936	20142	9784	8393
1091	1185.56	40.1859	4	34.9106	early stage p16-	control	0.00418164	significant	0.0426501	4810.44	7836.46	3122.9	39153	29959.5	52750.4	43474.7	183.42	949.354	1294.56	2088.44	0	0	0	1533.44	402.304	0	223.161	3496.29	5335.38	3122.9	58876.4	36485.9	55070.5	19450.1	151.415	229.134	320.315	806.641	0	0	0	924.04	113.894	0	126.968	9808	20880	10028	50139
1093	907.443	38.3738	4	2.91653	early stage p16-	control	0.0262213	not significant	0.1101	9228.01	15772.1	14398.6	10127.6	20327.8	49968.1	31222.4	1997.86	289.979	7953.29	18587.6	3580.25	12085.1	6358.55	5628.67	3758.76	6671.67	678.858	6707.05	10738.3	14398.6	15229.5	24756	52165.9	13968.6	1649.26	69.9887	1967.89	7179.31	902.994	6224.45	2486.25	3391.8	1064.12	6161.44	386.236	14658	37619	17807	32280
1095	1236.54	35.8713	3	1.23612	control	early stage p16-	0.733279	not significant	0.834442	2369.17	1514.36	235.227	2690.36	3274.33	0	1964.66	1651.74	960.8	912.252	10501.8	133.775	537.108	0	2344.22	846.162	3393.69	1538.45	1721.94	1031.04	235.227	4045.63	3987.61	0	878.969	1363.53	231.897	225.719	4056.23	33.7402	276.638	0	1412.62	239.552	3134.14	875.303	9435	11325	6376.77	30358
1106	758.125	26.9718	4	1.36469	early stage p16-	control	0.19283	not significant	0.359017	18864.3	19094.2	11438.8	9493.27	12913.6	14534.6	47112.6	21855	15837.6	15264.8	15692.5	13653.2	17359.5	11466.7	14231.5	12270.4	14726.2	11752.2	13710.8	13000.1	11438.8	14275.5	15726.7	15173.8	21077.7	18041.6	3822.53	3776.98	6061.08	3443.54	8941.03	4483.59	8575.8	3473.8	13600	6686.39	8849	8988	6305	7473
1108	726.153	38.4076	5	3.00324	early stage p16-	control	0.040934	not significant	0.140685	4632.98	5821.09	11482.6	6334.82	12874.8	34971.9	17711.3	1025.99	1885.52	4986.28	9846.56	1074.97	8760.91	3475.63	1318.72	1706.49	5302.17	1123.23	3367.31	3963.24	11482.6	9526.01	15679.5	36510	7923.87	846.967	455.087	1233.76	3803.15	271.124	4512.3	1359	794.65	483.116	4896.67	639.064	9811	15141	12169	17759
1120	936.707	26.5322	4	1.50865	early stage p16-	control	0.19822	not significant	0.366166	51486.6	109670	44986.8	8165.06	20574.5	56690.4	90319.8	120596	19640.7	26580.9	68625.4	6487.84	48474	77788.8	75182.7	49843.4	13179.6	30535.3	37421.2	74667.9	44986.8	12278.2	25056.5	59183.8	40408.2	99553.8	4740.46	6576.93	26505.9	1636.34	24966.5	30416.1	45304.7	14110.9	12171.7	17373.1	9931	21332	11222	4603
1127	944.805	25.0782	5	1.18566	control	early stage p16-	0.263811	not significant	0.436265	18700.5	14194.8	13558.6	12351.8	18250.4	13342.3	21544	15774.6	13590.3	12859.1	9142.71	31285.5	23158.4	17804.2	23384.2	20512.7	23116.2	14432.7	13591.8	9664.41	13558.6	18574	22226.1	13929.1	9638.55	13022.1	3280.13	3181.74	3531.29	7890.68	11927.7	6961.59	14091.2	5807.22	21348.4	8211.47	7630	5235	6822	10080
1130	1078.07	44.9201	5	19.2451	early stage p16-	control	0.00518975	significant	0.0464688	6630.32	26197	31153.6	30631.2	84017.2	34824.7	3596.36	6010.56	2721.28	0	1848.96	914.051	1520.8	0	1638.38	679.554	2169.86	2995.28	4819.01	17836	31153.6	46061.8	102320	36356.4	1608.98	4961.8	656.804	0	714.146	230.538	783.287	0	987.281	192.385	2003.91	1704.16	8910	15263	17442	23146
1131	889.954	38.4076	4	5.97964	early stage p16-	control	0.0200406	not significant	0.0946566	2359.19	6463.92	9803.04	6038.53	15035.5	40633.9	23068.1	1665.77	379.334	6418.72	0	0	1378.14	4294.3	42.9773	1646.17	6797.05	1007	1714.69	4400.91	9803.04	9080.47	18310.9	42421	10320.4	1375.11	91.5555	1588.19	0	0	709.811	1679.11	25.8979	466.037	6277.23	572.932	13202	26375	16009	28093
1138	757.558	33.8225	4	1.13169	early stage p16-	control	0.650538	not significant	0.782198	24446.6	38279.6	18211.6	37206.8	17742.1	17900.9	7742.56	55414.7	3555.63	32501.6	3855.98	12442.6	21891	28745.3	41683	31913.4	23918.4	39118.9	17768.2	26062.3	18211.6	55949.9	21607	18688.2	3463.94	45745.6	858.181	8041.88	1489.34	3138.22	11275	11239.6	25118	9034.83	22089.2	22256.7	13402	17290	16167	43028
1141	845.396	27.1071	4	1.04878	control	early stage p16-	0.84401	not significant	0.905912	22225.6	10020.3	12087.4	7453.67	9082.64	11973.2	12084.7	10983.6	2949.23	30320.5	8648.98	12201	8525.86	15565.9	13628.2	8734.88	11006.1	14155.9	16153.9	6822.26	12087.4	11208.5	11061.2	12499.8	5406.55	9067.13	711.822	7502.22	3340.59	3077.28	4391.24	6086.42	8212.26	2472.88	10164.4	8054.02	12838	7618	7183	11871
1144	749.87	33.1123	4	1.44721	control	early stage p16-	0.142032	not significant	0.293645	14961.6	16459.8	12538.4	8667	8708.43	8819.62	3014.42	21255.1	2958.21	15595.5	11664.2	6130.7	17557.7	22496.3	22600.3	24896.2	28468.6	18447.3	10874.3	11206.5	12538.4	13033	10605.5	9207.54	1348.62	17546.4	713.988	3858.81	4505.2	1546.26	9043.08	8796.26	13618.8	7048.21	26291.4	10495.6	7014	8158	7418	12571
1145	1284.83	26.0588	3	2.23126	control	early stage p16-	0.00166793	significant	0.0298189	65415.9	33658.5	28272.1	25845.1	23549.2	22232.7	0	13769.9	76486.9	43025.9	68668.3	85189.1	57951.1	58098.2	34650.8	80115.6	51726.3	37444.1	47545.2	22916.1	28272.1	38864.7	28679.2	23210.6	0	11367.3	18460.7	10645.9	26522.5	21486	29847.7	22716.9	20880.4	22681.1	47770.4	21303.8	11327	6737	6882	9866
1146	1333.91	24.6526	3	2.57551	control	early stage p16-	0.0728379	not significant	0.196302	6179.14	4730.97	3206.41	4066.05	2563.49	1777.15	0	1398.39	24774	4637.06	1131.09	3638.15	5802.45	5025.3	5859.12	8811.86	5298.03	12035.7	4491.09	3221.04	3206.41	6114.33	3121.92	1855.32	0	1154.39	5979.4	1147.35	436.875	917.598	2988.55	1964.94	3530.67	2494.68	4892.84	6847.72	3205.61	2101	2251	2858
1153	1163.68	24.7203	5	1.20139	early stage p16-	control	0.410287	not significant	0.571761	15099.3	12287.4	15607.8	16897.3	13843	11186.2	23112.4	8753.08	22873.5	1639.7	2137.68	17470.2	9786.32	19586.6	12854.9	17397.3	9432.91	8333	10974.4	8365.8	15607.8	25409.3	16858.6	11678.1	10340.2	7225.79	5520.7	405.711	825.661	4406.26	5040.44	7658.52	7746.26	4925.26	8711.5	4741.06	6775	4992	8781	14377
1156	1091.15	28.967	3	1.40835	early stage p16-	control	0.221996	not significant	0.392681	8304.15	9351.23	6954.92	6642.5	8371.21	13308.7	27100.8	5826.14	1849.65	8552.43	5795.27	4735.26	9318.74	8511.06	9686.84	7031.89	13035.8	7689.1	6035.58	6366.71	6954.92	9988.68	10194.8	13894	12124.6	4809.55	446.429	2116.13	2238.37	1194.31	4799.61	3327.89	5837.24	1990.76	12038.9	4374.71	5709	5911	5493	9806
1157	1047.45	27.5129	4	1.43287	early stage p16-	control	0.442997	not significant	0.59695	36591.1	27107.2	10575.5	41860.4	25826.6	16324.6	137668	22512.4	4545.24	70964.3	10754.6	5635.38	25196.5	11714.9	41126.6	19966.5	63389	24528.9	26594.9	18455.7	10575.5	62947.7	31452.7	17042.6	61591.2	18584.3	1097.03	17558.7	4153.86	1421.33	12977.4	4580.62	24782.7	5652.6	58541.1	13955.7	13898	9774	9306	30482
1159	1393.76	24.8217	5	1.81994	early stage p16-	control	0.0516909	not significant	0.163989	69470.1	45477.4	39286.3	75121.8	56398.2	68018.1	48832.1	12443.1	17173.9	0	720.299	13453.7	45707.6	28285	49191.2	83094.9	33841.8	13600.7	50491.8	30962.9	39286.3	112965	68684.1	71009.7	21847	10272	4145.06	0	278.209	3393.23	23541.7	11059.7	29642.4	23524.5	31253.6	7738.13	13622	9137	11509	29661
1167	703.351	36.8522	4	2.15354	early stage p16-	control	0.0566718	not significant	0.169891	4257.38	16908.6	5437.58	8009.54	10745.7	9672.92	3343.1	632.952	577.321	2582.72	9853.78	6506.37	5366.33	725.002	2086.47	841.419	3105.88	2605.17	3094.32	11512.1	5437.58	12044.4	13086.5	10098.4	1495.67	522.511	139.341	639.043	3805.94	1641.01	2763.93	283.482	1257.29	238.21	2868.35	1482.21	8904	19296	10866	19800
1170	1076.23	29.2037	4	2.26646	early stage p16-	control	0.066391	not significant	0.184781	14516.5	7507.05	11429.6	5522.35	33011.5	7598.39	6638.68	3869.7	2016.99	1834.92	2992.67	13063.3	3022.63	4893.26	4907.81	3437.72	8323.74	5195.58	10550.8	5111.11	11429.6	8304.25	40202.7	7932.59	2970.08	3194.49	486.818	454.016	1155.89	3294.77	1556.8	1913.3	2957.42	973.234	7687.16	2956.03	6113	4226	5481	3971
1174	1312.92	29.1699	3	2.60274	early stage p16-	control	0.0761396	not significant	0.200437	17349.7	7745.08	27009.8	7236.19	36637.9	12465.3	75068.9	10507.9	0	1568.08	3529.07	22594.9	2653.75	7439.03	13551.8	4129.21	25884.9	11830.4	12610	5273.17	27009.8	10881.5	44619.1	13013.5	33585.1	8674.43	0	387.99	1363.07	5698.8	1366.82	2908.72	8166.26	1169	23905.2	6730.91	7350	3225	16962	8285
1178	758.34	30.4408	4	1.33362	early stage p16-	control	0.252138	not significant	0.426285	19122.3	25115.8	15523.9	9339.12	11241	17592	6279.21	33850.2	4508.76	17633.6	8801.02	6831.14	6577.11	18399.8	19458.2	13455.6	10374.6	23366.7	13898.4	17099.9	15523.9	14043.7	13689.7	18365.7	2809.26	27943.8	1088.23	4363.09	3399.31	1722.92	3387.54	7194.49	11725.4	3809.34	9581.15	13294.5	9298	10482	8065	8537
1181	1083.68	28.1892	4	1.07391	early stage p16-	control	0.663181	not significant	0.788288	56047.9	57117.8	48014.2	51220.3	59308.2	36612.1	18598.4	49487.3	76183.2	29479.8	18240.5	34884.7	39157.4	40882	50673.3	63871.6	37832.3	46920.2	40736.4	38888.2	48014.2	77022.7	72228	38222.4	8320.72	40852.4	18387.4	7294.21	7045.21	8798.47	20168	15985.2	30535.5	18082.3	34939	26695.2	11037	10928	12462	20774
1193	837.427	38.8472	4	1.23579	early stage p16-	control	0.462419	not significant	0.618832	6813.95	12148.5	6270.93	4408.54	10678.3	7539.92	3601.67	2964.38	2982.58	7622.44	14787.9	5553.13	5201.72	6290.67	2873.21	0	5342.19	4398.36	4952.48	8271.22	6270.93	6629.35	13004.5	7871.54	1611.35	2447.13	719.87	1886.02	5711.7	1400.59	2679.15	2459.71	1731.38	0	4933.63	2502.44	13334	29341	14555	28193
1196	825.735	36.0404	3	1.49208	early stage p16-	control	0.182878	not significant	0.347137	4491.11	47914.1	12027	16352	18500	27298.7	24180.3	39343	626.52	23879	21949.7	14134.6	21560.3	14217.1	29572.9	5010.79	22505.4	5806.6	3264.2	32621.9	12027	24589.3	22530.1	28499.3	10818	32478.2	151.216	5908.38	8477.88	3564.97	11104.6	5559.02	17820.5	1418.58	20784.2	3303.66	12071	28919	15549	31097
1197	726.988	22.9281	3	1.45123	control	early stage p16-	0.0168593	not significant	0.0862611	18524.1	13463.9	14722.1	12894.7	12916.7	18599.7	5867.44	13377.2	29952.8	13577.4	17362.5	17114.7	19860.1	23748.8	15949.4	24506.4	13229.8	24906.2	13463.6	9166.77	14722.1	19390.5	15730.5	19417.8	2625.03	11043.1	7229.36	3359.47	6706.11	4316.61	10229	9285.96	9611	6937.87	12218	14170.4	9557	5183	8256	16889
1200	642.584	37.7651	4	1.69016	early stage p16-	control	0.206359	not significant	0.373476	1582.28	3265.28	3785.21	7077.37	6961.3	4386.63	13238.5	936.651	0	1019.64	7755.33	3715.54	4511.62	1296.83	3557.21	0	7375.49	1263.4	1150.03	2223.14	3785.21	10642.6	8477.76	4579.56	5922.77	773.218	0	252.29	2995.43	937.118	2323.71	507.07	2143.56	0	6811.43	718.811	3530	8468	5343	11546
1202	694.327	26.6337	3	1.24139	early stage p16-	control	0.104553	not significant	0.247473	15807.9	28692.7	17002.6	8552.45	14209	18054.9	22131.7	21765	17233.3	18562.2	15797.6	13506.6	16277.3	11788.5	15187.3	14665.7	12486.1	11725.9	11489.4	19535.2	17002.6	12860.8	17304.3	18849	9901.5	17967.3	4159.41	4592.86	6101.67	3406.59	8383.64	4609.4	9151.78	4151.93	11531.2	6671.46	5897	11828	6911	5040
1203	956.825	27.5129	5	1.0431	control	early stage p16-	0.82423	not significant	0.893134	17089.9	28620.5	19189.7	18508.7	14086.3	18688.9	34748.1	43399.2	11161.9	32598.1	21168.5	22765.9	27514.3	28023.2	40928	16164.5	35728.4	17330.8	12421.1	19486.1	19189.7	27832.5	17154.9	19510.9	15546	35826.7	2694.01	8065.76	8176.15	5741.91	14171.2	10957.3	24663	4576.25	32996	9860.34	8952	11132	11114	12804
1205	1353.14	24.957	5	1.52117	early stage p16-	control	0.138623	not significant	0.290256	60741.3	34580.7	38952.3	70616.9	67155.3	60991.6	55647	14659.2	28964.4	241.756	1407.37	12948.4	48118.4	60286.1	49585.5	79958.4	30745.8	19187.1	44147.7	23544	38952.3	106190	81784.5	63674.2	24895.9	12101.4	6990.79	59.8177	543.585	3265.79	24783.4	23572.4	29880	22636.6	28394.4	10916.5	12654	8231	12216	27269
1207	682.348	32.0641	3	1.08345	control	early stage p16-	0.666922	not significant	0.791352	5338.36	14571.1	13940.2	6050.17	7559.53	7421.28	7007.59	10758.5	5429.2	17675.6	8415.75	11182.8	10483.7	7821.86	10450.5	12983	5046.81	8897.07	3880	9920.62	13940.2	9097.96	9206.31	7747.68	3135.13	8881.28	1310.38	4373.5	3250.51	2820.48	5399.63	3058.41	6297.41	3675.54	4660.84	5061.98	3207	10429	16742	7459
1208	1204.97	31.6921	5	1.16624	early stage p16-	control	0.675829	not significant	0.79499	5015.27	4654.48	8053.18	12906.7	10034.7	178.265	13633.4	9427.67	877.587	3971.6	576.75	9396.31	11395.2	4487.71	16978	608.279	16666.4	3535.33	3645.17	3168.96	8053.18	19408.5	12220.7	186.105	6099.45	7782.67	211.813	982.696	222.765	2369.9	5869.12	1754.73	10230.9	172.206	15391.7	2011.42	4595	4314	5615	11475
1210	954.243	27.2423	5	1.48994	early stage p16-	control	0.100987	not significant	0.242404	17757.6	20017.1	11215	27044.1	22005.1	20674.6	55557.8	18508.8	13739.3	23060.4	6489.66	12247.6	20622.4	15871.1	18907.2	14032	17563.8	19201.4	12906.5	13628.5	11215	40667.6	26798.8	21583.9	24856	15279.3	3316.08	5705.85	2506.57	3089.05	10621.6	6205.75	11393.4	3972.51	16220.6	10924.6	10520	7210	9220	32351
1217	864.066	35.7023	3	1.33058	early stage p16-	control	0.378166	not significant	0.547198	15847.1	20758.3	17607.4	24680.6	6806.13	13665.5	5694.97	48715.5	7409.75	16264	8241.84	3585.75	7387.24	13884.8	21535.8	26304.9	10447.7	29401.6	11517.9	14133.1	17607.4	37113.5	8288.79	14266.5	2547.87	40215.3	1788.4	4024.2	3183.34	904.382	3804.8	5429.08	12977.3	7447.04	9648.65	16728	12432	15352	15433	37220
1219	718.603	30.7113	3	1.97647	control	early stage p16-	0.0429216	not significant	0.145676	13999.6	14109.4	17431.6	20373.7	10973.5	20642.5	2361.49	16619.7	22554.6	18205.9	25390.3	12447.5	17630	63898.6	31937.3	27052.6	13551.8	55182.7	10175.1	9606.25	17431.6	30637	13363.9	21550.5	1056.51	13719.8	5443.74	4504.69	9806.8	3139.46	9080.35	24984.9	19245.2	7658.71	12515.4	31396.2	7967	5955	10715	18709
1221	737.711	39.828	3	3.65713	early stage p16-	control	0.00548686	significant	0.0473282	9063.91	13936.7	6573.61	13339.1	16527.7	27047.5	3235.68	1877.89	1818.24	4060.43	4345.86	3446.64	3170.18	1597.16	4412.82	1541.27	3421.35	3495.45	6587.78	9488.7	6573.61	20058.7	20128.1	28237.1	1447.61	1550.23	438.848	1004.68	1678.55	869.298	1632.8	624.503	2659.14	436.34	3159.69	1988.74	8630	18818	7136	21432
1228	554.742	27.0733	4	1.65228	control	early stage p16-	0.00197986	significant	0.0304559	12186.8	11538.1	11432.7	5615.97	6781.07	10588.7	9659.96	18430.1	22506.1	21938.4	21750	16530.1	17427	21272.4	15403.9	17435.7	9812.85	14026	8857.55	7855.6	11432.7	8445.04	8258.27	11054.4	4321.77	15214.3	5432.04	5428.22	8400.73	4169.16	8975.79	8317.7	9282.31	4936.12	9062.38	7980.07	11825	7117	8044	8496
1229	1321.4	37.5284	5	8.49258	early stage p16-	control	0.055494	not significant	0.167839	11710.8	1945.85	11875.9	37330.1	33073.9	5634.92	107111	2251.24	0	0	0	0	12370.2	0	2703.26	0	15496.3	476.987	8511.61	1324.82	11875.9	56135.2	40278.7	5882.76	47920.5	1858.43	0	0	0	0	6371.28	0	1628.97	0	14311.2	271.382	17503	16092	17490	54251
1233	756.044	22.0825	3	1.22697	early stage p16-	control	0.674876	not significant	0.794558	8210.73	6900.65	5655.87	7036.66	7184.46	3358.08	48611.4	9560.73	8165.64	10118.9	9098.69	23986.9	10750.3	2035.14	2702.78	7954.2	17395.8	6122.09	5967.67	4698.25	5655.87	10581.4	8749.54	3505.78	21748.3	7892.51	1970.84	2503.72	3514.29	6049.88	5536.93	795.756	1628.68	2251.87	16065.4	3483.16	9484	4164	4864	11979
1236	1528.97	38.2724	3	6.48591	early stage p16-	control	0.0585566	not significant	0.173752	1194.21	40126.9	13564.9	42399.7	122954	28458.5	0	756.396	3445.85	1485.51	1994.39	0	5240.91	2424.69	1512.83	13232.6	7642.3	11097.1	867.966	27320.1	13564.9	63758.7	149738	29710.2	0	624.415	831.685	367.562	770.316	0	2699.33	948.076	911.625	3746.22	7057.83	6313.68	4796	19221	9521	31696
1237	1205.19	28.0539	3	1.47942	control	early stage p16-	0.374906	not significant	0.545135	23433.5	23979.1	8665	50418.2	31168.9	23443.2	1536.9	43804.5	118645	60468.8	20859.9	41474.1	5797.26	16018	67294.5	28681.2	11365.1	11176.9	17031.8	16326	8665	75816.5	37958.8	24474.3	687.595	36161.2	28635.9	14961.8	8056.97	10460.4	2985.88	6263.18	40551.3	8119.77	10495.9	6359.07	5325	6034	3283	21523
1247	1076.82	26.8027	3	2.0122	early stage p16-	control	0.000914494	significant	0.0234835	23555.3	48512.6	25478.8	23496.3	21300.9	32418.2	29930.3	46477.6	12515.1	8788.11	23185	8657.61	12214	14980.1	21295	11777.4	23204.8	19412.6	17120.3	33029.4	25478.8	35332.6	25941.1	33844.1	13390.5	38367.9	3020.61	2174.45	8955.01	2183.59	6290.81	5857.34	12832.3	3334.22	21430.2	11044.8	10328	24757	11485	11023
1250	766.358	37.2241	3	2.58369	early stage p16-	control	0.0232675	not significant	0.1015	5149.03	63423.2	18040.4	43272.6	52047.7	55452.2	12234.8	7223.45	4058.12	5318.62	24560.2	13203.6	5828.64	14676.7	8037.26	18218.9	13688.9	16670.8	3742.39	43181.1	18040.4	65071.3	63385.8	57891.1	5473.72	5963.06	979.461	1315.99	9486.16	3330.17	3002.04	5738.7	4843.21	5157.86	12642	9484.84	12356	30643	12948	25179
1260	627.031	22.3532	4	2.28177	control	early stage p16-	0.161448	not significant	0.316614	11317.1	4473.13	3183.34	1159.2	4815.89	4336.35	1308.66	1743.81	2601.75	6604.67	32861.3	14937	7956.63	13589.4	1372.06	5885.34	4266.64	2158.79	8225.46	3045.49	3183.34	1743.15	5864.99	4527.08	585.48	1439.54	627.953	1634.2	12692.4	3767.35	4098.06	5313.57	826.795	1666.17	3940.34	1228.24	10653	4082	3321	1290
1265	1364.58	29.5756	4	3.75079	early stage p16-	control	0.000247824	significant	0.0123137	18994.7	21062.1	18501.8	32566.7	35411.2	17257.5	26672.5	4896.64	1530.88	11070	327.406	497.639	9127.1	2124.18	8519.17	4207.01	11815.8	9222.85	13805.6	14340	18501.8	48972.2	43125.3	18016.5	11933	4042.24	369.491	2739.07	126.458	125.512	4700.91	830.574	5133.6	1191.02	10912.1	5247.34	7140	8268	9207	25173
1270	1078.41	17.7004	3	6.38827	control	early stage p16-	0.0535503	not significant	0.166681	518.208	732.736	1902.63	549.562	1425.43	1211.46	37.6751	443.185	3724.02	41.3323	0	3700.48	5477.46	3929.6	2830.67	19465	2049.99	13248.6	376.641	498.877	1902.63	826.405	1735.94	1264.75	16.8555	365.856	898.824	10.2269	0	933.318	2821.16	1536.51	1705.75	5510.62	1893.21	7537.77	847	1026	1707	882
1276	892.228	38.5091	5	1.82293	control	early stage p16-	0.46487	not significant	0.621501	768.515	1502.49	1608.05	0	1372.74	2493.15	3467.86	1374.67	1685.33	8431	14373	0	89.1618	2280.79	119.05	627.493	1076.8	0	558.568	1022.95	1608.05	0	1671.78	2602.81	1551.48	1134.81	406.77	2086.09	5551.43	0	45.9228	891.807	71.7386	177.646	994.45	0	8915	27065	10366	0
1279	1223.81	35.6346	4	1.22404	early stage p16-	control	0.66293	not significant	0.788288	10197.4	0	21857.3	10104.3	6243.87	17234.6	36589.5	7245.68	1184.64	0	0	139.08	0	17136.2	27774.9	29268.4	21071	15219.7	7411.58	0	21857.3	15194.3	7604.04	17992.7	16369.8	5981.41	285.922	0	0	35.0783	0	6700.41	16737	8286.01	19459.5	8659.27	12572	0	16400	24595
1284	1511.09	29.4066	4	7.44981	early stage p16-	control	6.06126e-05	significant	0.00798596	12602.1	18511.8	15202.2	22125.4	31660.1	13544	31626.2	7619.27	0	0	0	0	0	162.112	3876.75	3448.92	9684.92	8480.85	9159.38	12603.6	15202.2	33271.1	38557	14139.7	14149.2	6289.81	0	0	0	0	0	63.387	2336.11	976.405	8944.24	4825.18	4903	6334	8034	14343
1285	1545.63	24.4836	4	1.41513	early stage p16-	control	0.148435	not significant	0.299733	32312.5	24307.1	36683.1	33584.8	29494.3	42232.5	41133.3	21511	17676.7	3274.23	10590.4	26625.1	29511.7	63999.9	26617.4	22088.1	16323.4	14065.3	23485.2	16549.3	36683.1	50503.3	35919.3	44090	18402.6	17757.6	4266.42	810.145	4090.43	6715.28	15200	25024.5	16039.5	6253.23	15075	8002.42	7126	5476	10769	12127
1289	1202.49	31.4216	5	4.95593	early stage p16-	control	0.00601525	significant	0.0496167	8935.03	21292.9	13852.2	31562.1	43765.6	12235.3	53200.1	2668.46	380.427	938.709	0	2198.11	7290.29	405.607	11953.7	2981.85	15414.5	5731.61	6494.11	14497.1	13852.2	47461.7	53299.5	12773.4	23801.2	2202.85	91.8193	232.265	0	554.397	3754.86	158.596	7203.23	844.174	14235.6	3261	5192	7737	7480	19399
1290	565.277	24.3483	3	1.36356	control	early stage p16-	0.0617931	not significant	0.180087	8984.94	11969	6789.96	7521.4	6295	10732.6	11435.4	7973.54	21495.9	10899.9	8877.43	13522	13909	11270.8	9267.48	15584.7	7161.76	10223.6	6530.39	8149.02	6789.96	11310.3	7666.31	11204.7	5116.09	6582.27	5188.21	2696.97	3428.83	3410.45	7163.84	4406.98	5584.53	4412.11	6614.04	5816.74	8771	9111	7009	12213
1291	1179.86	28.4936	3	1.05076	control	early stage p16-	0.743304	not significant	0.838953	11700.3	9118.19	10053.2	13013	12502.2	12474.6	4293.94	8830.22	7242.28	9916.09	5435.8	11116.6	8635.18	14834.8	17440.4	9332.55	10650.7	13079.5	8503.96	6208.04	10053.2	19568.3	15225.7	13023.2	1921.07	7289.47	1747.98	2453.54	2099.53	2803.77	4447.55	5800.52	10509.5	2642.09	9836.19	7441.57	4871	4340	5730	12447
1295	1081.26	41.1665	4	16.3704	early stage p16-	control	0.0226714	not significant	0.100014	5196.56	5800.58	7254.61	19534.6	50865.1	41292.2	1273.13	0	31.3704	1750.72	0	3174.62	613.571	3479.76	0	30.2449	482.675	456.398	3776.93	3949.28	7254.61	29375.2	61945.6	43108.4	569.584	0	7.57152	433.18	0	800.69	316.02	1360.62	0	8.56247	445.761	259.667	12760	23386	14021	39316
1302	631.63	25.0444	3	1.06971	control	early stage p16-	0.68388	not significant	0.80031	12717.8	15063.6	19670.9	8675.8	10221.8	16372.7	5638.95	17349.5	13344.7	7222.24	15372.3	10831	17833.1	20155.2	8777.23	19333.8	10708.5	17772	9243.46	10255.9	19670.9	13046.3	12448.6	17092.9	2522.81	14322.3	3220.86	1787	5937.41	2731.74	9184.94	7880.84	5289.11	5473.49	9889.54	10111.4	5884	6233	15262	8090
1305	1058.75	33.8563	3	1.99953	control	early stage p16-	0.00205874	significant	0.0304559	126859	110595	142371	98889.4	138673	74100.5	37360.1	172107	351191	272598	119169	269713	203577	216440	198046	323215	136626	161279	92202.6	75297.4	142371	148705	168882	77359.7	16714.6	142076	84762.9	67449.2	46027.9	68025.9	104852	84629.8	119341	91503.7	126177	91759.7	14219	13212	22966	28229
1308	1086.85	44.3791	4	4.53391	early stage p16-	control	0.00127147	significant	0.0280074	17404.2	2747.6	9481.19	12235.6	6967.62	13686.5	1330.48	17992.5	3818.57	974.855	1470.5	0	4129.36	3628.14	4540.38	1464.9	1494	1044.15	12649.7	1870.68	9481.19	18399.4	8485.46	14288.4	595.242	14853.1	921.643	241.209	567.966	0	2126.83	1418.63	2736.01	414.72	1379.74	594.07	16248	10220	10029	17453
1310	1343.16	31.8612	5	2.27563	early stage p16-	control	0.257069	not significant	0.430876	4765.4	15951.2	9798.89	15216.1	21036.1	9342.11	98393.7	5049.11	155.242	9113.31	0	4712.42	13220.2	7296.84	22444.2	849.193	38285.4	2551.33	3463.56	10860.2	9798.89	22881.2	25618.7	9753	44020.3	4168.11	37.469	2254.91	0	1188.55	6809.06	2853.13	13524.8	240.41	35357.4	1451.58	4143	7318	5998	12102
1318	747.031	28.4597	3	2.03094	control	early stage p16-	0.058291	not significant	0.173598	13886.6	15893	12310.7	10724.8	10737.7	13237.8	9207.17	10573	69881.1	27607.8	22427.3	19410.1	31148.3	12426	17087.5	16506.5	14437.2	14230.1	10092.9	10820.6	12310.7	16127.4	13076.8	13820	4119.19	8728.18	16866.4	6831.02	8662.34	4895.54	16042.9	4858.67	10296.8	4673.05	13333.1	8096.2	4367	5985	6685	11845
1319	1302.31	31.4216	4	3.91332	early stage p16-	control	0.0815711	not significant	0.208289	7181.26	9660.25	8177.16	18530.9	17889.3	10110.9	75976.8	4991	271.86	939.226	0	0	4526.67	3732.08	8931.37	8364.42	17712.3	4239.48	5219.44	6577.1	8177.16	27865.9	21786.4	10555.6	33991.2	4120.14	65.6156	232.393	0	0	2331.46	1459.27	5381.99	2368	16357.7	2412.05	4521	4918	5329	11718
1325	1113.75	37.0889	5	13.0882	control	early stage p16-	0.289801	not significant	0.46271	0	0	0	0	600.98	0	0	0	0	0	0	7418.65	1721.64	0	0	215.394	0	476.492	0	0	0	0	731.898	0	0	0	0	0	0	1871.1	886.731	0	0	60.979	0	271.1	0	0	0	0
1329	1019.19	38.4076	3	25.6274	early stage p16-	control	0.0103384	not significant	0.0683039	4148.22	4833.61	4204.85	4029.05	8991.56	30307.9	15080.8	1202.61	0	0	0	0	2063	0	914.005	0	573.814	0	3014.98	3290.92	4204.85	6058.69	10950.3	31640.9	6747.02	992.772	0	0	0	0	1062.55	0	550.774	0	529.93	0	16546	24181	12180	36217
1330	1338.17	35.8375	4	14.3867	early stage p16-	control	0.017708	not significant	0.089134	15745.2	9354.09	5786.88	86334.1	42571.1	4827.4	59501.4	1608	0	0	0	0	2063.5	0	2092.45	0	14575.1	881.515	11443.8	6368.65	5786.88	129825	51844.8	5039.72	26620.3	1327.43	0	0	0	0	1062.81	0	1260.9	0	13460.4	501.538	12946	12641	9312	66371
1331	1036.42	30.1702	4	1.55237	early stage p16-	control	0.00709053	not significant	0.0536123	17634.2	12818.3	13096.1	16788.4	18658.6	12621.9	13347.9	12323.1	4163.07	5026	4151.8	10008.5	5762.71	12369.6	13073	14119.6	12586.6	13182.3	12816.8	8727.24	13096.1	25245.6	22723.2	13177	5971.73	10172.9	1004.79	1243.59	1603.59	2524.3	2968.08	4836.61	7877.69	3997.33	11624	7500.06	6910	6036	5854	14013
1337	1034.46	36.5138	5	2.16788	early stage p16-	control	0.120964	not significant	0.265307	1014.15	10702.3	2427.56	3052.53	13126.4	12981.5	6415.48	2798.01	577.263	0	13549.6	0	971.137	2033.56	4954.13	3717.64	0	4478.43	737.097	7286.54	2427.56	4590.26	15985.9	13552.5	2870.22	2309.8	139.327	0	5233.42	0	500.184	795.139	2985.33	1052.48	0	2548	17757	34695	22881	29301
1340	1160.5	37.5623	5	6.75379	early stage p16-	control	0.191519	not significant	0.358046	0	0	10514.7	6018.17	58043.6	5180.46	0	0	1166.33	0	0	2771.93	1347.62	1554.6	1702.55	3433.44	1941	844.049	0	0	10514.7	9049.85	70687.9	5408.31	0	0	281.504	0	0	699.125	694.091	607.861	1025.95	972.021	1792.55	480.221	0	0	16730	34660
1343	952.211	29.1022	5	3.34462	early stage p16-	control	4.77066e-06	significant	0.00222957	16497.5	20493.8	16813.1	14227	17935.7	10418.5	21171.7	10497.6	2215.39	1964.84	1747.3	3887.89	6562.26	1597.39	9257.42	4290.35	8021.22	8314.45	11990.6	13953	16813.1	21393.9	21842.9	10876.7	9471.99	8665.94	534.702	486.161	674.881	980.588	3379.89	624.595	5578.47	1214.62	7407.77	4730.5	9674	8516	10300	14995
1346	1008.49	34.871	3	1.34633	early stage p16-	control	0.516342	not significant	0.668006	12605.5	5681.63	5125.5	4954.13	5271.31	13377	34318.9	2060.59	6706.2	7165.11	0	1468.67	6073.98	8747.39	7808.56	23841.3	12036.3	3580.41	9161.87	3868.29	5125.5	7449.8	6419.62	13965.4	15353.9	1701.05	1618.6	1772.87	0	370.421	3128.4	3420.31	4705.4	6749.56	11115.7	2037.07	13287.3	8428	9698	19200
1347	1242.56	31.1511	4	3.29941	early stage p16-	control	0.107342	not significant	0.251018	3093.05	1672.92	4994.1	11882.7	12073.7	639.659	36946.3	5373.59	84.1762	5036.62	0	924.204	2986.2	1354.59	9685.22	0	7631.21	1346.94	2248.07	1138.99	4994.1	17868.7	14703.8	667.793	16529.4	4435.97	20.3166	1246.21	0	233.099	1538.04	529.657	5836.26	0	7047.59	766.34	3316	2662	4765	11940
1348	871.207	31.0496	5	1.14927	control	early stage p16-	0.478667	not significant	0.635378	17124.9	18144.9	9688.55	8133.77	13786.5	10963.2	7165.48	13464	6508.2	28796.3	9108.46	15631.4	12785.4	12102.7	18446.9	10394.2	12524.9	15163.7	12446.7	12353.8	9688.55	12231.2	16789.8	11445.4	3205.76	11114.7	1570.81	7125.08	3518.06	3942.48	6585.11	4732.26	11116	2942.63	11567	8627.37	7014	8554	5483	7564
1349	1128.47	27.3776	4	1.25126	control	early stage p16-	0.51857	not significant	0.669614	16178.3	15204.3	8690.95	29553.2	18918.2	14698.5	29514.6	13016	10476.7	47870.3	6592.8	3148.84	21214.7	10084.4	27063	23023	60083.4	18444	11758.6	10351.7	8690.95	44440.8	23039.4	15345	13204.5	10744.8	2528.64	11844.6	2546.41	794.186	10926.6	3943.1	16308	6517.9	55488.3	10493.7	8774	5973	7042	20449
1350	913.128	28.3921	4	1.83467	control	early stage p16-	0.0385571	not significant	0.135949	15091.5	8371.6	11681.9	10265.9	7958.25	8984.55	3824.17	15287.8	42223.7	15732	6275.26	29482.2	15466.6	13753.3	15535.1	18737	14300.6	15322.5	10968.7	5699.73	11681.9	15437.4	9691.88	9379.72	1710.89	12620.3	10191	3892.57	2423.76	7435.89	7966.07	5377.66	9361.36	5304.53	13206.9	8717.71	6271	3635	6269	8457
1355	1432.35	24.4836	4	1.37203	early stage p16-	control	0.137742	not significant	0.288856	26361	20590.7	29137.1	19831.5	25465.2	20049.7	16096.2	22120.5	972.026	12485.6	5664.97	39481.9	17882.3	11939.9	19094.8	16476.6	19689.1	19986	19159.5	14019	29137.1	29821.7	31012.6	20931.5	7201.28	18260.7	234.607	3089.31	2188.04	9957.96	9210.27	4668.61	11506.4	4664.6	18183.3	11371	7578	5509	10513	8635
1356	902.548	20.696	5	1.08279	control	early stage p16-	0.699726	not significant	0.811181	4917.07	5698.41	3954.11	5656.99	6044.68	7375.56	6635.03	8857.81	0	8032.98	5946.94	9785.18	2899.86	6208.99	7342.42	12039.9	8284.82	5968.83	3573.8	3879.71	3954.11	8506.72	7361.46	7699.95	2968.45	7312.24	0	1987.6	2296.95	2467.98	1493.57	2427.77	4424.5	3408.56	7651.21	3395.97	3856	4305	3889	6892
1362	769.145	36.7844	4	1.50583	early stage p16-	control	0.282984	not significant	0.455789	10543.1	16519	11406.6	25261.4	6587.3	21621.2	1412.46	6394.7	1856.29	2946.36	12796.8	28330.2	5556.71	6365.54	4679.02	10257.2	3179.65	6831.97	7662.89	11246.8	11406.6	37986.8	8022.28	22572.2	631.921	5278.91	448.031	729.02	4942.65	7145.32	2861.98	2488.98	2819.55	2903.86	2936.47	3887.05	16736	19500	15156	37380
1368	909.226	31.1849	5	1.09126	control	early stage p16-	0.76521	not significant	0.848666	7393.34	10780.9	8393.37	11296	5880.18	7600.02	5277.38	14662.7	1864.17	9241.05	918.818	11374.9	11389.5	9798.71	22372	4190.23	19481.4	6605.78	5373.59	7340.11	8393.37	16986.4	7161.13	7934.29	2361.05	12104.3	449.933	2286.52	354.885	2868.92	5866.14	3831.38	13481.3	1186.27	17991.5	3758.36	6761	6789	9309	16702
1370	717.312	18.309	3	1.48139	control	early stage p16-	0.0738903	not significant	0.197528	6378.45	3461.31	6416.72	3796.9	2906.76	5918.98	997.647	3999.45	11965.8	4062.62	4922.66	5206.83	5840.52	7298.14	4213.89	7616.66	3861.49	7741.13	4635.95	2356.6	6416.72	5709.6	3539.97	6179.32	446.337	3301.6	2888.05	1005.22	1901.34	1313.25	3008.16	2853.63	2539.26	2156.31	3566.17	4404.32	4502	2368	5199	5657
1371	952.371	29.7785	5	1.64836	early stage p16-	control	0.0342643	not significant	0.126722	6955.24	13867.9	16456.7	11878.8	14455.2	15956.7	23143.6	6294.67	8313.74	6276.58	982.792	4343.99	5268.53	7543.62	9041.61	15628	13113.3	12152.5	5055.17	9441.81	16456.7	17862.8	17604.1	16658.6	10354.2	5196.33	2006.59	1553.02	379.595	1095.62	2713.55	2949.62	5448.42	4424.37	12110.4	6914.15	4682	7346	7965	11373
1372	1024.92	30.2379	4	1.39286	control	early stage p16-	0.0514957	not significant	0.163752	14827.6	12136	14435	16000.7	12211	9307.22	5855.05	19970.5	22602.3	15664.9	9458.76	21318.6	10109.6	20142.4	24320.8	26465.3	15687.2	16595.7	10776.9	8262.66	14435	24061.2	14871	9716.58	2619.49	16486	5455.26	3875.96	3653.36	5376.9	5206.97	7875.85	14655.6	7492.43	14487.5	9442.12	5528	4648	5694	8975
1374	721.697	24.1792	3	1.34344	control	early stage p16-	0.11849	not significant	0.262572	15896.9	17527.8	9746.04	6836.42	9890.7	9151.01	4213.64	18573.4	9473.63	12415.2	22730	23121	14445.9	17699	10691.9	18372.1	11125	14146.6	11554.1	11933.6	9746.04	10280.3	12045.3	9553.5	1885.14	15332.6	2286.54	3071.89	8779.27	5831.47	7440.35	6920.44	6442.87	5201.21	10274.1	8048.72	10028	9161	6431	7298
1375	1531.67	30.576	3	3.21751	early stage p16-	control	0.00429321	significant	0.0429637	7405.87	8805.97	16240.3	20649.5	27896.4	3313.2	21215.8	14578.3	0	2859.61	0	5257.37	341.747	3705.84	13297.2	1180.29	8115.82	11902.9	5382.69	5995.47	16240.3	31051.7	33973.4	3458.93	9491.74	12034.5	0	707.554	0	1325.99	176.017	1449.01	8012.83	334.146	7495.13	6772.16	3463	3633	6893	12038
1376	1523.61	23.8411	4	1.87413	early stage p16-	control	0.0227072	not significant	0.100014	22583.4	22791.3	39105.5	24898.9	18834.9	41520.1	27257.8	30107.7	1009.31	2317.52	7398.88	19155.1	17486.3	47010.5	19393.6	12762	13608.1	11328.6	16414	15517.3	39105.5	37441.9	22937.9	43346.2	12194.9	24854.3	243.606	573.425	2857.75	4831.23	9006.31	18381.5	11686.5	3612.99	12567.3	6445.4	6476	5464	14706	9778
1377	1163.12	26.025	3	1.90303	control	early stage p16-	0.0074596	not significant	0.0550177	47889.2	21110.4	27004.6	36966.2	22582.8	22239.8	9288.45	7798.45	65209.8	57847	17904.3	44706.4	48760.5	29057.6	34047	67262.6	59897.4	38884.7	34806.5	14372.8	27004.6	55588.1	27502.3	23218	4155.56	6437.73	15738.9	14313.1	6915.39	11275.7	25114.1	11361.8	20516.6	19042.3	55316.5	22123.5	12240	7171	9102	13818
1381	1158.49	30.576	4	2.03156	early stage p16-	control	0.000909855	significant	0.0234835	21865	24297.3	15127.5	18037.6	20735.2	9593.12	15347.3	15630.7	5143.26	10877.6	0	5597.19	14819.4	5906.29	12663.3	8507.02	9054.91	13961.6	15891.8	16542.6	15127.5	27124	25252.2	10015.1	6866.25	12903.4	1241.37	2691.46	0	1411.7	7632.73	2309.41	7630.83	2408.38	8362.41	7943.46	7916	9472	9055	15845
1382	1374.87	37.9004	5	6.68979	early stage p16-	control	0.102508	not significant	0.245109	1850.74	232.973	1775	33595	20961.5	0	59312.8	0	0	0	0	932.371	0	0	1068.76	0	19996.6	0	1345.14	158.618	1775	50518.5	25527.7	0	26535.9	0	0	0	0	235.159	0	0	644.027	0	18467.3	0	11588	8727.53	11534	46915
1386	852.768	36.7505	3	1.98352	early stage p16-	control	0.0529544	not significant	0.166446	11447.9	22803.7	14081.5	46843.7	24872.8	23629.9	10501.9	4016.58	5712.22	15928.9	19928.1	8124.46	3308.31	19203.5	5247.65	10937.5	5345.55	5958.88	8320.53	15525.7	14081.5	70441.4	30291.1	24669.2	4698.45	3315.74	1378.69	3941.3	7697.06	2049.12	1703.94	7508.73	3162.21	3096.46	4936.73	3390.31	19753	37195	19454	47654
1391	673.645	35.3641	3	1.20026	early stage p16-	control	0.343989	not significant	0.518459	16707.8	29216.4	9606.64	14447.3	18543	19789.9	3338.01	13843.6	13963.4	11930.7	12846	7816.97	15759	11469.2	13834.3	20835.7	10522.3	11715.7	12143.5	19891.7	9606.64	21725.2	22582.4	20660.3	1493.39	11428.1	3370.19	2952.01	4961.65	1971.56	8116.66	4484.54	8336.5	5898.68	9717.6	6665.66	11780	16427	8967	14547
1392	588.931	35.3979	5	1.11732	early stage p16-	control	0.626303	not significant	0.762309	8543.79	8213.5	5015.64	6470.88	3512.55	6003.93	2722.47	9042.4	0	7050.49	5877.49	2438.38	8225.27	9506.37	7690.58	2570.31	7417.44	4629.63	6209.75	5592.09	5015.64	9730.6	4277.73	6268	1218	7464.63	0	1744.51	2270.13	614.998	4236.42	3717.07	4634.3	727.666	6850.16	2634.03	14250	10296	9887	13377
1394	624.626	31.8274	3	1.07268	control	early stage p16-	0.757681	not significant	0.842487	7520.2	12563.9	3583.38	2597.8	5866.91	5721.09	6312.74	9976.94	5339.72	5856.24	14665.9	8455.12	11073.2	7050.94	4283.78	6624.15	3963.93	5284.44	5465.79	8554	3583.38	3906.45	7144.97	5972.72	2824.26	8236.1	1288.79	1449.01	5664.58	2132.51	5703.23	2756.98	2581.38	1875.33	3660.77	3006.58	5651	9046	3232	3394
1395	891.412	30.6099	3	1.06124	control	early stage p16-	0.546917	not significant	0.69505	11186.5	10800.3	11175.1	8693.67	9755.29	12292.5	13591.1	11560.7	11682.5	16223.4	11790.5	7394.69	7246.29	14204.3	14157.3	12443.5	11322.3	11671.5	8130.53	7353.31	11175.1	13073.1	11880.4	12833.2	6080.53	9543.49	2819.68	4014.17	4553.98	1865.06	3732.2	5553.98	8531.11	3522.8	10456.4	6640.49	3077	3165	3759	6352
1397	1081.54	37.0551	3	1.61044	early stage p16-	control	0.254288	not significant	0.428246	14610.3	17318.7	6604.53	34244.4	8785.56	10726.7	1009.37	5930.63	676.548	0	0	2167.25	15036.4	9600.09	9265.38	8693.13	17604.5	13977.8	10619	11791.3	6604.53	51495.1	10699.4	11198.5	451.583	4895.82	163.291	0	0	546.615	7744.52	3753.72	5583.27	2461.06	16258.2	7952.69	18677	32300	16241	44361
1399	702.742	26.8365	5	1.13367	early stage p16-	control	0.752482	not significant	0.84198	7451.7	8051.46	7062.78	5176.02	4735.48	7059.27	45401.7	13257	12121.5	10934.7	8002.01	14519.4	13663.6	7584.24	11852.2	5765.87	18040.8	5786.76	5416	5481.77	7062.78	7783.46	5767.07	7369.75	20312.3	10943.8	2925.62	2705.59	3090.71	3662.01	7037.43	2965.5	7142.08	1632.34	16661.1	3292.38	7230	6301	7074	7684
1402	773.343	23.2662	4	1.4762	control	early stage p16-	0.598946	not significant	0.739044	9199.68	10173	5328.14	574.572	6897.39	5261.98	1329.95	1836.63	1516.36	3334.87	41781.3	6778.69	5737.56	7580.2	1864.66	1882.19	2682.64	1761.07	6686.46	6926.22	5328.14	864.015	8399.93	5493.42	595.007	1516.16	365.985	825.148	16137.7	1709.69	2955.13	2963.92	1123.63	532.858	2477.48	1001.96	6918	7573	4896	953
1415	646.026	23.4691	3	1.15346	early stage p16-	control	0.594143	not significant	0.733783	4882.33	8197.29	4954.8	3507.17	5397.2	6548.7	21645.5	7106.48	5367.37	6250.11	10668	5194.62	6860.25	7399.87	5838.28	7639.24	6439.95	5791.27	3548.54	5581.06	4954.8	5273.92	6572.93	6836.72	9684	5866.5	1295.46	1546.47	4120.42	1310.16	3533.37	2893.41	3518.11	2162.7	5947.44	3294.94	4906	7442	6525	6210
1417	750.65	25.9912	4	1.09567	control	early stage p16-	0.840468	not significant	0.903536	25493.5	35940	14261.2	940.96	9348.94	27463.4	67842.7	3667.59	3838.49	32205.1	81624.9	3501.36	34544.9	33432.1	27632.2	20085.8	2703.68	13748.5	18529	24469.4	14261.2	1414.97	11385.5	28671.4	30352.1	3027.65	926.451	7968.52	31526.9	883.099	17792.3	13072.2	16651	5686.38	2496.9	7822.2	9711	16446	6740	2602
1419	600.094	33.1123	5	1.66105	control	early stage p16-	0.0262913	not significant	0.1101	9538.66	8593.19	7002.69	4174.28	6679.75	6233.34	2331.02	11616.5	2199.12	11051.2	10536.8	5365.68	13101.4	15066.5	13388.8	17553.6	14313.5	14048.5	6932.83	5850.6	7002.69	6277.09	8134.88	6507.5	1042.87	9589.59	530.776	2734.39	4069.76	1353.31	6747.86	5891.14	8068	4969.51	13218.8	7992.88	8539	7789	6993	4347
1424	1208.47	25.3487	3	2.74146	control	early stage p16-	0.0330349	not significant	0.1242	26537.9	15363.8	30741.5	30883.1	23690.6	28983.3	3416.18	36278	198363	90443.9	33108.3	77783.3	36918.4	60562.5	36872.7	67346.1	32813.4	37083.4	19288.1	10460.3	30741.5	46440.6	28851.4	30258.1	1528.36	29948	47876.6	22378.6	12787.8	19618.2	19014.8	23680.4	22219.3	19066	30303.9	21098.6	6532	3425	8439	10882
1429	709.349	32.7742	3	2.85131	control	early stage p16-	0.0776984	not significant	0.201041	20633.2	11825.6	13743	10798.9	11405.6	7834.8	2544.21	17410.5	124237	34800.5	23448.8	19390.6	41120.3	16738.2	15274.5	32279.1	16273.9	19291.8	14996.5	8051.34	13743	16238.9	13890.2	8179.4	1138.25	14372.6	29985.7	8610.72	9056.89	4890.62	21179	6544.8	9204.34	9138.36	15029.3	10976.1	7688	3854	5804	7241
1430	723.155	38.34	5	4.12519	early stage p16-	control	0.00449912	significant	0.0439089	3534.61	3003.65	5213.17	2647.76	5983.49	11155.1	8417.87	0	324.913	2076.7	1496.48	0	1828.6	799.506	1318.14	1486.22	2469.52	307.144	2569	2045.01	5213.17	3981.58	7286.94	11645.7	3766.07	0	78.4205	513.84	578.002	0	941.818	312.614	794.302	420.754	2280.65	174.75	8080	15219	9461	15324
1432	1229.05	31.8612	4	3.91028	early stage p16-	control	0.0164942	not significant	0.0854597	5170.26	7123.92	9285.94	13484.2	17493.4	1094.4	31186.9	6909.6	0	4070.52	0	340.672	6209.95	894.543	6941.96	344.225	8986.16	1541.26	3757.82	4850.26	9285.94	20276.9	21304.2	1142.53	13952.7	5703.97	0	1007.17	0	85.9228	3198.43	349.774	4183.19	97.4517	8298.92	876.901	4456	5660	7430	12194
1438	1188.29	30.8127	5	3.90042	early stage p16-	control	0.00975192	not significant	0.0653811	13666.4	32249.7	13196.2	21110.7	28353.9	20795.3	70084.8	8103.91	854.235	5339.91	587.552	2013.83	2111.14	6424.77	11096.8	8889.13	22860.9	6340.46	9932.92	21956.9	13196.2	31745.3	34530.6	21709.9	31355.2	6689.89	206.177	1321.26	226.937	507.919	1087.34	2512.14	6686.84	2516.55	21112.6	3607.4	7069	11390	9219	17521
1446	1039.63	24.7541	5	1.03555	control	early stage p16-	0.920556	not significant	0.951358	9998.17	10173.1	10105.2	9859.12	10267.5	6157.94	36627.6	8567.12	5369.73	321.385	4453.56	18916.9	14637.2	8639.7	21017.5	15232.3	31182.4	11945.6	7266.81	6926.24	10105.2	14825.7	12504.2	6428.79	16386.8	7072.28	1296.03	79.5204	1720.15	4771.13	7538.87	3378.19	12665	4312.33	28797.7	6796.48	5722	5191	7156	10191
1448	1083.21	33.3152	4	1.6077	control	early stage p16-	0.386038	not significant	0.553633	7027.35	7266.93	18865.2	3225.68	8752.2	2085.9	5542.19	2300.2	3100.64	758.59	2152.07	700.607	3573.24	15692.3	9139.8	38847.6	13632.2	23064.2	5107.58	4947.63	18865.2	4850.62	10658.8	2177.65	2479.52	1898.85	748.366	187.698	831.219	176.704	1840.4	6135.8	5507.59	10997.9	12589.6	13122.4	6450	7776	9037	13642
1449	780.136	33.7886	4	1.15472	control	early stage p16-	0.474743	not significant	0.631599	9724.27	9951.34	11761.2	11944.4	8196.99	8084.74	2490.89	20036.9	7992.28	8988	3073.28	14037	9304.53	14230.2	16072.8	15279.7	15358.6	14298.2	7067.74	6775.28	11761.2	17961.4	9982.63	8440.33	1114.4	16540.7	1929	2223.91	1187.03	3540.36	4792.3	5564.11	9685.37	4325.74	14184	8134.94	9718	6638	12523	19750
1452	1534.61	25.8897	3	1.74914	control	early stage p16-	0.230822	not significant	0.402288	91608.3	31791.4	36375	59954.2	50899.4	34628	3494.09	0	63858.7	227830	39815.7	19820	38343.7	47964.9	36407.2	61052.7	93345	46623.5	66582.2	21644.9	36375	90156.4	61987.3	36151	1563.22	0	15412.8	56372.1	15378.5	4998.92	19748.9	18754.7	21938.8	17284.3	86206.2	26526.5	30695	11262	15032	41114
1453	699.88	25.9912	4	1.27484	control	early stage p16-	0.647848	not significant	0.78115	20247.8	36564.9	13351	880.782	6622.7	19790.1	34176.9	12892.1	3538.91	24704.5	96979.7	4031.66	29689.1	28436.5	16070.5	14343.8	2152.87	10363	14716.4	24894.9	13351	1324.48	8065.4	20660.5	15290.4	10642.6	854.146	6112.66	37457.6	1016.85	15291.4	11118.9	9684	4060.8	1988.23	5896.06	8949	21117	6926	2031
1459	806.084	20.7299	4	2.16764	early stage p16-	control	0.00825273	not significant	0.0581967	7478.58	2163.28	7012.68	4047.18	3715.37	7204.06	4753.13	5449.61	457.002	683.404	1611.72	2235.32	672.168	1101.61	2878.8	3247.34	4400.33	6830.59	5435.54	1472.85	7012.68	6085.95	4524.73	7520.91	2126.5	4498.73	110.301	169.095	622.512	563.783	346.2	430.739	1734.75	919.335	4063.8	3886.26	6265	1630	12850	6262
1460	1347.34	41.5723	4	2.04079	control	early stage p16-	0.200815	not significant	0.368839	0	634.495	237.161	276.158	1384.17	0	0	0	832.65	1294.94	1447.96	786.241	1146.38	0	0	421.948	0	528.914	0	431.99	237.161	415.273	1685.69	0	0	0	200.967	320.408	559.263	198.302	590.445	0	0	119.455	0	300.926	0	6374	4447	9003.96
1472	1450.86	23.4353	4	2.75202	early stage p16-	control	0.00818151	not significant	0.057995	7594.76	9742.56	23059.1	9511.85	7013.49	18315.3	12420.5	21521.8	0	625.703	2407.55	5535.01	4353.16	20391.2	6133.35	1651.06	4857.51	3635.89	5519.98	6633.14	23059.1	14303.5	8541.32	19120.9	5556.8	17766.6	0	154.818	929.894	1396.02	2242.09	7973.14	3695.92	467.423	4486.02	2068.64	3892	3526	9586	6292
1474	1318.66	36.9536	3	1.57389	early stage p16-	control	0.688835	not significant	0.805416	696.685	0	0	413.592	115.641	0	0	0	0	0	0	0	0	0	973.638	0	0	0	506.36	0	0	621.94	140.832	0	0	0	0	0	0	0	0	0	586.709	0	0	0	7977	0	0	10099
1476	748.335	32.4023	4	1.22342	control	early stage p16-	0.329196	not significant	0.507274	12429.1	18475.2	11834.1	10251.2	8442.62	10029	2018.37	20643.8	20850.7	21787.2	4393.38	10024.4	19258	12789.8	13693.8	11982.1	13742.9	15418.2	9033.61	12578.7	11834.1	15415.3	10281.8	10470.1	902.996	17041.7	5032.49	5390.81	1696.9	2528.31	9918.83	5000.91	8251.78	3392.2	12691.9	8772.16	5193	8736	6925	6120
1480	514.251	25.6192	4	1.66281	control	early stage p16-	0.00153065	significant	0.0298189	12179.5	9342.64	8671.17	7893.76	6155.62	6938.01	15922.1	6575.82	19352.5	20267.8	14353.4	16422.7	15792.4	12809.3	12235.7	18960.8	10218	12729.2	8852.26	6360.85	8671.17	11870.3	7496.57	7243.17	7123.37	5428.43	4670.89	5014.87	5543.86	4142.06	8133.87	5008.54	7373.14	5367.89	9436.59	7242.27	8699	6808	7536	10665
1481	677.002	31.5907	3	1.16947	control	early stage p16-	0.343407	not significant	0.518156	17010	19718.9	12396.8	13108.6	13282	17454.6	23219.4	10096.7	27543	14623.3	9733.13	13733.1	18250	23656.4	16400.1	30210.4	12438.9	18022.1	12363.1	13425.4	12396.8	19712.2	16175.4	18222.3	10388.1	8334.97	6647.74	3618.25	3759.34	3463.7	9399.68	9249.87	9882.59	8552.7	11487.6	10253.7	5195	6195	5130	7760
1483	608.798	21.4062	4	1.74669	early stage p16-	control	0.241475	not significant	0.415483	1700.17	3599.83	2440.87	2044.33	2317.79	1652.88	11530.4	7225.55	718.912	2250.25	9300.45	1896.2	355.927	2104	2059.44	910.099	1963.25	1708.17	1235.71	2450.91	2440.87	3074.17	2822.7	1725.58	5158.6	5964.79	173.515	556.782	3592.22	478.25	183.32	822.682	1241.01	257.653	1813.1	971.864	3074	5141	3881	5480
1487	548.735	26.6337	4	1.15068	early stage p16-	control	0.265353	not significant	0.437752	10369.3	15560.5	7985.61	4001.7	8776.12	10994.5	9066.61	11689.1	6905.58	10394.5	8552.44	8943.07	9352.42	8122.28	7454.04	9822.78	7642.96	8023.91	7536.52	10594.2	7985.61	6017.56	10687.9	11478.1	4056.31	9649.5	1666.72	2571.92	3303.3	2255.58	4816.96	3175.88	4491.76	2780.87	7058.44	4565.2	9234	14952	7965	6716
1488	1091.97	35.3641	4	1.22254	early stage p16-	control	0.682193	not significant	0.799711	1009.98	2791.7	504.359	518.939	1611.19	1108.16	5195.02	11.8253	1516.46	3412.15	0	0	487.793	1033.33	1926.18	411.852	3434.9	814.955	734.069	1900.7	504.359	780.356	1962.17	1156.9	2324.2	9.7619	366.01	844.271	0	0	251.238	404.039	1160.7	116.597	3172.21	463.669	8874	12175.1	9341	22095
1489	836.086	38.2724	3	1.99206	early stage p16-	control	0.0658136	not significant	0.184765	9355.6	16780.5	7615.83	10039.8	10712.4	13764.5	2417.17	33028.5	1041.88	11080.4	10601	0	5780.27	4258.14	11397.4	2514.62	7473.04	10933.2	6799.79	11424.8	7615.83	15097.4	13046	14369.9	1081.42	27265.5	251.466	2741.62	4094.55	0	2977.13	1664.97	6868.04	711.899	6901.52	6220.42	12899	20279	13417	26496
1492	836.037	35.6346	5	1.62951	early stage p16-	control	0.258248	not significant	0.432319	3563.81	5527.79	7109.36	1869.24	19979	22088.1	7564.49	4688.35	2257.84	5514.59	11782.1	16512.5	2402.43	5957.29	5449.05	2065.64	461.554	3127.7	2590.23	3763.55	7109.36	2810.87	24331.3	23059.6	3384.28	3870.3	544.948	1364.48	4550.74	4164.71	1237.37	2329.35	3283.57	584.792	426.256	1779.5	9974	15137	14924	21277
1494	1216.36	40.5917	4	5.68672	early stage p16-	control	0.0675763	not significant	0.186636	2888.53	5603.12	3978.26	79750.6	18198.3	14168	75705.1	2045.52	1204.61	189.402	9157.24	0	2510.58	2072.71	1986.72	2218.93	23740.3	1395.31	2099.43	3814.84	3978.26	119925	22162.7	14791.1	33869.7	1688.61	290.743	46.8639	3536.9	0	1293.08	810.448	1197.19	628.19	21924.7	793.864	11302	21771	8949	41621
1499	1087.24	22.9619	5	1.29668	control	early stage p16-	0.362985	not significant	0.536981	15691.9	10035.4	5632.5	7839.5	15708.3	6093.02	41.4044	15879.7	985.268	14818.8	5404.8	25368.3	12705.6	8408.72	19283.9	11475.9	11548.8	14678.7	11405.1	6832.52	5632.5	11788.7	19130.2	6361.01	18.5239	13108.9	237.803	3666.62	2087.56	6398.29	6544.01	3287.88	11620.4	3248.87	10665.6	8351.42	11232	6407	5226	19967
1506	1364.62	37.6299	4	42.2866	early stage p16-	control	0.157168	not significant	0.311361	0	1651.86	972.04	3839.05	30884.4	1277.26	712.827	797.339	0	0	0	0	0	0	893.097	0	293.296	0	0	1124.66	972.04	5772.98	37612.3	1333.43	318.912	658.214	0	0	0	0	0	0	538.175	0	270.865	0	0	21232	10192	21641
1517	1462.1	33.7886	4	2.63058	early stage p16-	control	0.111414	not significant	0.255708	17868.1	21171.3	25426.2	120593	31284.4	17574.6	140152	9900.31	1657.68	0	473.274	654.313	8036.27	18146.1	30196.3	37573	59445.5	26272.6	12986.8	14414.3	25426.2	181342	38099.5	18347.6	62702.7	8172.84	400.095	0	182.798	165.028	4139.08	7095.26	18196.1	10637.1	54899.2	14947.8	10194	11459	13964	74490
1521	1078.05	28.7303	5	2.22741	early stage p16-	control	0.0519396	not significant	0.164395	8260.61	3775.22	6597.8	2483	9006.98	3840.48	18133.4	6877.07	1634.14	732.485	279.204	234.424	8125.52	1552.56	5519.74	1754.25	9172.91	4090.7	6003.93	2570.33	6597.8	3733.82	10969.1	4009.39	8112.69	5677.12	394.414	181.239	107.84	59.1255	4185.05	607.064	3326.16	496.635	8471.39	2327.41	5590	3721	5872	5918
1522	1419.58	27.0056	3	1.0322	early stage p16-	control	0.925937	not significant	0.954697	17313.1	8747.85	18966.6	24940.3	16347.4	4769.74	210.886	39805.5	2621.14	5682.67	12536.8	28264.5	4211.48	23716.8	33596.6	11041.5	16788.9	20304.3	12583.4	5955.9	18966.6	37504	19908.5	4979.52	94.3484	32860	632.633	1406.07	4842.23	7128.75	2169.12	9273.46	20245.1	3125.91	15505	11552.1	5459	3716	6967	13444
1528	928.943	30.5084	4	2.32867	early stage p16-	control	0.0138267	not significant	0.0771233	8807.49	21890.6	8233.94	7235.49	18117.9	11668.2	2730.18	10337.4	529.727	1532.56	702.179	2124.87	5320.89	4419.5	7432.66	6450.79	9166.8	10105.4	6401.41	14904	8233.94	10880.4	22064.7	12181.4	1221.45	8533.64	127.854	379.203	271.21	535.926	2740.52	1728.06	4478.88	1826.25	8465.74	5749.47	5103	12525	5403	8434
1537	740.342	28.4259	3	1.28145	control	early stage p16-	0.00656072	not significant	0.0507337	17190.4	21618.9	15265.8	13377.4	17303.5	20135.3	16442.5	15742.8	20158.8	22960.8	22765.8	26962	24232.8	23183.1	17734.8	26790	16708	18075.1	12494.2	14719.1	15265.8	20116.3	21072.9	21020.9	7356.23	12995.9	4865.49	5681.2	8793.09	6800.25	12481.1	9064.77	10686.9	7584.37	15430.2	10283.8	5568	5939	7017	8830
1544	904.139	28.0877	4	1.35344	control	early stage p16-	0.41872	not significant	0.579733	9757.76	13054.9	4838.69	20786.8	13186.7	12362.6	3636.43	17442.3	47553.5	21058	8339.96	18922.9	10246.7	7123.92	26714.6	11008.3	4667.33	5198.44	7092.08	8888.32	4838.69	31258.2	16059.3	12906.4	1626.9	14398.9	11477.4	5210.38	3221.24	4772.66	5277.57	2785.51	16098	3116.5	4310.39	2957.65	3617	4423	2610	15480
1552	982.275	40.3211	5	12.7109	early stage p16-	control	0.00167333	significant	0.0298189	4981.02	10387.3	2410.09	30523.8	18902.2	9251.51	19999.8	4551.42	414.763	1378.29	4636.75	0	1700.35	1217.57	0	0	128.091	457.266	3620.27	7072.1	2410.09	45900.3	23019.9	9658.42	8947.69	3757.26	100.106	341.032	1790.9	0	875.767	476.079	0	0	118.295	260.162	15793	34103	11657	43827
1554	963.968	31.354	4	1.48841	early stage p16-	control	0.292596	not significant	0.465214	6786.95	9122.58	11120.5	21942.1	10394.6	13451.2	39557.4	6443.51	2525.09	2309.6	1094.02	5814.85	14864.4	23175.3	18048.6	3825.29	16910.6	11218.8	4932.85	6211.03	11120.5	32995.5	12658.9	14042.9	17697.6	5319.21	609.452	571.466	422.555	1466.6	7655.9	9061.72	10876	1082.96	15617.3	6382.94	4290	3552	5415	14090
1557	883.407	26.0588	3	1.18414	early stage p16-	control	0.554545	not significant	0.701427	42246.7	46581	33554.4	28538.4	31680.6	26544.3	130734	31012.4	31138.8	24682.4	26632.7	56042.2	40916.8	29178.9	65749.4	35640.5	49105.1	32433.9	30705.5	31714.3	33554.4	42914.7	38581.9	27711.8	58489.1	25601.1	7515.6	6107.18	10286.6	14134.7	21074.2	11409.2	39620.2	10090	45349.7	18453.3	12140	13024	13742	20340
1565	1087.86	24.2468	5	2.01262	early stage p16-	control	0.00877929	not significant	0.061275	9910.53	7705.45	16421.2	6776.73	9064.96	10439.2	7794.95	15126.1	4156.66	820.932	1018.05	13144	4677.67	5005.1	5901.14	2081.47	5244.04	9649.23	7203.12	5246.19	16421.2	10190.5	11039.7	10898.4	3487.38	12486.8	1003.24	203.124	393.211	3315.12	2409.23	1957.04	3556	589.272	4842.99	5489.93	4818	3470	8568	5913
1569	1000.69	21.8796	4	1.18897	early stage p16-	control	0.83531	not significant	0.900125	247.628	145.543	143.1	2586.32	147.358	631.152	0	176.822	55.984	0	59.1652	88.2055	224.009	185.799	2532.31	77.2004	387.935	676.625	179.979	99.0918	143.1	3889.18	179.458	658.912	0	145.969	13.5122	0	22.8521	22.2468	115.376	72.6491	1525.96	21.8558	358.267	384.966	557	432	521	7737.13
1571	1223.84	33.0109	3	1.54129	early stage p16-	control	0.209962	not significant	0.376803	11231.9	26657.5	22611.9	14061.2	29187.1	12467.1	239.172	14481.2	18006.9	5387.35	956.062	6234.36	7362.77	4870.57	11868.5	14317.3	4869.65	32317.7	8163.51	18149.5	22611.9	21144.6	35545.2	13015.4	107.003	11954.4	4346.12	1333	369.27	1572.4	3792.19	1904.43	7151.87	4053.3	4497.23	18387.2	3918	8847	8648	10178.8
1580	941.14	28.3921	4	1.57066	control	early stage p16-	0.067442	not significant	0.186636	6710.14	6078.47	9243.3	7135.05	10219.7	3579.39	3676.85	9761.44	22597.9	17001.3	6904.98	13593.8	9078.24	6917.05	9735	8082.2	5709.13	11120.5	4877.03	4138.47	9243.3	10729.4	12445.9	3736.82	1644.98	8058.2	5454.2	4206.65	2666.99	3428.56	4675.74	2704.62	5866.26	2288.11	5272.51	6327	3634	3438	6730	9688
1586	615.674	35.026	3	1.76759	early stage p16-	control	0.00316751	significant	0.0395503	12531.9	19708.3	9638.49	15178.8	13649.3	12974	7056.95	8571.87	3365.45	5148.37	7621.73	9780.06	10621.3	3134.78	6433.86	9049.93	7490.31	7583.65	9108.35	13418.2	9638.49	22825.1	16622.7	13544.6	3157.21	7076.19	812.28	1273.86	2943.82	2466.69	5470.52	1225.73	3877.01	2562.07	6917.46	4314.72	10484	16351	12016	24845
1589	837.036	32.3008	3	1.28996	early stage p16-	control	0.274089	not significant	0.446214	17488.8	38211.2	12171.9	13653.7	18077.5	19002	48854.8	18246.1	9520.06	16847.1	15216.6	24457.8	14169	15731.6	17365.4	18897.9	30924.6	16823.1	12711.1	26015.8	12171.9	20531.7	22015.5	19837.7	21857.1	15062.4	2297.75	4168.48	5877.28	6168.64	7297.75	6151.17	10464.3	5350.08	28559.5	9571.5	5225	13650	5226	6992
1593	774.867	32.639	4	1.0782	control	early stage p16-	0.713919	not significant	0.821367	13804.6	8673.47	7274.94	11544.1	10219.1	6248.7	590.21	12198	3688.57	11146.4	4132.27	9103.85	13738.3	7288.45	12805.7	13224.5	11844.1	8116.07	10033.4	5905.26	7274.94	17359.5	12445.2	6523.53	264.054	10069.6	890.267	2757.97	1596.05	2296.13	7075.9	2849.84	7716.67	3743.91	10938.3	4617.64	6473	4959	4705	14476
1594	786.344	24.7541	5	1.3811	early stage p16-	control	0.346763	not significant	0.518658	5071.46	20088.5	8156.27	2549.01	3770.98	3696.81	12976.3	16757.1	8706.22	4399.09	17712.5	5829.37	8482.29	4882.05	3065.48	4643.07	4893.16	3517.4	3686.01	13677.1	8156.27	3833.08	4592.45	3859.4	5805.48	13833.2	2101.32	1088.47	6841.3	1470.26	4368.8	1908.92	1847.24	1314.47	4518.94	2001.23	2176	10425	5202	2342
1599	1476.91	29.8123	3	2.0866	early stage p16-	control	0.0163219	not significant	0.0851115	8676.49	16810.7	13480.7	20054.4	20834.9	19714.2	35343.8	7108.64	5545.96	5556.06	919.625	3143.81	7188.99	4874.22	12476.1	16913	18139.4	10323.8	6306.2	11445.4	13480.7	30156.9	25373.7	20581.3	15812.5	5868.28	1338.56	1374.74	355.197	792.919	3702.69	1905.86	7518.04	4788.14	16752.2	5873.71	3364	5635	6093	13041
1606	1006.44	35.8375	3	1.07929	early stage p16-	control	0.827344	not significant	0.895083	7850.92	16001.9	12988.3	17701	6822.47	8814.22	0	29726	2562.45	6984.25	9586.95	2033.1	3898.48	8612.78	24782.6	20017.9	13717.4	23510.5	5706.16	10894.8	12988.3	26618	8308.69	9201.89	0	24539.3	618.468	1728.12	3702.87	512.78	2007.91	3367.67	14933.9	5667.14	12668.3	13376.3	13345	16267	13971	35458
1607	561.647	26.9042	3	1.5474	control	early stage p16-	0.106582	not significant	0.250048	4344.49	6713.53	4670.28	2274.68	2081.73	3895.77	1097.53	11726.9	14366.2	8193.57	7195.8	5550.79	5172.16	4950.09	6797.78	7717.81	4071.08	7174.56	3157.64	4570.85	4670.28	3420.56	2535.22	4067.11	491.022	9680.76	3467.4	2027.34	2779.31	1400	2663.92	1935.53	4096.3	2184.94	3759.73	4081.97	6722	8186	6823	6487
1611	777.422	39.8618	3	1.51923	early stage p16-	control	0.222834	not significant	0.393356	7620	7800.8	2967.79	1935.64	1316.58	8329.66	3293.59	4050.39	1285.67	4531.48	5814.91	1361.59	1067.43	4016.1	176.646	303.663	7025.79	5118.42	5538.32	5311.11	2967.79	2910.72	1603.39	8696.02	1473.52	3343.65	310.308	1121.23	2245.96	343.416	549.778	1570.33	106.446	85.9684	6488.47	2912.12	11364	15324	10460	16641
1614	559.934	26.4308	3	1.07426	early stage p16-	control	0.772519	not significant	0.853407	6579.25	12723.4	6891.52	4811.91	9153.18	8482.39	29695.4	11576.1	7606.97	14961.7	11565.2	11007.6	11034.3	7539.92	12266	12395.5	6901.95	9342.91	4781.89	8662.59	6891.52	7235.92	11147.1	8855.47	13285.4	9556.19	1836	3701.97	4466.96	2776.29	5683.19	2948.17	7391.41	3509.22	6374.1	5315.65	4767	9873	6308	8139
1619	1320.49	22.8605	5	1.40127	early stage p16-	control	0.199287	not significant	0.367022	44460.1	16183.5	37785.8	50513.5	54394.5	15247.3	18717.5	60311.1	55673	18373.2	12230.9	49074.9	8268.59	15660	25922.2	18831.3	30063.3	31388.4	32314.2	11018.4	37785.8	75959.9	66243.9	15917.9	8374.02	49787.6	13437.1	4546.1	4724.09	12377.5	4258.73	6123.18	15620.6	5331.22	27764.1	17858.4	5419	2920	6706	16239
1628	1171.48	21.6428	3	2.03647	early stage p16-	control	0.0112513	not significant	0.0706305	20187.8	7482.09	23311.1	13516.9	21477.5	30037.8	12461.7	20136.7	11085.3	6624.13	2510.89	7853.91	3070.02	5878.61	8735.4	7752.88	10863.5	26844	14672.8	5094.12	23311.1	20326.1	26156.1	31358.9	5575.25	16623.1	2675.52	1639.01	969.81	1980.88	1581.21	2298.59	5263.9	2194.87	10032.7	15272.9	5933	2392	9269	8875
1634	582.271	25.6192	3	1.77583	control	early stage p16-	0.00459001	significant	0.0439089	12306.8	11180.6	11713.9	8668.44	9309.55	10147.4	16362	7316.15	26974.6	23683.2	13061.1	20474.4	18347.3	19290	12483.6	32152.8	10954.5	15710.9	8944.79	7612.2	11713.9	13035.2	11337.5	10593.7	7320.18	6039.58	6510.53	5859.94	5044.75	5163.98	9449.78	7542.54	7522.57	9102.59	10116.7	8938.74	5492	5197	6551	8853
1638	755.014	24.7541	3	1.42796	early stage p16-	control	0.151181	not significant	0.302585	7281.78	10918.5	7966.42	3400.57	6956.83	4014.27	11887.2	16116.2	4713.29	5427.28	13059.1	5865.94	9169.51	4922.38	4060.39	2794.18	5902.56	4085.11	5292.5	7433.75	7966.42	5113.62	8472.32	4190.83	5318.2	13304.2	1137.59	1342.87	5043.95	1479.48	4722.76	1924.69	2446.77	791.043	5451.14	2324.22	3195	5889	6022	3003
1640	1168.56	37.1903	4	1.20202	control	early stage p16-	0.783773	not significant	0.862947	1115.3	5295.3	0	0	1294.17	1436.93	0	439.403	1228.07	3409.67	3334.38	5231.88	0	822.566	0	0	0	369.328	810.618	3605.26	0	0	1576.09	1500.13	0	362.733	296.404	843.657	1287.88	1319.56	0	321.63	0	0	0	210.129	10057	19825	0	0
1642	1045.89	25.9574	4	2.31854	control	early stage p16-	0.00201921	significant	0.0304559	34409.2	13155.9	21667.2	23602.3	14616.2	15500.2	11948.5	10221.9	65554.7	39144.4	15806.7	37459.2	41543.1	33204.4	36900.5	75678.3	36259.7	39035.9	25009.1	8957.09	21667.2	35492	17800.2	16181.9	5345.66	8438.28	15822.2	9685.52	6105.2	9447.79	21396.8	12983.2	22236	21424.8	33486.6	22209.5	8397	13378	7503	37911
1644	1212.21	44.4468	5	3.86072	early stage p16-	control	0.0298133	not significant	0.118643	4322.8	1574.87	10798.4	19558.8	17310.9	6612.45	1288.73	3778.57	2972.22	0	0	0	2348.6	691.053	1530.74	1557.42	11574.8	449.888	3141.87	1072.23	10798.4	29411.6	21081.9	6903.28	576.564	3119.26	717.37	0	0	0	1209.65	270.207	922.415	440.912	10689.6	255.964	8094	8516	11459	20963
1646	858.774	28.5274	3	1.18042	early stage p16-	control	0.341761	not significant	0.517055	1271.1	1500.81	690.367	1060.42	1994.28	1649.82	1086.08	1285.02	1584.18	0	1252.94	741.378	1303.6	1098.04	1216.72	1552.18	1139.01	1270.99	923.85	1021.82	690.367	1594.61	2428.71	1722.38	485.899	1060.8	382.354	0	483.938	186.987	671.419	429.344	733.19	439.428	1051.9	723.132	2007	1783	2809	2998
1648	1280.26	31.2525	4	1.16326	control	early stage p16-	0.661662	not significant	0.788288	67027.1	24646.4	22934.7	25777.1	33574.4	15515.7	171.428	30536.6	63991.3	16855.5	515.628	25063.6	10263.9	57494.9	26990.7	63206.2	16853.9	38927.1	48716.2	16780.3	22934.7	38762.5	40888.3	16198.1	76.6953	25208.4	15444.8	4170.57	199.157	6321.43	5286.4	22481	16264.5	17893.9	15565	22147.6	10755	5053	6417	10014
1649	1061.83	21.6428	5	1.21793	early stage p16-	control	0.547494	not significant	0.695093	4472.18	7103.53	5635.93	6661.72	10164.2	6138.21	3478.27	2960.78	605.173	4894.93	941.07	3308.97	0	3191.32	13668.1	4197.15	9170.93	7864.58	3250.44	4836.37	5635.93	10017.6	12378.3	6408.18	1556.14	2444.17	146.063	1211.15	363.48	834.575	0	1247.83	8236.3	1188.23	8469.55	4474.55	3595	5183	5917	9216
1655	1302.53	28.3245	3	1.35104	control	early stage p16-	0.461306	not significant	0.61795	18906.3	12292.5	12620.7	10981	13775	9280.76	3728.47	3997.81	9731.01	49824.5	6444.79	3349.99	10816.7	7254.14	11803.7	12072.2	20703.3	12531.2	13741.4	8369.27	12620.7	16512.7	16775.8	9688.95	1668.08	3300.25	2348.66	12328.1	2489.24	844.92	5571.12	2836.43	7112.85	3417.69	19119.9	7129.61	5997	3761	7462	9706
1656	1219.73	31.5231	4	1.15768	early stage p16-	control	0.656517	not significant	0.784478	34131.5	14852.3	17947.4	13663.3	10236.7	6450.68	9701.32	22180.8	14100.2	344.518	921.05	4928.07	7071.34	17078.2	27332.1	34414.8	20342.5	12931.4	24807.2	10112.1	17947.4	20546.2	12466.7	6734.4	4340.27	18310.6	3403.19	85.2442	355.747	1242.94	3642.09	6677.73	16470.2	9742.99	18786.8	7357.3	7596	4814	5313	7350
1661	1361.57	32.5375	4	1.43068	early stage p16-	control	0.281335	not significant	0.45367	19389.6	27884.6	17538.8	19399	26202.6	22916.6	354.982	10848.5	1893.92	5441.06	0	2028.54	13426.2	4882.13	19414.7	24105.8	30207.8	24881.3	14092.6	18985	17538.8	29171.3	31910.6	23924.5	158.815	8955.61	457.114	1346.28	0	511.63	6915.14	1908.95	11699.2	6824.45	27897.6	14156.2	6164	9078	8493	10854
1662	1348.25	33.0109	3	1.13346	control	early stage p16-	0.652585	not significant	0.782527	13136.1	7021.86	19593.5	24688	27783.5	1850.08	36308.9	18876.9	34705.5	42757.1	2857.01	19970.5	12789.8	24678.9	26310.7	11977	15368.6	20057.6	9547.48	4780.77	19593.5	37124.6	33835.9	1931.45	16244.2	15583.1	8376.46	10579.4	1103.5	5036.88	6587.39	9649.65	15854.7	3390.75	14193.3	11411.7	3934	3105	7675	11861
1665	1430.55	25.8559	3	2.38205	control	early stage p16-	0.00760118	not significant	0.0550177	80677.3	42952.6	54477.7	59640.3	39789.9	32748.3	106.435	14869.4	211896	69666.3	40283.8	87595.5	89748.7	79694.7	88493.6	135006	77721.7	88379.7	58637.4	29243.9	54477.7	89684.3	48457.8	34188.6	47.6178	12274.9	51142.9	17237.6	15559.2	22093	46225.1	31161.3	53325.7	38220.8	71777.7	50283.6	7852	5389	7889	12687
1673	1349.57	30.3731	4	4.78404	early stage p16-	control	0.00235342	significant	0.0333646	14761.5	51409.4	25183.9	19968.3	45972.6	5129.36	33987.5	15490.3	4428.26	0	0	0	1229.29	1550.65	25141.7	1791.83	9394.65	11830.8	10728.9	35001.7	25183.9	30027.4	55987.4	5354.97	15205.7	12787.4	1068.8	0	0	0	633.146	606.316	15150.3	507.274	8676.16	6731.11	5409	13622	10294	11444
1675	1216.05	36.0404	4	12.8718	early stage p16-	control	0.000995627	significant	0.0241973	38922.9	14931.8	29252.2	42162.9	29915.8	3320.6	1897.8	12754.5	0	0	2519.25	0	811.515	751.796	730.565	2273.24	8623.83	1105.5	28289.8	10166.2	29252.2	63402.6	36432.6	3466.65	849.059	10529	0	0	973.039	0	417.971	293.959	440.235	643.563	7964.29	628.972	24626	23523	24051	49560
1678	991.923	38.6443	5	1.75105	early stage p16-	control	0.534711	not significant	0.684142	0	5210.36	0	33852.8	0	3588.75	964.19	7961.73	811.372	2412.97	0	2089.67	4310.23	0	2770.36	0	23005.7	1418.9	0	3547.43	0	50906.3	0	3746.6	431.369	6572.51	195.831	597.042	0	527.047	2219.98	0	1669.4	0	21246.3	807.281	0	24925	0	59715
1681	1400.34	24.6865	5	1.49182	early stage p16-	control	0.270657	not significant	0.442269	36255.4	20545.6	16092.7	18580	21161.9	10522.1	6233.71	4664.45	1362.07	263.464	4676.43	3109.66	10067.9	8851.65	13054.7	15311.9	32805	22823.2	26350.9	13988.3	16092.7	27939.7	25771.8	10984.9	2788.9	3850.56	328.747	65.1891	1806.23	784.304	5185.49	3461.07	7866.71	4334.87	30296.2	12985.2	12137	6703	8145	10543
1682	1400.09	23.8411	4	1.59398	early stage p16-	control	0.229298	not significant	0.400609	8671.76	9330.59	24317.8	9323.93	9164.58	19302.9	17852.9	19980	49.8555	33611.3	3597.76	9788.68	4420.29	24906.6	5979.03	1626.71	4066.44	4445.46	6302.76	6352.65	24317.8	14020.9	11161	20151.9	7987.23	16493.8	12.033	8316.46	1389.6	2468.86	2276.67	9738.69	3602.93	460.528	3755.44	2529.25	4432	3242	10271	5890
1689	1171.74	19.8309	4	1.18384	control	early stage p16-	0.696668	not significant	0.809705	6905.37	7895.73	13676.5	7003.6	10066.5	19148.7	216.135	13290.6	41307.2	120.56	377.21	6253.96	4771.92	11877.1	12048.8	11210.6	15488.5	12269.7	5018.92	5375.74	13676.5	10531.7	12259.4	19990.9	96.6967	10971.6	9969.83	29.8302	145.694	1577.35	2457.78	4644.06	7260.53	3173.77	14303.9	6980.87	3036	2538	5169	4244
1692	1189.23	25.1458	4	1.52878	control	early stage p16-	0.572868	not significant	0.715954	26800.1	13211.7	24498.2	15869	18814.7	20184.3	12462.2	19384.1	163198	4367.41	12365.8	4098.1	44798.4	15886.3	8684.02	16575	10365.6	8647	19478.7	8995.1	24498.2	23863	22913.3	21072.1	5575.47	16001.8	39389.3	1080.63	4776.18	1033.61	23073.4	6211.69	5232.94	4692.47	9572.9	4919.71	5181	3552	7087	5861
1698	1115.18	35.8375	3	2.54723	control	early stage p16-	0.210105	not significant	0.376803	520.984	3399.48	3074.96	20610.6	0	2733.65	3627.18	22654.5	1456.16	19064.8	69685.3	38188	5706.1	0	23755.9	2454.73	19743.4	230.06	378.658	2314.51	3074.96	30993.2	0	2853.89	1622.76	18701.6	351.457	4717.21	26915.3	9631.62	2938.93	0	14315.2	694.944	18233.4	130.893	7103	14799	12106	37988
1699	873.341	19.5604	3	2.24446	control	early stage p16-	0.0108105	not significant	0.0693905	4285.24	2550.77	6932.78	5754.42	2243.11	6332.85	1348.1	5798.72	16085.4	6860.18	8507.23	3769.96	5855.57	13311.9	6321.05	15657.5	5729.03	16787.3	3114.58	1736.67	6932.78	8653.23	2731.75	6611.38	603.124	4786.92	3882.34	1697.42	3285.84	950.843	3015.91	5205.08	3809.03	4432.71	5290.88	9551.15	3017	1948	5468	6774
1702	626.308	32.3684	3	1.23664	control	early stage p16-	0.0135473	not significant	0.075876	6809.72	8199.34	7814.39	6196.46	7590.31	7121.55	8507.65	7190.99	11431.3	12049.3	7913.44	8045.18	10210.1	9666.11	6731.37	8864.79	8446.25	8509.75	4949.4	5582.45	7814.39	9317.95	9243.8	7434.78	3806.24	5936.26	2759.03	2981.36	3056.5	2029.12	5258.73	3779.53	4056.28	2509.66	7800.3	4841.62	3352	5118	6209	4718
1705	699.322	28.3245	3	1.88775	control	early stage p16-	0.00188992	significant	0.0299539	33039.1	29780.7	21395.9	15027.4	21303.2	25778.6	21371.7	20174.3	66257.5	40651.3	28760.6	43907.3	50013.5	64322.1	29618.4	56791.5	23141.4	39852.9	24013.3	20276	21395.9	22597.5	25943.9	26912.5	9561.48	16654.2	15991.8	10058.4	11108.5	11074.1	25759.4	25150.5	17847.9	16077.9	21371.6	22674.3	6206	4107	6202	5692
1709	1347.34	43.9057	4	1.77237	control	early stage p16-	0.287098	not significant	0.460778	458.022	1040.9	155.3	274.33	0	1745.9	0	0	1846.79	1989.22	0	0	954.383	1233.06	328.682	1026.49	342.434	419.566	332.897	708.686	155.3	412.525	0	1822.69	0	0	445.737	492.194	0	0	491.555	482.137	198.062	290.603	316.245	238.712	5008	6572	2440	6153
1710	1128.47	23.8073	5	2.41351	early stage p16-	control	0.00230368	significant	0.0330033	10639.5	10596.3	19160.8	7630.34	8077.97	12158.7	7806.26	18967.5	1921.5	1654.78	891.054	12704.3	4764.59	4580.49	5952.12	3352.79	6109.46	7290.32	7732.92	7214.4	19160.8	11474.2	9837.68	12693.4	3492.44	15657.9	463.769	409.444	344.162	3204.23	2454	1791.01	3586.71	949.19	5642.22	4147.83	4701	5116	10533	4740
1714	1125.57	39.3546	5	19.3753	early stage p16-	control	0.064928	not significant	0.18335	1165.21	990.076	1093.12	13847.9	28399.8	7331.74	0	0	0	1507.14	0	0	1351.75	0	0	549.308	0	0	846.892	674.084	1093.12	20823.8	34586.5	7654.21	0	0	0	372.912	0	0	696.218	0	0	155.512	0	0	17906	11322	10618	42295
1721	1223.98	26.7351	4	1.15171	control	early stage p16-	0.706799	not significant	0.815906	52501.2	10939	18367.9	37282.9	38946.5	17424.5	8305.78	10169.9	48005.4	63757.7	0	2337.09	12469.9	15570.1	30840.9	21423.5	60851.1	23943.9	38158.6	7447.73	18367.9	56064.3	47430.6	18190.8	3715.92	8395.35	11586.5	15775.6	0	589.451	6422.6	6088.02	18584.6	6065.09	56197.3	13622.9	15330	9006	7368	21066
1728	923.879	18.1399	4	2.23571	control	early stage p16-	0.0225789	not significant	0.100014	1882.51	407.434	836.105	420.717	614.541	586.91	0	1041.98	3803.81	1962.95	965.254	1661.6	1269.9	821.62	1752.26	1401.4	856.691	1685.99	1368.23	277.398	836.105	632.655	748.414	612.724	0	860.166	918.082	485.693	372.821	419.081	654.061	321.26	1055.9	396.741	791.173	959.242	2069	644	1034	887
1731	973.456	20.8313	3	2.10366	control	early stage p16-	0.00314517	significant	0.0395503	6072.84	2244.59	4463.4	6684.97	3184.56	4608.85	1274.28	9650.27	15899.2	11477.3	8345.84	15106.5	4554.03	9304.64	8585.25	11806.2	8437.46	6890.67	4413.83	1528.21	4463.4	10052.5	3878.29	4811.55	570.098	7966.43	3837.4	2839.84	3223.51	3810.1	2345.55	3638.19	5173.43	3342.38	7792.18	3920.45	2704	1155	3679	4041
1732	668.329	33.2138	3	1.07479	early stage p16-	control	0.618989	not significant	0.755556	19687.4	21479.1	23657.1	13851.4	17771.5	21314.8	8629.89	12427.9	17060.3	14658.1	14290.2	11313.5	21134.4	16636.2	12903.2	16757.1	10073.5	26622.5	14309.1	14623.9	23657.1	20829.1	21642.8	22252.3	3860.92	10259.4	4117.64	3626.85	5519.48	2853.43	10885.2	6504.88	7775.38	4744.01	9303.05	15146.8	3997	5618	8302	10094
1747	1415.26	26.9718	3	1.51746	early stage p16-	control	0.124741	not significant	0.271101	16429.9	10711.3	25482.1	15753.9	9906.84	18382.5	18538.4	14610.9	0	614.633	1180.65	9283.13	9926.76	19656.4	14241.2	26503	12456.4	13072.6	11941.5	7292.69	25482.1	23690	12065	19191	8293.87	12061.5	0	152.079	456.017	2341.35	5112.77	7685.83	8581.68	7503.12	11503.7	7437.68	6128	4441	12009	10625
1749	1227.14	17.4975	3	1.55985	control	early stage p16-	0.222163	not significant	0.392681	1199.43	990.989	1413.49	1421.53	974.798	1178.07	119.497	1981.29	4721.22	159.599	505.539	1545.51	1090.8	1819.27	1465.98	3432.53	2097.27	1254.77	871.764	674.706	1413.49	2137.63	1187.15	1229.88	53.4616	1635.58	1139.51	39.4896	195.26	389.801	561.818	711.351	883.393	971.763	1936.87	713.901	1117	830	1415	1864
1760	1512.29	27.7157	3	1.20356	early stage p16-	control	0.490952	not significant	0.646214	28066.5	21164.6	41593.2	24432	26488.3	52513.2	19912.5	53675.1	10378.1	7767.37	5872.96	14778.7	29049	54676.4	39333.3	59949.8	25928.4	30445.7	20399.1	14409.7	41593.2	36739.8	32258.6	54822.9	8908.67	44309.5	2504.85	1921.89	2268.38	3727.43	14961.7	21378.9	23702	16972	23945.5	17322.1	7141	4220	12299	11401
1761	1191.29	31.3202	5	2.14594	early stage p16-	control	0.147631	not significant	0.298997	1198.23	10134.3	12785.9	23375.9	23432.4	28948	31990.3	1507.59	823.151	0	0	853.021	3203.14	296.322	9063.83	20704.7	38672.2	4072.55	870.889	6899.83	12785.9	35151.7	28536.9	30221.2	14312.1	1244.53	198.674	0	0	215.145	1649.78	115.865	5461.81	5861.58	35714.7	2317.08	2831	4795	5319	13375
1762	570.291	31.5231	3	1.71031	early stage p16-	control	0.0119435	not significant	0.0728927	2808.31	6317.91	6436.98	5091.63	10443.7	6823.73	8753.34	4259.54	2298.54	2415.96	6031.9	2731.84	6436.57	2917.81	2826.5	3130.07	3552.41	4884.87	2041.12	4301.49	6436.98	7656.56	12718.8	7123.85	3916.15	3516.31	554.771	597.782	2329.77	689.012	3315.15	1140.89	1703.23	886.138	3280.73	2779.25	1682	3515	7617	7498
1763	1483.11	24.2468	4	1.52462	early stage p16-	control	0.0752721	not significant	0.199621	22535.8	19171.1	26408.6	16729.6	16421.4	19476.8	12303.3	21427.8	1475.15	797.204	3237.59	30013.5	15745.6	9375.96	17967.1	16177.5	15909.1	15951.2	16379.4	13052.5	26408.6	25157.2	19998.7	20333.4	5504.38	17689	356.04	197.253	1250.49	7569.88	8109.78	3666.08	10826.9	4579.92	14692.4	9075.42	7103	4922	8972	8680
1766	625.973	21.8457	3	1.09125	control	early stage p16-	0.647993	not significant	0.78115	3314.32	4481.52	8003.27	3041.35	3475.32	6443.04	9592.04	4302.89	7955.51	7094.44	8310.73	7537.44	6020.05	2574.75	4651.63	5104.21	2850.36	6083.03	2408.89	3051.2	8003.27	4573.44	4232.39	6726.43	4291.38	3552.09	1920.13	1755.38	3209.95	1901.06	3100.63	1006.75	2803.05	1445.02	2632.37	3460.94	3129	4624	11856	5838
1767	914.141	38.4415	3	5.16337	early stage p16-	control	0.0215043	not significant	0.0964663	1775.95	7017.91	2280.28	3620.75	7302.35	20481.5	9060.52	926.586	0	0	3550.15	3754.84	0	0	1372.3	660.973	3328.81	34.3977	1290.79	4778.08	2280.28	5444.71	8893.1	21382.4	4053.59	764.909	0	0	1371.21	947.03	0	0	826.938	187.124	3074.23	19.5706	13355	29954	14815	30224
1771	1209.8	35.6684	4	5.18047	early stage p16-	control	0.00919341	not significant	0.0634355	11310.8	0	13853.5	3358.97	23266.8	8942.44	15471.8	2009.75	0	2120.81	0	0	0	1067.24	790.053	1868.04	3809.54	9216.66	8220.86	0	13853.5	5051.06	28335.3	9335.75	6921.93	1659.08	0	524.753	0	0	0	417.299	476.081	528.85	3518.19	5243.82	13875	0	16968	31402
1773	890.091	21.3723	3	1.09271	early stage p16-	control	0.75347	not significant	0.84198	3942.59	4893.54	3609.46	4031.49	4616.61	3720.87	8715.44	7410.6	2210.43	4167.35	12057.4	7903.74	514.309	3100.89	3923.09	3586.21	7258.54	2111.58	2865.53	3331.72	3609.46	6062.37	5622.3	3884.52	3899.2	6117.55	533.505	1031.13	4657.08	1993.45	264.895	1212.47	2364.03	1015.27	6703.42	1201.38	2568	3802	4364	6171
1774	1068.67	23.4691	4	3.10243	control	early stage p16-	3.97351e-05	significant	0.00798596	7332.9	6732.28	4819.76	6034.87	4457.42	4605.55	179.167	10975.7	25666.4	21844.9	9862.76	23056.6	12076.7	15536.2	14759.1	22241.8	13838	16163.1	5329.65	4583.62	4819.76	9074.95	5428.43	4808.12	80.1575	9060.55	6194.8	5405.09	3809.4	5815.23	6220.09	6074.78	8893.72	6296.75	12779.7	9196.02	3474	3532	4234	4707
1781	1618.4	24.6188	4	1.63159	early stage p16-	control	0.0736921	not significant	0.197528	28246.3	18831.4	23652.7	30614.7	25703.3	29302.8	31255	8967.45	1928.68	608.789	4108.9	13042.1	25015.4	35583	23308.3	28737.2	11347	6920.38	20529.8	12821.2	23652.7	46036.9	31302.6	30591.6	13983.2	7402.75	465.502	150.633	1587.03	3289.42	12884.2	13913.3	14045.4	8135.64	10479.2	3937.35	6257	4761	6483	12379
1782	577.273	25.6192	3	1.53431	control	early stage p16-	0.0161302	not significant	0.0847614	13977.3	11641.6	13129.9	9169.63	9255.07	12202.5	14417.6	6630.36	25690	15935.1	12520	15140.4	17941.5	17035.7	12913.7	29673.6	12237.7	14335	10158.9	7926.11	13129.9	13788.9	11271.2	12739.2	6450.27	5473.45	6200.5	3942.84	4835.73	3818.64	9240.76	6661.1	7781.7	8400.72	11301.8	8155.92	5524	4274	5004	8045
1787	975.454	32.0979	3	1.42036	early stage p16-	control	0.202478	not significant	0.369856	9348.17	16863.5	15437.9	17126.5	14579.6	28471	12780	7794.18	5606.46	3813.59	436.199	9006.57	16270.4	20781.9	11670.7	6859.1	8059.54	25215.3	6794.39	11481.4	15437.9	25754	17755.7	29723.2	5717.62	6434.2	1353.17	943.599	168.478	2271.6	8380.07	8125.91	7032.69	1941.84	7443.16	14346.2	3640	4460	5144	9102
1788	1251.51	23.6382	5	1.89353	early stage p16-	control	0.148149	not significant	0.2996	7324.6	5564.24	14440	8832.86	5784.35	20448.7	15649.6	10631.4	1297.49	280.226	3261.5	4558.24	7339.18	29292.7	4512.18	2430.1	3367.57	2199.45	5323.62	3788.37	14440	13282.4	7044.42	21348.1	7001.45	8776.35	313.159	69.3365	1259.72	1149.66	3780.04	11453.7	2719.02	687.971	3110.02	1251.38	3449	2779	5962	5809
1789	686.971	31.8274	3	1.15243	control	early stage p16-	0.435916	not significant	0.590329	9269.06	14301.7	4596.25	3527.38	6859.35	7640.11	7058.79	11182.9	6847.63	8493.79	14708.6	11523.5	12706.2	10412.6	6257.53	9410.12	5641.96	6819.53	6736.88	9737.2	4596.25	5304.3	8353.6	7976.14	3158.03	9231.61	1652.73	2101.62	5681.07	2906.4	6544.33	4071.42	3770.75	2664.05	5210.47	3879.97	3682	6521	2910	2794
1801	1146.73	32.2332	4	2.77762	early stage p16-	control	0.0208365	not significant	0.0961306	11022.2	2135.32	12361.4	23701.5	10499.1	1645.81	8432.75	17287.6	375.722	1601.47	0	1361.84	320.122	4179.13	12102.9	4062.57	6388.31	8798.66	8011.08	1453.81	12361.4	35641.2	12786.2	1718.19	3772.73	14271.1	90.6835	396.253	0	343.479	164.879	1634.08	7293.17	1150.13	5899.75	5006	5764	2913	8682	15922
1805	948.398	27.8172	5	3.44015	early stage p16-	control	0.000235548	significant	0.0123137	24851.1	20139.8	21333.7	23946.2	24415.9	32296.8	1256.89	28546.9	2531.71	805.807	1769.34	1363.82	9374.33	7745.44	10304.4	10155.5	6473.18	13713.2	18062.1	13712	21333.7	36009.2	29734.7	33717.3	562.32	23565.8	611.049	199.381	683.391	343.977	4828.25	3028.53	6209.35	2875.07	5978.13	7802.12	8894	6094	11859	21853
1808	1292.01	27.4452	4	1.82914	early stage p16-	control	0.309343	not significant	0.483926	6058.73	14498.1	12368.5	30935.3	15472.2	11310.4	114636	15159.7	5756.94	10673.7	2570.03	19082.1	17444.8	8583.88	25873.8	12336.7	38770.9	9550.93	4403.57	9870.91	12368.5	46519	18842.6	11807.8	51287.2	12514.5	1389.49	2641	992.649	4812.82	8984.93	3356.37	15591.4	3492.57	35805.7	5434	3894	5064	5261	18401
1812	1309.93	23.9763	5	2.03608	early stage p16-	control	0.0315502	not significant	0.121988	21870.4	15540.5	24877.6	24125.2	15082.1	36199.7	22726.1	10346.3	470.285	1889.65	4637.18	4245.78	11468.8	38981.1	10689.3	11631.2	12937.1	7888.18	15895.7	10580.6	24877.6	36278.3	18367.6	37791.9	10167.4	8541.02	113.507	467.557	1791.07	1070.85	5907.01	15242	6441.29	3292.84	11947.7	4487.98	4258	4107	8664	8164
1821	1082.97	35.4318	4	6.82047	early stage p16-	control	0.000989402	significant	0.0241973	4946.19	4913.27	3029.27	0	4790.82	3992.32	4029.77	0	0	1335.05	1182.55	1059.42	0	0	0	0	633.998	499.365	3594.96	3345.16	3029.27	0	5834.45	4167.91	1802.88	0	0	330.333	456.751	267.201	0	0	0	0	585.512	284.114	12398	16556	11914	0
1835	1085.84	25.7207	3	2.46495	control	early stage p16-	0.00811512	not significant	0.0578255	45872.1	27707.9	15227.2	12438.1	10233.9	20017.1	1860.88	2299.45	67070.3	20854.2	61860.4	30336.1	39834.2	67784.7	15349.6	30134.3	32155.7	52603.4	33340.5	18864.7	15227.2	18703.8	12463.3	20897.5	832.54	1898.23	16188	5159.97	23893	7651.23	20516.6	26504.4	9249.59	8531.14	29696.5	29928.7	16813	11536	6345	5532
1845	1261	35.9728	4	1.52355	early stage p16-	control	0.372957	not significant	0.544464	12400.3	15236.3	5099.31	30416.3	15671.2	6194.17	14898.6	2503.35	387.261	5309.49	5234.41	436.56	9704.98	7633.86	5356.59	2533.45	38511.5	8922.07	9012.7	10373.5	5099.31	45738.6	19085	6466.61	6665.48	2066.55	93.4688	1313.73	2021.74	110.107	4998.55	2984.9	3227.85	717.231	35566.2	5076.21	13119	14670	10571	36412
1847	848.769	30.3055	3	1.71244	early stage p16-	control	0.0768559	not significant	0.200865	8364	37886.2	12979.9	10250.5	13280.5	16125.5	16566	9737.41	514.003	14643.6	17405.1	10733.3	11167.4	3985.67	8920.78	6206.71	9985.91	7820.29	6079.08	25794.5	12979.9	15414.2	16173.5	16834.7	7411.45	8038.36	124.059	3623.28	6722.58	2707.11	5751.79	1558.43	5375.61	1757.15	9222.21	4449.35	3778	21096	7220	8428
1849	1368.15	24.2807	5	2.03058	early stage p16-	control	0.0513548	not significant	0.163686	16700.7	9628.45	21096.1	25013.3	17415.3	38193.8	23197.1	7564.11	3513.68	1089.06	1653.35	5486.34	13278.4	36018.5	10706.4	15270.9	7669.16	3075.14	12138.3	6555.45	21096.1	37613.8	21209.1	39873.7	10378.2	6244.27	848.056	269.466	638.592	1383.74	6839.02	14083.5	6451.6	4323.26	7082.64	1749.6	4623	3591	6084	10853
1863	730.342	20.8313	4	2.00493	control	early stage p16-	0.00356794	significant	0.0405362	4087.1	2176.7	3181.27	5096.93	2611.72	4383.99	767.751	6816.91	12401.6	6955.82	6613.25	9573.62	2971.27	6812.89	6468.85	8856.53	6742.45	5589	2970.56	1481.98	3181.27	7664.53	3180.66	4576.81	343.484	5627.46	2993.23	1721.08	2554.31	2414.62	1530.35	2663.9	3898.09	2507.32	6226.8	3179.86	2378	1251	2969	3844
1865	618.874	23.2662	5	1.55364	control	early stage p16-	0.590914	not significant	0.732453	5070.46	5968.48	2629.73	243.429	3478.65	2517.11	626.98	905.87	1569.14	2000.18	24909.4	3253.91	2740.71	3938.13	803.714	552.008	994.465	877.147	3685.28	4063.59	2629.73	366.057	4236.44	2627.82	280.504	747.808	378.726	494.907	9621.04	820.689	1411.6	1539.84	484.313	156.276	918.41	499.053	7880	6479	3834	696
1868	870.249	37.5284	5	6.31756	early stage p16-	control	0.0613716	not significant	0.179242	5425.28	6522.68	5099.58	32151.5	18911.9	6600.99	75050.2	817.7	3847.58	1836.02	6439.51	1133.48	211.934	777.334	3117.82	1295.85	9514.37	1619.99	3943.17	4440.91	5099.58	48347.9	23031.7	6891.32	33576.7	675.022	928.645	454.288	2487.2	285.881	109.157	303.944	1878.78	366.861	8786.73	921.694	14739	24780	15717	67140
1877	721.362	20.2565	3	1.59666	control	early stage p16-	0.450785	not significant	0.605645	80.4692	313.888	1181.1	139.714	231.015	644.584	158.23	688.386	3002.24	985.512	319.246	783.295	90.2637	204.458	125.65	638.194	141.915	569.653	58.4862	213.708	1181.1	210.095	281.339	672.935	70.7905	568.272	724.616	243.846	123.306	197.559	46.4903	79.9448	75.7158	180.676	131.061	324.104	429	948	3308	905
1879	879.019	31.0159	5	1.12719	early stage p16-	control	0.593608	not significant	0.733783	4283.84	7521.28	4392.28	5064.31	9153.08	9974.58	1057.5	4582.75	4678.82	5148.92	2030.48	5627.04	4150.21	2390.98	5461.8	7423.26	9223.26	4910.01	3113.55	5120.8	4392.28	7615.47	11147	10413.3	473.114	3783.12	1129.27	1274	784.255	1419.23	2137.56	934.894	3291.25	2101.56	8517.88	2793.55	3758	5198	4476	7489
1881	1167.78	39.3884	5	9.35036	early stage p16-	control	0.0928662	not significant	0.226643	858.272	3338.81	632.683	58345	13426.2	4183.41	87535.8	89.7238	0	940.205	0	5798.82	0	0	2472.98	0	12081.6	1220.18	623.804	2273.2	632.683	87736.4	16351	4367.41	39162.6	74.0682	0	232.635	0	1462.55	0	0	1490.21	0	11157.7	694.22	7875	27437	10796	51811
1888	662.67	35.8375	3	1.56931	early stage p16-	control	0.0545579	not significant	0.167237	5935.88	6308.78	7291.47	13130.2	7341.83	15279.1	5184.09	3727.54	7474.63	5027.27	7239.58	2223.51	4021.74	4302.22	3940.35	5884.61	4105.47	6916.97	4314.28	4295.28	7291.47	19744.6	8941.18	15951.1	2319.31	3077.14	1804.07	1243.9	2796.22	560.805	2071.4	1682.21	2374.43	1665.96	3791.49	3935.41	4970	10938	5304	9131
1890	730.123	33.7548	4	1.99535	early stage p16-	control	0.00607021	significant	0.0497684	6022.64	19527.6	7261.17	13600.4	11700.5	9664.38	6942.22	9441.28	2395.62	5788.41	3945.85	1483.39	4523.96	5640.31	8677.24	5030.66	5318.99	9918.12	4377.34	13295.2	7261.17	20451.6	14249.4	10089.5	3105.88	7793.91	578.202	1432.23	1524.05	374.134	2330.07	2205.41	5228.86	1424.2	4912.21	5642.91	7063	10789	7876	39790
1892	1039.94	27.3776	4	3.05253	early stage p16-	control	0.0020288	significant	0.0304559	16983.6	20291.2	2810.9	23517.4	11703.5	10237.7	11536.2	6509.89	1304.12	1254.62	2354.97	1444.52	4970.55	4576.19	4879.4	5493.86	8463.02	7678.61	12343.9	13815.1	2810.9	35364.3	14253	10688	5161.19	5374	314.759	310.431	909.588	364.33	2560.08	1789.33	2940.3	1555.33	7815.79	4368.74	11295	11402	5370	25287
1895	839.091	31.895	3	1.61181	early stage p16-	control	0.00505157	significant	0.0458346	19684.3	22525.5	12414.5	14720.7	15684.1	20168.2	25437.9	9098.67	14189.5	14900.2	4874.05	6401.15	12034.9	11076.6	12248.5	9754.63	10957.2	11930.4	14306.8	15336.3	12414.5	22136.3	19100.8	21055.2	11380.7	7511.07	3424.76	3686.76	1882.56	1614.47	6198.57	4331.05	7380.89	2761.58	10119.2	6787.82	4521	5745	6295	10571
1896	569.919	21.6767	3	1.58639	control	early stage p16-	0.108589	not significant	0.252633	2005.88	5889.11	3444.05	1993.62	2036.66	5361.86	1570.28	5222.6	3596.79	9965.38	11209	3399.13	6503.84	5559.25	3039.75	4544	3044.54	3718.18	1457.9	4009.55	3444.05	2997.92	2480.33	5597.69	702.528	4311.33	868.114	2465.74	4329.39	857.314	3349.8	2173.71	1831.74	1286.43	2811.7	2115.46	2783	7216	4270	4348
1898	790.423	36.1419	4	1.41975	control	early stage p16-	0.388941	not significant	0.556623	15792	11195.6	5661.76	12907.4	4925.53	18074	20718.8	5575.84	3318.73	24177.1	45089.1	12855.6	7004.64	11375.4	13261.9	5871.81	40106.9	5269.36	11477.8	7622.44	5661.76	19409.6	5998.52	18868.9	9269.39	4602.93	801.002	5982.16	17415.3	3242.37	3607.74	4447.88	7991.52	1662.33	37039.6	2998	16524	21738.9	17749	26332
1904	882.403	27.9186	3	1.20035	control	early stage p16-	0.3856	not significant	0.553633	15367.5	17704.5	8983.69	21982.6	15028.3	12485.8	21219.7	9111.26	5936.54	33941	24527.7	10519.8	18197.1	14890.8	19083.8	15169.7	28494.4	12117.2	11169.3	12054	8983.69	33056.4	18302.1	13035	9493.5	7521.46	1432.83	8398.05	9473.62	2653.25	9372.43	5822.45	11499.8	4294.61	26315.2	6894.05	5830	5848	3780	17164
1913	1011.11	30.6099	3	1.58333	early stage p16-	control	0.0197146	not significant	0.0938167	11504	12712.9	8162.13	6798.36	9382.43	11398.7	5370.95	17287.5	5810.29	6295.44	4470.84	3422.14	5193.99	6862.08	7482.41	6035.93	7097.77	12553.2	8361.26	8655.49	8162.13	10223.1	11426.3	11900.1	2402.91	14271.1	1402.36	1557.68	1726.82	863.117	2675.16	2683.13	4508.86	1708.8	6554.95	7142.17	4855	4818	5670	7666
1919	656.063	23.4691	4	1.02838	control	early stage p16-	0.913413	not significant	0.950037	3162.95	4321.78	3435.87	3786.96	4932.78	2703.79	14506.3	4301.4	4647.39	6181.58	6632.55	7020.84	7248.96	3523.29	5631.08	3146.1	5254.74	3613.3	2298.88	2942.45	3435.87	5694.66	6007.35	2822.71	6489.99	3550.87	1121.69	1529.51	2561.76	1770.77	3733.58	1377.64	3393.25	890.673	4852.87	2055.79	2266	1986	2606	4728
1939	1523.96	29.3051	3	1.00821	early stage p16-	control	0.954865	not significant	0.977121	56450	56858.4	67281.3	84517.3	50068.9	71822.8	68429.8	48002.2	72160.9	61244.1	32399.4	17485.2	66714.9	78958	95707.4	74559.5	58745	66187.9	41028.6	38711.6	67281.3	127093	60976	74981.8	30614.8	39626.4	17416.6	15153.7	12514	4410.04	34361.5	30873.2	57672.7	21108.1	54252.3	37657.6	9546	9397	12947	25733
1944	1626.41	35.6684	3	1.14617	early stage p16-	control	0.793561	not significant	0.8717	2083.69	1350.85	12896.2	1007.38	5248.16	7211.93	882.263	2077.61	0	0	0	0	2032.7	10578.6	6514.45	9773.94	3714.72	3111.15	1514.45	919.713	12896.2	1514.85	6391.43	7529.13	394.716	1715.1	0	0	0	0	1046.94	4136.31	3925.57	2767.05	3430.63	1770.09	7754	6049	13301	11112
1947	813.07	25.8559	3	1.23982	control	early stage p16-	0.432185	not significant	0.589537	23505	15203.4	13606.2	11622.9	12143.7	11067	34902.9	5739.38	6507.82	40165.1	31125.8	13173.1	25024.3	13603.7	13062.4	15739.9	27962	11682.8	17083.8	10351.1	13606.2	17478	14789.1	11553.7	15615.2	4737.93	1570.72	9938.07	12022.1	3322.46	12888.7	5319.17	7871.3	4456.04	25823.6	6646.9	11101	8117	7578	14556
1948	631.059	22.1165	4	1.24776	control	early stage p16-	0.695718	not significant	0.809594	5921.35	5986.22	5943.61	1327.81	1864.59	4346.9	2109.67	9576.21	1269.17	1789.6	26615.6	1656.96	3006.49	4971.8	3243.09	3530.25	9698.01	2047.12	4303.72	4075.67	5943.61	1996.7	2270.77	4538.08	943.845	7905.29	306.325	442.801	10280.1	417.911	1548.49	1944.02	1954.27	999.428	8956.32	1164.71	5997	7145	6649	2842
1952	1537	29.2037	3	1.06001	control	early stage p16-	0.901625	not significant	0.941759	10219	3629.17	8593.95	2387.38	26113	2565.41	151.764	1783.19	10106.1	17884.5	4581.36	10811.5	13475	4903.8	3007.15	1726.56	6037.63	928.468	7427.33	2470.89	8593.95	3590.03	31801.4	2678.24	67.8977	1472.05	2439.2	4425.18	1769.51	2726.83	6940.3	1917.43	1812.09	488.798	5575.88	528.252	3250	2040	3084	2772
1953	1579.98	27.7495	3	2.97427	early stage p16-	control	5.25652e-05	significant	0.00798596	38365.8	25023.2	38862.2	47685.3	42039.8	45353.1	25022.4	39696	169.404	711.697	1984.13	3288.93	21972.5	29074.4	18957.8	22330.1	14274.6	14178.2	27884.8	17036.8	38862.2	71706.9	51197.9	47347.9	11194.8	32769.6	40.8871	176.096	766.353	829.52	11316.9	11368.4	11423.9	6321.74	13182.9	8066.7	10155	5729	12774	22623
1958	1174.5	33.2138	4	1.08405	control	early stage p16-	0.903897	not significant	0.943408	12718.7	5316.91	25265.4	137.509	6074.9	352.061	0	168.481	711.253	0	0	727.639	1376.99	9943.49	2131.53	27135.7	8510.11	17262.7	9244.12	3619.98	25265.4	206.78	7398.26	367.546	0	139.083	171.667	0	0	183.522	709.217	3887.99	1284.45	7682.22	7859.27	9821.63	4803	4207	12579	3849
1964	1143.18	40.1859	5	6.16093	early stage p16-	control	0.344407	not significant	0.518516	2382.53	1979.02	0	913.077	241.195	0	152452	0	593.357	0	5301.77	1019.43	0	1226.56	3035.02	0	20631.1	243.061	1731.66	1347.4	0	1373.04	293.737	0	68205.5	0	143.212	0	2047.76	257.115	0	479.594	1828.89	0	19053.3	138.289	11400	19979	0	16716
1966	925.691	35.6684	5	1.20234	early stage p16-	control	0.663163	not significant	0.788288	9605.18	719.766	4407.03	10144.5	5211.64	2803.27	2713.85	23988.5	1589.68	13022.2	11775.9	6579.68	4022.29	10210.7	8061.1	0	2857.91	3836.31	6981.18	490.046	4407.03	15254.8	6346.95	2926.56	1214.15	19802.8	383.683	3222.08	4548.35	1659.5	2071.68	3992.47	4857.57	0	2639.34	2182.67	17035	11758	23241	36327
1975	1280	27.7157	4	1.73581	early stage p16-	control	0.159015	not significant	0.313136	31821.8	64011.3	18498.1	28418.4	55478.4	14125.5	1411.11	15558.7	42510.1	2204.92	579.402	1881.07	17652.1	15955.5	26373.5	12685.3	16895.6	28404.4	23128.5	43581.6	18498.1	42734.3	67563.8	14746.7	631.317	12843.9	10260.2	545.564	223.789	474.436	9091.69	6238.73	15892.5	3591.27	15603.5	16160.7	6981	10626	6118	10598
1984	690.124	44.2439	4	4.89077	early stage p16-	control	0.000262379	significant	0.0123137	3739.7	1936.27	5165.76	9790.99	9065.78	11550.5	4983.24	5525.88	416.077	884.755	2663.63	2366.37	507.354	1523.59	1398.16	0	3098.5	370.085	2718.07	1318.3	5165.76	14723.2	11040.7	12058.5	2229.45	4561.69	100.424	218.915	1028.8	596.835	261.313	595.738	842.524	0	2861.53	210.56	5425	4969	8102	16311
1988	1277.79	26.9718	4	1.48254	early stage p16-	control	0.142122	not significant	0.293645	10628.8	9801.8	6869.11	9743.03	13570.2	3740.51	1588.74	9628.61	2583.95	4210.6	0	3380.57	7074.81	3165.4	9550.78	7632.04	6717.34	10970.2	7725.15	6673.47	6869.11	14651.1	16526.3	3905.03	710.788	7948.55	623.658	1041.83	0	852.632	3643.88	1237.7	5755.25	2160.66	6203.61	6241.48	6075	6027	5232	7540
1992	1071.16	32.4023	3	1.29638	early stage p16-	control	0.337076	not significant	0.513155	27795.1	18380.6	26626.7	29146.3	18671.1	26575.3	3290.17	19464.6	12305.6	3870.07	1049.79	4192.56	18538.4	36843.8	24822	27071.3	22115.3	13061.3	20201.9	12514.3	26626.7	43828.9	22738.5	27744.2	1471.99	16068.3	2970.06	957.575	405.47	1057.43	9548.22	14406.2	14957.6	7664	20424	7431.21	4862	5377	5181	8704
1999	1145.12	23.4353	3	1.34834	control	early stage p16-	0.302853	not significant	0.478362	59129	19966.6	20230.4	36727.1	19839.7	24180.2	4492.86	16384	69772.4	52292.8	32223.3	11657.4	19082.7	23728.4	27994.2	51193.8	27103	23638.1	42975.8	13594.1	20230.4	55228.5	24161.6	25243.7	2010.06	13525.2	16840.2	12938.8	12446	2940.18	9828.54	9278	16869.2	14493.2	25030.2	13448.9	17746	5087	7023	21124
2002	578.761	37.2579	4	3.70473	early stage p16-	control	0.0108563	not significant	0.0693905	2199.82	17411.9	7902.65	12550.9	21784.2	17065.5	2179.31	1552	0	1564.29	2167.18	1351.46	5154.22	1012.11	2579.73	2419.8	5060.48	6576.11	1598.86	11854.8	7902.65	18873.4	26529.7	17816.1	975.001	1281.2	0	387.052	837.055	340.859	2654.68	395.742	1554.53	685.056	4673.46	3741.48	3068	9490	6067	18313
2004	787.98	31.5231	5	1.57977	control	early stage p16-	0.142184	not significant	0.293645	2924.14	3923.08	3038.98	2810.13	2094.53	2250.52	6150.59	6528.47	1249.74	609.852	4674.52	8424.75	10790.6	7739.91	7915.71	3144.13	10126.5	4013.79	2125.31	2671	3038.98	4225.75	2550.81	2349.51	2751.71	5389.34	301.636	150.896	1805.49	2124.85	5557.67	3026.37	4769.96	890.118	9352.08	2283.65	3042	3428	3643	4221
2008	1271.86	26.4984	3	1.05256	control	early stage p16-	0.840002	not significant	0.903536	25665.4	19375	23670.1	25372.2	13055.9	17226.6	21845.8	16406.7	51179.3	12567.7	2856.8	13753.4	12351.6	16632.2	25547.5	38149.8	18228.5	22688.4	18654	13191.3	23670.1	38153.6	15900	17984.3	9773.59	13544	12352.5	3109.64	1103.41	3468.83	6361.71	6503.34	15394.8	10800.4	16834.4	12908.6	6299	6000	8442	11331
2011	1859.37	21.0342	3	1.10038	control	early stage p16-	0.743017	not significant	0.838953	13163	5605.45	24259.5	14808.1	35061.3	4454.01	8092.66	14241.9	0	26060.5	13076.8	32594.7	9687.76	18033.7	18366.3	12691.1	17042.7	17071.6	9567.08	3816.42	24259.5	22267.8	42699.1	4649.91	3620.57	11756.9	0	6448.16	5050.8	8220.89	4989.68	7051.33	11067.4	3592.92	15739.3	9712.88	2915	1516	5587	5114
2015	1244	29.2713	4	1.63554	early stage p16-	control	0.175501	not significant	0.33645	20340.4	40234.1	15512.9	10358.8	23949.9	10903	860.634	6082.51	20085.1	7480.52	259.942	4459.91	16865.3	6946.43	13967.7	6929.42	9325.38	11692.7	14783.7	27393	15512.9	15577.1	29167.1	11382.5	385.039	5021.19	4847.7	1850.91	100.4	1124.86	8686.45	2716.11	8416.85	1961.75	8612.19	6652.53	5609	10504	5216	5485
2027	1391.94	37.0551	4	Infinity	control	early stage p16-	0.228209	not significant	0.399734	0	0	0	0	0	0	0	0	0	0	0	1518.96	0	773.156	0	0	0	0	0	0	0	0	0	0	0	0	0	0	0	383.106	0	302.31	0	0	0	0	0	0	0	0
2030	838.421	42.6882	3	1.54903	control	early stage p16-	0.644351	not significant	0.778407	10939.9	6585.27	6353.11	2179.53	4062.21	15471.3	11017.6	33127.5	671.196	0	117271	5380.52	3975.4	9492.9	21733.2	81.6636	12663.4	2486.97	7951.29	4483.53	6353.11	3277.48	4947.13	16151.7	4929.17	27347.2	161.999	0	45294.7	1357.05	2047.53	3711.8	13096.3	23.1193	11695	1414.96	9695	9758	7693	9453
2032	913.604	35.1951	5	1.07639	control	early stage p16-	0.893941	not significant	0.940226	5527.53	27144	17206.4	7530.34	2400.21	5961.05	1174.97	11891.9	164.909	5674.1	2945.09	1189.36	19976.5	19875	43203.4	8760.17	3737	547.635	4017.48	18480.8	17206.4	11323.8	2923.08	6223.24	525.671	9816.95	39.8022	1403.95	1137.51	299.976	10288.9	7771.28	26034.1	2480.04	3451.2	311.577	12003	14097	17437	25334
2034	830.193	39.983	5	1.83879	early stage p16-	control	0.147404	not significant	0.298997	17896.1	5728.05	3732.22	2603.84	6523.24	3641.71	6734.89	11727.9	3909.69	1541.45	2188.91	1071.42	1771.96	11475	3828.76	586.265	11905.8	1548.45	13007.1	3899.89	3732.22	3915.53	7944.28	3801.89	3013.12	9681.56	943.635	381.402	845.449	270.229	912.645	4486.83	2307.19	165.974	10995.3	880.993	15941	25715	10279	22654
2036	1121.47	33.0785	4	2.56538	early stage p16-	control	0.0338366	not significant	0.125481	10938.2	5953.42	11825.1	13229.3	24684.6	881.639	2668.41	21268.9	1294.01	2587.61	1050.18	1739.37	681.011	5625.64	12229.2	2584.88	6741.63	10025.9	7950.04	4053.33	11825.1	19893.6	30061.9	920.416	1193.82	17557.7	312.321	640.253	405.623	438.696	350.755	2199.67	7369.24	731.791	6226.05	5704.22	5108	3728	5969	12398
2039	606.972	33.3152	3	1.78969	early stage p16-	control	0.00634667	significant	0.0499586	6863.05	5239.12	8556.23	5969.42	5443.05	8092.61	1879.31	4045.57	2492.37	3194.83	2576.86	2315.35	5226.45	2599.64	3726.35	3799.2	1261.7	4997.49	4988.16	3567.01	8556.23	8976.54	6628.77	8448.54	840.785	3339.67	601.554	790.498	995.289	583.968	2691.88	1016.48	2245.48	1075.57	1165.21	2843.32	4972	3608	7696	8229
2045	942.804	35.8037	3	1.46614	early stage p16-	control	0.34778	not significant	0.518775	9125.59	34689.3	11595.2	4866.04	10916.4	11678.9	11765.2	876.387	3022.37	15910.3	3131.43	5415.53	22239.4	2413.44	3875.01	8431.27	4844.34	12149.2	6632.61	23617.9	11595.2	7317.32	13294.4	12192.6	5263.63	723.47	729.474	3936.69	1209.49	1365.88	11454.4	943.675	2335.06	2386.93	4473.85	6912.29	19366	23866	15177	33467
2049	1024.91	22.1503	4	1.19695	early stage p16-	control	0.498574	not significant	0.653696	12528.4	6539.03	4633.66	10437.3	8610.31	4990.05	1258.95	10355.1	7285.19	69.2402	720.163	5658.42	4350.2	6876.07	8463.28	11088.9	6671.12	10800.7	9105.83	4452.04	4633.66	15695.1	10486	5209.52	563.242	8548.27	1758.34	17.1321	278.157	1427.14	2240.57	2688.6	5099.92	3139.31	6160.93	6145.04	5380	2820	2842	7800
2051	727.331	33.5858	3	1.1086	early stage p16-	control	0.669236	not significant	0.792716	6168.77	21202.4	12023.1	18017.2	11282.1	10677.5	5218.17	20160.5	9674.36	19275	4979.58	1784.95	12701.3	17034	20437.8	15772.8	6465.14	9985.48	4483.55	14435.4	12023.1	27093.5	13739.7	11147.2	2334.55	16642.8	2334.99	4769.23	1923.32	450.191	6541.82	6660.43	12315.7	4465.34	5970.7	5681.24	4398	6908	6005	18778
2055	1343.25	20.527	3	2.41562	control	early stage p16-	0.0658668	not significant	0.184765	14419.9	7614.81	13422.1	14767.7	11280.8	15981.1	1653.47	22920.3	99640.5	15035.2	12222.9	33873.7	20513	28398.6	29603.1	27660.9	22167.3	19058.2	10480.6	5184.48	13422.1	22207	13738.2	16684	739.744	18921	24049.1	3720.17	4720.99	8543.47	10565.2	11104.1	17838.6	7830.93	20472	10843.2	3888	1923	4376	4894
2061	1154.47	33.2476	4	1.15141	early stage p16-	control	0.816923	not significant	0.887336	121511	58503.4	68131.1	91992.6	74453.2	52041.6	4397.18	116633	366925	2772.82	4569.71	37294.8	3560.57	25048.4	88793.8	72094.7	22621.8	14302.8	88315.8	39831.6	68131.1	138334	90672.2	54330.6	1967.25	96281.8	88560.3	686.081	1765.01	9406.34	1833.87	9794.15	53506.7	20410.3	20891.7	8137.56	11583	7713	5918	19656
2062	1296.54	28.6288	4	1.31302	early stage p16-	control	0.584736	not significant	0.726782	4986.62	3327.03	8501.2	2748.16	7188.42	3654.91	27357.4	5707.83	291.092	0	0	443.349	10805.4	2144.63	13559.7	9696.78	16713	6771.2	3624.34	2265.18	8501.2	4132.55	8754.36	3815.67	12239.4	4711.89	70.2575	0	0	111.82	5565.3	838.569	8170.97	2745.2	15434.8	3852.48	2809	2441	4770	4076
2066	1097.13	19.0867	3	1.49668	control	early stage p16-	0.0790898	not significant	0.203366	2054.02	1323.35	5299.79	5837.19	3378.15	5066.66	5552.62	2147.61	4810.38	4644.02	2450.62	3374.61	5706.53	5892.29	6574.22	9430.32	4709.99	9766.17	1492.89	900.993	5299.79	8777.7	4114.05	5289.51	2484.19	1772.88	1161.03	1149.07	946.529	851.129	2939.15	2303.93	3961.59	2669.77	4349.78	5556.46	1811	976	3801	8223
2068	1127.48	21.8457	3	1.78012	control	early stage p16-	0.0775312	not significant	0.20099	14536	2092.19	8156.25	11540.8	2945.95	6930.09	436.838	9113.17	10715.7	3757.25	5817.43	25563.4	11739.6	18766.1	12236.4	19464.7	8164.53	7830.19	10565	1424.45	8156.25	17354.6	3587.7	7234.9	195.437	7523.05	2586.32	929.658	2246.93	6447.5	6046.49	7337.7	7373.59	5510.55	7540.12	4454.98	6555	960	6095	6486
2070	1434.03	31.0496	3	1.89642	early stage p16-	control	0.0633857	not significant	0.182803	4790.11	5516.07	3647.48	5038.31	8983	4568.46	456.32	5015.45	7990.08	1592.71	0	806.6	1041.87	2363.03	3671.84	220.06	4007.96	3363.1	3481.52	3755.57	3647.48	7576.38	10939.9	4769.4	204.153	4140.32	1928.47	394.084	0	203.437	536.614	923.965	2212.63	62.2998	3701.44	1913.44	3402	3329	2996	5635
2075	697.305	31.8274	3	1.50258	control	early stage p16-	0.143666	not significant	0.294471	9860.07	14828.6	4224.38	3032.49	6331.85	7496.16	6023.04	11686.5	8414.52	10471.6	26942.2	14418.2	16156	13486.8	6716.7	10915.4	5337.8	6376.4	7166.44	10095.9	4224.38	4560.11	7711.19	7825.86	2694.64	9647.39	2030.91	2591.01	10406.2	3636.49	8321.14	5273.44	4047.45	3090.2	4929.58	3627.85	4286	5742	2438	3009
2082	1032.62	22.6237	5	1.15434	early stage p16-	control	0.690127	not significant	0.806234	452.108	37.0519	261.991	299.092	786.403	156.182	0	348.15	174.438	195.142	315.392	617.255	278.132	0	182.64	236.58	291.235	244.171	328.598	25.2264	261.991	449.761	957.714	163.051	0	287.402	42.1021	48.284	121.817	155.681	143.252	0	110.058	66.9767	268.961	138.921	1013	480	724	1188
2093	1142.47	45.2105	4	2.80327	early stage p16-	control	0.113257	not significant	0.257216	4794.14	44591.7	54871.4	35779.9	143790	13367	9529.05	4297.52	6048.55	6974.37	14284.7	31560.3	7964.98	11616.7	10676.6	7630.35	15652.8	26277.1	3484.45	30359.9	54871.4	53804.2	175113	13955	4263.2	3547.66	1459.87	1725.67	5517.33	7960	4102.36	4542.22	6433.68	2160.19	14455.7	14950.4	7010	11338	14825	14944
2098	1555.89	24.4498	4	1.27787	early stage p16-	control	0.334427	not significant	0.510836	26820.8	21158.6	21099.9	20628	18786.9	19802.8	12025.9	14992.7	6259.28	241.7	1110.94	26299.7	26300.5	6995.11	22673.4	31219.2	18068.6	12759.6	19493.7	14405.6	21099.9	31019.4	22879.5	20673.8	5380.28	12376.6	1510.73	59.8039	429.091	6633.19	13546.1	2735.15	13662.9	8838.28	16686.8	7259.57	7259	5960	7073	8694
2100	539.934	18.9853	3	2.17134	control	early stage p16-	0.14742	not significant	0.298997	913.304	708.989	926.654	567.861	445.252	860.631	62.6483	296.211	2183.01	3599.65	3146.89	0	300.367	651.218	347.481	896.753	1378.46	474.144	663.802	482.709	926.654	853.923	542.246	898.484	28.0282	244.526	526.886	890.664	1215.46	0	154.704	254.632	209.39	253.875	1273.04	269.764	2804	1644	2654	3500
2102	572.293	25.7545	3	1.62163	control	early stage p16-	0.00542956	significant	0.0473282	10724.5	9884.14	7921.06	5574.06	6662.74	7215.29	13555.3	4611.7	14292.6	18028.4	8825.21	13733.5	15323.1	13120	10326.3	19989.4	9552.46	10895.4	7794.74	6729.53	7921.06	8382	8114.16	7532.64	6064.5	3807.02	3449.64	4460.78	3408.66	3463.82	7892.15	5130.02	6222.56	5659.08	8821.9	6198.95	4403	3734	4253	6120
2105	1074.47	37.0889	5	5.21125	early stage p16-	control	0.125927	not significant	0.272042	2237.86	6942.62	8182.33	16850.7	13494	1280.94	72564.3	1150.51	1482.74	1874.13	0	1672.78	1924.32	1613.41	1116.81	0	16696.4	3051.71	1626.51	4726.82	8182.33	25339.3	16433.6	1337.28	32464.5	949.759	357.872	463.717	0	421.901	991.122	630.858	672.984	0	15419.5	1736.27	13482	36876	22104	49096
2108	593.559	21.6767	3	1.77602	control	early stage p16-	0.121378	not significant	0.265588	1915.66	5819.12	3249.65	1814.76	1841.04	5702.61	837.432	6060.8	2245.06	8395.8	16396.9	3968.9	5102.98	7778.59	3082.31	5537.66	3388.66	4578.93	1392.33	3961.9	3249.65	2728.95	2242.1	5953.43	374.659	5003.27	541.864	2077.38	6333.15	1001.02	2628.29	3041.5	1857.38	1567.74	3129.5	2605.18	2216	6511	4827	3795
2118	1099.86	38.6105	3	1.16753	control	early stage p16-	0.797844	not significant	0.874288	1091.74	1701.03	0	97.2108	3114.87	3153.45	751.463	1568.48	0	1.50082	6736.24	5194.04	1869.49	0	731.127	1186.49	457.959	574.593	793.489	1158.13	0	146.181	3793.42	3292.14	336.197	1294.8	0	0.37135	2601.81	1310.02	962.881	0	440.573	335.901	422.935	326.915	12606	17204	0	8122.21
2122	675.328	31.3202	3	1.34599	early stage p16-	control	0.0295507	not significant	0.11829	6359.04	8613.45	5069.21	6036.11	5687.95	5783.69	7269.39	4642.3	3805.99	6011.27	3162.4	2796.99	7452.47	2749.22	5273.93	5111.78	4678.38	4891.19	4621.84	5864.39	5069.21	9076.82	6927.02	6038.07	3252.25	3832.28	918.608	1487.37	1221.45	705.444	3838.4	1074.97	3178.04	1447.17	4320.59	2782.84	4147	4713	3712	8730
2123	1191.95	37.3594	3	1.57607	early stage p16-	control	0.417814	not significant	0.579658	2267.71	3231.09	1021.82	115.824	531.965	0	275.802	827.878	0	0	0	1417.1	648.849	2021.94	1654.7	774.587	43.5234	0	1648.21	2199.86	1021.82	174.17	647.849	0	123.391	683.425	0	0	0	357.415	334.19	790.595	997.114	219.289	40.1948	0	8142	16985.8	9998	7064.96
2124	1016.93	21.981	4	1.90716	control	early stage p16-	0.0842532	not significant	0.211323	12862.9	5833.9	1006.09	3805.57	1911.93	3744.92	2919.02	6334.46	786.352	2133.38	5694.93	5575.16	9088.99	12446.7	10622.3	19937.4	11310.8	13992.3	9348.96	3971.96	1006.09	5722.64	2328.43	3909.63	1305.94	5229.18	189.793	527.863	2199.61	1406.14	4681.28	4866.77	6400.92	5644.37	10445.7	7960.91	7887	3247	1520	3918
2126	554.261	27.5129	4	1.09613	early stage p16-	control	0.659534	not significant	0.786701	5392.32	9861.5	5037.35	5258.04	10949.6	10425.6	21693.6	6700.65	8691.09	10691.6	10151.5	9190.47	10596.7	7192.94	7720.85	9294.51	6489.51	5872.46	3919.21	6714.12	5037.35	7906.8	13334.8	10884.1	9705.51	5531.47	2097.67	2645.44	3920.92	2317.98	5457.84	2812.5	4652.54	2631.32	5993.2	3341.13	2530	6287	5627	5513
2136	1332.19	30.7789	3	2.21429	control	early stage p16-	0.0145213	not significant	0.0787821	25231.4	12420.3	25636.3	36699.1	28591.3	20063.1	1925.26	25940.3	100683	59376.2	12988	76049.9	42548.9	53190	38483.2	52213.8	25803.4	27210.2	18338.5	8456.27	25636.3	55186.4	34819.7	20945.5	861.343	21414.1	24300.6	14691.5	5016.52	19181	21914.8	20797.7	23189.8	14782	23830.1	15481.2	4437	3020	5106	11284
2138	1138.84	21.8796	3	2.7857	control	early stage p16-	0.00945161	not significant	0.0639982	7605.62	2334	5412.33	8770.65	3960.07	4921.96	1123.73	8624.63	37204.1	12788.1	7739.16	19641.1	7606.32	16457.5	12511.3	15256.8	10101.6	9565.36	5527.88	1589.08	5412.33	13188.9	4822.74	5138.44	502.744	7119.75	8979.52	3164.17	2989.18	4953.79	3917.63	6435.01	7539.27	4319.26	9329.07	5442.21	3413	1240	3048	5784
2146	1131.91	30.6775	5	3.60738	early stage p16-	control	0.010073	not significant	0.0668747	5335.59	16558.1	10438.8	29383.5	6440.15	2757.21	19632.4	16830.7	1203.89	0	1470.24	0	0	3691.98	11474.2	3038.27	14560.8	1767.82	3877.98	11273.4	10438.8	44185.5	7843.08	2878.48	8783.33	13894	290.568	0	567.867	0	0	1443.59	6914.3	860.149	13447.2	1005.8	4992	8060	9615	28016
2148	1078.53	36.5138	3	11.7672	early stage p16-	control	0.00177409	significant	0.0298189	4941.99	6422.04	11690.4	7728.2	0	11518.3	0	4463.58	932.837	0	0	0	1346.84	0	0	1573.7	1114.31	0	3591.91	4372.39	11690.4	11621.3	0	12024.9	0	3684.75	225.148	0	0	0	693.689	0	0	445.522	1029.09	0	17742	26307	17407	32484
2169	697.36	40.0506	3	1.36189	early stage p16-	control	0.604572	not significant	0.741398	0	114.459	0	0	481.284	0	513.971	560.842	0	212.904	0	0	0	414.312	166.816	253.373	485.907	0	0	77.9286	0	0	586.128	0	229.945	462.983	0	52.6788	0	0	0	162	100.522	71.731	448.745	0	0	4689.57	0	0
2171	1669.17	24.4159	4	1.54637	early stage p16-	control	0.106611	not significant	0.250048	27263.8	20152.7	23905.9	33650.1	23507.3	36441.5	22974.9	10859.7	2859.79	187.817	3286.05	12575.7	28600.1	29734.9	26173.2	33699.5	16056.2	7489.73	19815.7	13720.8	23905.9	50601.4	28628.2	38044.3	10278.7	8964.8	690.233	46.4716	1269.21	3171.8	14730.5	11626.6	15771.8	9540.47	14828.3	4261.28	5774	4345	6930	11305
2174	915.177	31.2864	4	3.87878	early stage p16-	control	0.0213941	not significant	0.0964663	4177.13	18164.9	8943.91	2569.85	13160.6	38294.4	14821.2	3093.46	1925.62	4980.72	7491.03	2919.92	1487.51	2226.59	2250.21	2682.19	4920.49	2381.85	3036	12367.4	8943.91	3864.42	16027.6	39978.7	6630.87	2553.69	464.765	1232.38	2893.34	736.449	766.14	870.615	1355.97	759.34	4544.18	1355.15	2876	9127	6758	5163
2176	1344.77	31.2525	4	2.28647	early stage p16-	control	0.00638706	significant	0.0499586	19366	19287.9	19274.4	23718.1	32700.4	36646.6	26799.4	16689	20847.9	1557.43	1587.67	1591.07	1237.27	7511.85	8019.14	32081.2	19062.1	12826.3	14075.5	13132	19274.4	35666.2	39823.9	38258.5	11989.8	13777	5031.81	385.357	613.225	401.292	637.257	2937.2	4832.29	9082.32	17604.3	7297.54	4850	4491	6713	10684
2180	1048.86	37.5623	3	7.5267	early stage p16-	control	0.0437053	not significant	0.147235	1046.94	23765.2	2320.19	57679.7	69655.5	15240.3	3415.16	962.339	2377.8	1259.31	158.44	8851.71	752.14	5551.08	2325.92	1324.27	5722.62	588.003	760.928	16180.4	2320.19	86736.1	84829.4	15910.6	1527.91	794.424	573.903	311.592	61.1961	2232.54	387.39	2170.52	1401.59	374.908	5284.97	334.544	12099.6	32809	11957	45134
2188	1262.27	20.6622	5	1.55892	early stage p16-	control	0.2349	not significant	0.406741	6482.01	969.147	6201.27	2795.45	6281.99	1869.13	383.849	9062.23	2026.14	1965.46	2816.38	6510.97	485.361	827.087	1913.44	809.759	5534.8	4409.25	4711.22	659.835	6201.27	4203.67	7650.47	1951.34	171.73	7480.99	489.025	486.315	1087.8	1642.17	249.985	323.398	1153.03	229.246	5111.51	2508.64	2259	939	3224	2027
2190	968.43	27.6481	4	1.06074	control	early stage p16-	0.714608	not significant	0.821367	7163.35	8693.93	10594.6	11835.9	17612.3	8887.51	7096.3	13181.4	17923.8	11820.3	4445.24	12119.4	14363.1	7441.7	12991	9611.39	9589.44	12485.1	5206.42	5919.19	10594.6	17798.3	21449	9278.4	3174.81	10881.4	4326.06	2924.7	1716.93	3056.71	7397.73	2909.77	7828.33	2721.03	8856.06	7103.38	5429	3654	5807	5662
2192	626.983	32.9433	3	1.32488	early stage p16-	control	0.0853084	not significant	0.21187	9096.26	8209.86	9709.82	7784.26	8253.58	9842.3	2745.88	4853.1	4599.35	4766.81	5787.71	2728.37	7530.74	3871.94	5793.19	7738.79	5869.91	8389.15	6611.29	5589.61	9709.82	11705.6	10051.5	10275.2	1228.48	4006.3	1110.09	1179.46	2235.45	688.138	3878.71	1513.96	3490.94	2190.89	5420.99	4773	4259	3026	6288	7090
2194	692.317	31.8274	3	1.49965	early stage p16-	control	0.391886	not significant	0.557957	9225.24	12392.7	4863.13	3305.17	6067.87	7137.76	49309.2	9563.57	6050.87	8522.14	13235.5	10236.2	11486.6	9370.08	5311.44	8865.99	5178.02	6649.91	6705.03	8437.48	4863.13	4970.15	7389.71	7451.7	22060.4	7894.86	1460.43	2108.64	5112.1	2581.74	5916.17	3663.78	3200.64	2510	4782.01	3783.46	3510	5165	3200	2407
2196	977.221	33.9915	4	1.40833	control	early stage p16-	0.137609	not significant	0.288856	6227.13	3535.51	14420.7	21906.1	8660.16	16724.4	4138.76	21646.4	9632.29	14241.6	21982.1	22974	15273.1	26775.3	22118.4	15166.4	13757	9295.82	4525.96	2407.12	14420.7	32941.4	10546.7	17459.9	1851.64	17869.4	2324.83	3523.81	8490.4	5794.39	7866.43	10469.4	13328.4	4293.66	12704.9	5288.85	10118	9816	10972	35216
2198	1260.78	32.7742	4	1.82388	early stage p16-	control	0.158609	not significant	0.312851	42239.5	12465.7	43188.7	24260.6	23713.8	16222.9	689.841	13517.2	226.658	4032.89	2261.69	16393.4	7169.57	5406.07	12435.2	3042.58	44687.4	25170.7	30700.2	8487.16	43188.7	36481.9	28879.6	16936.4	308.628	11158.7	54.7059	997.86	873.557	4134.67	3692.69	2113.82	7493.36	861.367	41269.8	14320.8	11750	6101.45	17336	13234
2200	677.34	32.4023	3	1.03983	early stage p16-	control	0.809217	not significant	0.88178	4609.23	6276.42	4530.18	4062.16	6716.63	5668.76	2222.8	4069.8	1712.99	7178.67	4023.8	6110.23	5319.57	6435.6	3803.99	3720.57	4389	3173.45	3350.05	4273.25	4530.18	6108.49	8179.79	5918.08	994.458	3359.67	413.444	1776.22	1554.16	1541.1	2739.84	2516.37	2292.26	1053.31	4053.33	1805.54	3887	3549	5367	4462
2214	962.979	43.4661	4	7.65476	early stage p16-	control	0.000168992	significant	0.0112019	25963.9	17584	18786.5	39200.5	47507.5	36996.5	19869.9	2446.43	1468.78	4761.72	0	2596.54	435.209	3658.08	4432.08	3748.12	9225.8	3697.51	18870.9	11971.9	18786.5	58948	57856.6	38623.8	8889.6	2019.56	354.501	1178.19	0	654.889	224.154	1430.34	2670.75	1061.11	8520.23	2103.7	13856	16153	18424	37930
2216	1301.83	32.6051	4	4.24895	early stage p16-	control	0.0205372	not significant	0.0951338	10006.2	6960.85	11752.4	29774.4	24089.6	1329.31	203.007	11535.4	0	586.465	0	0	3524.36	1315.56	9767.65	241.67	11009.7	1694.26	7272.63	4739.24	11752.4	44773.4	29337.3	1387.77	90.823	9522.66	0	145.109	0	0	1815.22	514.397	5885.93	68.4178	10167.7	963.948	5221	4144	5816	21302
2225	679.331	33.349	3	1.334	early stage p16-	control	0.0140568	not significant	0.0774546	17134.1	19832	16718.9	10241.5	20400	16408.6	14864.4	15368.2	15153.9	9810.98	12736.3	6778.18	15589.6	9920.89	10842.5	15094.9	10781.4	16012.4	12453.3	13502.4	16718.9	15400.7	24844	17130.3	6650.16	12686.7	3657.51	2427.54	4919.27	1709.56	8029.44	3879.15	6533.64	4273.43	9956.85	9110.26	5646	4736	5681	12918
2226	741.335	32.0979	4	1.34498	early stage p16-	control	0.174526	not significant	0.335495	4417.11	7982.83	6342.08	7175.1	6647.15	9623.1	14769.1	5173.06	3025.54	5756.67	2754.73	3712.11	8460.42	9332.33	5831.22	3640.7	5014.76	10213.7	3210.42	5435.04	6342.08	10789.6	8095.18	10046.3	6607.54	4270.43	730.239	1424.38	1063.99	936.253	4357.54	3649.02	3513.86	1030.7	4631.24	5811.07	2849	4342	4443	6586
2230	777.709	37.1903	3	2.06667	early stage p16-	control	0.111162	not significant	0.255708	3806.62	40371.1	15494.7	29645.6	53804.2	58913.7	8302.33	3037.54	7056.01	3233.86	44055	12156.7	4502.78	8338.32	8765.97	16593.3	11172	13183.8	2766.7	27486.3	15494.7	44579.7	65524.9	61504.9	3714.38	2507.53	1703.03	800.157	17015.9	3066.11	2319.16	3260.36	5282.32	4697.62	10317.6	7500.91	14794	24500	11916	25453
2232	822.785	38.5767	3	1.83829	early stage p16-	control	0.223394	not significant	0.393461	4164.89	7675.35	4281.71	17933.2	790.865	10650.9	742.778	504.809	1009.96	2289.36	5944.97	1667.23	1480.01	1973.77	530.237	7813.58	2995.4	6080.9	3027.1	5225.7	4281.71	26967.2	963.149	11119.4	332.311	416.727	243.763	566.458	2296.19	420.502	762.279	771.761	319.518	2212.06	2766.32	3459.73	12472	20178.8	9647	34920
2238	805.889	26.397	4	1.12732	control	early stage p16-	0.378334	not significant	0.547198	20376.8	34250.7	16726.6	10388.4	14594.1	17622.9	14254.6	15031.1	22092.6	18323.6	15142.4	19966.4	22612.3	17048	22017.8	25542	17937.3	21172.4	14810.1	23319.3	16726.6	15621.6	17773.3	18398.1	6377.36	12408.4	5332.24	4533.81	5848.63	5035.83	11646.4	6665.93	13267.8	7231.04	16565.5	12046	8461	11349	5412	4424
2245	1459.8	25.2811	5	1.65919	early stage p16-	control	0.422424	not significant	0.581314	7700.4	20043.5	6715.51	26388.6	10538.3	52.2306	97660.1	21440.4	0	24799.7	4014.01	55157	8026.76	14555.5	84.1628	7228.65	25762.5	3920.2	5596.76	13646.5	6715.51	39682	12834	54.5278	43692.2	17699.4	0	6136.21	1550.38	13911.5	4134.18	5691.34	50.716	2046.46	23792.3	2230.4	5534	8509	5404	21265
2247	1066.97	26.4984	4	1.70978	control	early stage p16-	0.197894	not significant	0.366166	32012.9	12670.1	13768.3	29075.2	11846.1	10091.9	15199.5	13313.7	87367.3	42735.2	557.155	15521.2	14076.4	12836.4	24881	38673.6	39980.9	18260.7	23267.4	8626.32	13768.3	43721.9	14426.7	10535.8	6800.11	10990.7	21086.8	10574	215.196	3914.69	7250.07	5019.14	14993.1	10948.7	36923.2	10389.5	11171	7554	5475	20037
2248	749.028	31.3202	3	1.28145	early stage p16-	control	0.0420438	not significant	0.143054	10635.3	13093.1	7949.98	8364.8	8197.09	9174.19	11450.5	7801.93	8273.75	6450.16	3493.45	8007.05	7877.07	4729.5	7847.31	9463.56	10258.4	8385.13	7729.89	8914.31	7949.98	12578.6	9982.75	9577.7	5122.84	6440.6	1996.94	1595.97	1349.31	2019.5	4057.09	1849.27	4728.74	2679.17	9473.86	4770.72	4761	4132	3254	6049
2256	1101.24	35.3303	4	1.40382	control	early stage p16-	0.704306	not significant	0.81441	2483.78	3183.48	14284.9	3825.94	0	1282.46	0	0	0	3467.03	4362.48	1332.83	2117.03	27398.2	586.241	2420.61	1721.66	569.49	1805.24	2167.44	14284.9	5753.27	0	1338.86	0	0	0	857.849	1684.97	336.16	1090.38	10712.9	353.265	685.286	1589.99	324.011	11500	9093	16031	19190
2259	1302.2	27.2423	3	1.10131	control	early stage p16-	0.754699	not significant	0.842487	9876.65	10461.2	804.58	15822.3	11187.8	8456.43	1960.45	4532.53	4102.64	17907.5	5236.47	976.045	4103.78	7219.39	11183	12413.4	15554.5	8171.53	7178.49	7122.41	804.58	23792.8	13625	8828.36	877.087	3741.67	990.205	4430.86	2022.54	246.174	2113.65	2822.84	6738.83	3514.28	14365	4649.19	5820	3860	1618	9573
2273	913.669	32.4023	4	1.13829	early stage p16-	control	0.630114	not significant	0.764336	5208.55	2617.4	5172.11	7964.49	3377.18	3346.35	4153.1	14916.3	3067.39	5634.98	4986.26	5372.94	4173.61	6462.67	4663.09	3611.18	9913.29	3458.52	3785.65	1782.03	5172.11	11976.6	4112.87	3493.53	1858.06	12313.6	740.34	1394.27	1925.9	1355.14	2149.61	2526.96	2809.95	1022.34	9155.14	1967.72	3656	3044	4847	7607
2276	1324.05	29.88	4	1.07936	early stage p16-	control	0.766932	not significant	0.849269	11999	8818.7	8380.98	18598.3	19681.5	6295.08	10077.9	2655.53	6715.59	5320.41	0	18195.6	16587	12211.8	10177.1	12352.5	10260.9	8362.77	8721.06	6004.13	8380.98	27967.2	23968.9	6571.95	4508.74	2192.18	1620.86	1316.43	0	4589.21	8543.13	4774.92	6132.64	3497.03	9476.14	4758	4693	4086	4569	10760
2281	794.105	19.628	4	2.55327	control	early stage p16-	0.00372877	significant	0.0405362	2519.79	1142.62	2444.91	3315.99	2542.61	4622.98	356.262	5878.93	15721.4	5961.02	4917.77	7511.94	3344.38	5925.32	7025.18	7832.52	8541.44	6064.05	1831.42	777.941	2444.91	4986.43	3096.5	4826.31	159.388	4853.13	3794.49	1474.94	1899.44	1894.63	1722.52	2316.85	4233.33	2217.42	7888.21	3450.14	1578	1007	2404	3096
2287	895.626	39.8618	5	3.93219	early stage p16-	control	0.136725	not significant	0.287609	844.66	3388.39	0	17801.8	19465.3	0	2850.53	0	466.24	0	0	2161.64	1289.07	1797.97	635.753	1850.18	5563.74	333.996	613.911	2306.95	0	26769.5	23705.7	0	1275.3	0	112.531	0	0	545.199	663.936	703.02	383.101	523.794	5138.24	190.027	9747	23702	0	38607
2289	1317.21	26.7689	3	2.37658	control	early stage p16-	0.0476916	not significant	0.155655	12200.4	4823.64	7903.27	11197.2	4349.85	1793.81	1146.39	16160.1	44236.1	9067.51	426.069	23722.1	4443.53	18230.5	22489.1	26704.2	13257.3	14403.9	8867.42	3284.13	7903.27	16837.9	5297.42	1872.71	512.885	13340.4	10676.8	2243.58	164.565	5983.08	2288.64	7128.27	13551.8	7560.08	12243.4	8195.09	6454	5662	4524	6515
2292	698.286	22.9281	3	1.04239	early stage p16-	control	0.800999	not significant	0.877039	2897	8609.06	6007.52	4226.26	5372.42	8066.4	3812.43	7418.44	7325.46	5872.24	9353.55	5688.14	6529	4745.47	3309.22	4260.07	3907.66	4662.22	2105.58	5861.41	6007.52	6355.25	6542.75	8421.18	1705.64	6124.02	1768.06	1452.97	3612.72	1434.64	3362.76	1855.52	1994.12	1206.05	3608.81	2652.57	1724	6054	5674	6790
2293	747.723	37.799	3	2.23056	control	early stage p16-	0.199911	not significant	0.367675	1999.1	4238.89	1774.79	1950.31	2952.58	1849.46	2527.34	1783.04	3832.67	6432.74	22197.9	3453.13	2828.97	3114.04	4448.13	4218.54	1903.96	756.361	1452.97	2886.01	1774.79	2932.78	3595.77	1930.8	1130.71	1471.93	925.048	1591.66	8573.73	870.933	1457.06	1217.62	2680.42	1194.29	1758.34	430.331	7602	14635	8586	13817
2303	1454.36	24.7203	4	1.40109	early stage p16-	control	0.25207	not significant	0.426285	8547.69	5602.98	9154.59	12184.8	7581.59	6208.11	14725.2	3329.63	470.991	0	430.008	10240.3	6412.45	13511.5	8330.03	10381.5	5476.53	4820.17	6212.58	3814.74	9154.59	18322.9	9233.17	6481.16	6587.89	2748.66	113.678	0	166.087	2582.76	3302.73	5283.1	5019.63	2939.05	5057.69	2742.44	3595	2845	4699	7400
2312	1121.72	26.5998	4	2.93502	early stage p16-	control	0.0383737	not significant	0.135927	21033	4365.82	12529.5	39210.3	10937	6880.36	29346.8	5275.51	5084.01	940.466	231.561	0	3075.1	2467.64	6101.82	4244.98	24900	8140.61	15287	2972.43	12529.5	58962.6	13319.5	7182.97	13129.4	4355	1227.07	232.7	89.4385	0	1583.83	964.869	3676.92	1201.77	22995.7	4631.6	11732	8338	9108	27985
2318	1410.34	23.8411	4	2.19543	early stage p16-	control	0.00922868	not significant	0.0634355	9644.4	10174.8	18820	6931.69	7596.19	10865.9	6195.19	18498.5	384.054	913.705	1449.07	12993.6	4957.11	5489.51	6919.36	4123.1	6160.86	7127.27	7009.69	6927.41	18820	10423.6	9250.96	11343.8	2771.67	15270.7	92.6947	226.078	559.69	3277.2	2553.16	2146.44	4169.57	1167.27	5689.69	4055.06	3730	3834	8160	5049
2321	867.373	23.9425	3	1.38939	control	early stage p16-	0.142769	not significant	0.29386	7345.06	7812.18	5937.98	7101.05	5018.34	7982.39	23077	6188.54	8574.02	10793.1	8213.57	15936.4	17262.1	15898.5	11684.4	9561.71	15449	9002.29	5338.5	5318.86	5937.98	10678.2	6111.54	8333.48	10324.4	5108.72	2069.41	2670.55	3172.42	4019.41	8890.82	6216.45	7040.93	2706.96	14267.5	5121.85	4028	3972	4655	8611
2325	606.707	26.9718	5	2.26728	early stage p16-	control	0.125302	not significant	0.271443	3956.37	3926.21	2848.74	1631.91	1951.36	2143.78	17443.4	4612.21	862.787	2635.29	2984.64	1613.06	2770.21	1633.68	2301.34	1396.42	3526.19	1510.01	2875.55	2673.13	2848.74	2454	2376.44	2238.07	7804.02	3807.44	208.241	652.051	1152.79	406.838	1426.8	638.784	1386.77	395.331	3256.51	859.117	4995	5757	3397	3773
2353	1195.18	21.8457	3	1.09229	control	early stage p16-	0.795872	not significant	0.873533	26640.5	3398.52	7782.33	24425.3	3531.57	5616.05	0	8637.58	11846.3	5496.32	9329.01	18238.2	13330.2	17212.9	9261.87	11979.9	6995.94	5581.36	19362.7	2313.85	7782.33	36729.6	4300.9	5863.06	0	7130.44	2859.21	1359.96	3603.25	4599.96	6865.71	6730.39	5581.15	3391.57	6460.91	3175.51	10634	1528	5377	14823
2358	1504.29	27.3776	3	1.70933	control	early stage p16-	0.341917	not significant	0.517055	10260.4	7126.41	4812.3	17177.1	11713.2	5161.67	16058.4	2329.94	0	49799.1	3987.61	958.022	13919.4	4364.19	17745.4	11189.6	48518.4	8997.91	7457.43	4851.96	4812.3	25830.2	14264.9	5388.7	7184.39	1923.39	0	12321.8	1540.18	241.628	7169.16	1706.44	10693.3	3167.83	44807.8	5119.36	6189	3369	5158	12991
2359	1254.27	32.5037	4	1.12533	control	early stage p16-	0.80282	not significant	0.878199	34731.3	11390.2	6572.58	37132	17456.7	11507.1	298.322	45200.4	84834.9	28767	7566.49	27542.3	1080.25	16610.6	33530.5	21840.8	7995.87	1329.54	25243.2	7754.95	6572.58	55837.3	21259.5	12013.2	133.466	37313.5	20475.6	7117.85	2922.49	6946.61	556.382	6494.9	20205.3	6183.24	7384.36	756.439	9663	4093	3742	15408
2374	1381.28	31.2187	4	4.30726	early stage p16-	control	0.000236114	significant	0.0123137	18579.9	48242.3	26933.9	39482.5	57485.9	39023.4	49861.7	11217.3	13014.9	0	0	0	3602.11	662.068	17253.4	9563.37	21227.1	19077.4	13504.1	32845.4	26933.9	59371.9	70008.7	40739.7	22307.6	9260.05	3141.25	0	0	0	1855.27	258.874	10396.8	2707.43	19603.7	10854.1	4844	9000	6830	13903
2376	1335.3	26.566	3	3.16744	early stage p16-	control	0.0187956	not significant	0.0923493	26302.9	10877	64403.9	118223	61301	21343	18700.6	40678	24081.4	5329.76	988.077	2607.88	9210.88	8515.75	18785.9	38170.9	20721.7	14380.4	19117.3	7405.48	64403.9	177779	74654.9	22281.7	8366.46	33580.2	5812.24	1318.74	381.636	657.749	4744.06	3329.73	11320.3	10806.4	19136.9	8181.7	8792	7125	16595	40811
2381	1482.95	26.938	3	2.91101	early stage p16-	control	0.000296085	significant	0.0129991	20707.1	14490.9	21209.1	27798.2	9922.15	13648.3	14907.3	10709.8	0	3782.26	0	3619.45	7174.94	11600.9	6577.25	11236.2	7276.93	6011.58	15050.2	9865.98	21209.1	41801.6	12083.6	14248.6	6669.39	8841.1	0	935.846	0	912.881	3695.45	4536.05	3963.41	3181.01	6720.4	3420.29	7968	6168	8512	17169
2382	852.857	23.9425	4	1.8583	control	early stage p16-	0.241978	not significant	0.415822	14637.2	2566.67	5056.27	3306.93	9635.45	2824.81	815.073	5756.16	2959.62	14966.3	8669.49	38186.8	6653.43	9223.05	5279.17	6350.77	7250.96	4057.51	10638.5	1747.49	5056.27	4972.81	11734.4	2949.05	364.655	4751.79	714.328	3703.13	3348.52	9631.32	3426.85	3606.29	3181.2	1797.93	6696.42	2308.52	7877	1652	5188	3273
2386	1132.79	32.639	3	1.70302	early stage p16-	control	0.248606	not significant	0.42347	39108.2	14339.7	21569	53504	22434.7	2854.89	0	48125.4	1419.95	0	1953.1	5121.37	1230.36	24743.4	50594.9	17556.6	33655.3	11943.8	28424.4	9763.03	21569	80456.9	27321.9	2980.46	0	39728.2	342.716	0	754.368	1291.69	633.695	9674.88	30488.2	4970.35	31081.4	6795.43	7242	3611	6347	16302
2387	893.473	43.1618	3	2.86168	early stage p16-	control	0.105441	not significant	0.24871	3329.97	1215.93	5889.9	28042.8	17445.7	501.648	1856.46	30462.2	569.438	516.833	2724.33	1054.01	7465.6	3179.94	3483.16	3338.69	14900.8	1531.38	2420.27	827.856	5889.9	42169.4	21246.1	523.712	830.564	25146.9	137.439	127.88	1052.25	265.839	3845.15	1243.38	2098.93	945.198	13761.3	871.278	7890	8172	8427	29427
2389	1045.28	42.722	4	4.26087	early stage p16-	control	0.0209083	not significant	0.0961357	4663.59	0	4332.47	20419.8	9305.28	12040.8	23407.4	1749.77	0	892.869	7501.05	4144.94	0	1506.17	1358.31	1767.03	4446.49	655.316	3389.56	0	4332.47	30706.3	11332.4	12570.4	10472.2	1444.46	0	220.923	2897.21	1045.42	0	588.924	818.509	500.253	4106.43	372.842	8811	0	7916	18757
2395	936.172	33.3152	3	5.03391	early stage p16-	control	0.0272716	not significant	0.112817	15602.6	1245.41	5774.92	14332.6	26247	1634.28	4528.1	901.411	3250.34	2338.57	0	0	705.357	739.783	1009.44	3003.34	3538.37	2863.07	11340.2	847.929	5774.92	21552.7	31964.7	1706.16	2025.83	744.127	784.498	578.634	0	0	363.294	289.262	608.284	850.259	3267.77	1628.94	8222.48	6022	5690	129193
2404	1048.86	35.7699	3	1.08434	control	early stage p16-	0.900119	not significant	0.941759	1326.36	2731.17	3263.84	3105	11411.1	1312.92	29688.8	7761.94	774.966	19188	5658.12	1155.55	35937.3	836.504	3285.91	3104.42	9735.12	2464.37	964.017	1859.49	3263.84	4669.16	13896.9	1370.67	13282.5	6407.59	187.044	4747.7	2185.4	291.448	18509.5	327.08	1980.07	878.873	8990.6	1402.1	10463	12182	10129	26451
2417	604.974	29.7109	3	1.62197	control	early stage p16-	0.00764022	not significant	0.0550177	5948.88	4090.29	2345.47	2619.13	2817.67	2951.89	2076.22	3870.54	7477.56	5269.82	4844.74	6751.25	6877.57	6128.75	4938.43	5983.3	2742.27	3160.37	4323.73	2784.84	2345.47	3938.53	3431.48	3081.73	928.88	3195.18	1804.77	1303.92	1871.24	1702.77	3542.29	2396.39	2975.87	1693.9	2532.55	1798.09	5221	2237	2066	2897
2420	907.131	18.6134	4	1.36237	control	early stage p16-	0.483402	not significant	0.638747	223.336	163.764	710.158	1604.27	805.084	339.577	363.834	819.293	2697.15	813.917	294.533	1697.13	889.07	292.4	648.681	347.461	782.027	102.341	162.324	111.497	710.158	2412.42	980.464	354.513	162.775	676.338	650.979	201.388	113.761	428.043	457.915	114.331	390.892	98.3676	722.219	58.2269	576	711	1317	2526
2431	1261.34	40.8284	4	3.23971	early stage p16-	control	0.30073	not significant	0.475922	0	0	379.003	6720.3	20095.2	1439.22	1507.91	0	0	547.68	0	0	0	274.33	1067.35	48.8502	9691.57	0	0	0	379.003	10105.7	24472.8	1502.53	674.625	0	0	135.513	0	0	0	107.265	643.179	13.8297	8950.38	0	0	0	6680	26706
2438	1061.89	34.6342	5	2.64678	early stage p16-	control	0.0829606	not significant	0.209227	0	8241.3	0	7007.97	3154.76	6364.66	3022.99	0	1353.68	3952.39	0	0	1496.89	676.267	3319.42	1609.59	717.008	0	0	5611.02	0	10538.3	3841.99	6644.6	1352.46	0	326.721	977.941	0	0	770.971	264.426	2000.26	455.683	662.173	0	0	12454	0	19277
2448	1434.63	29.1699	3	3.00376	early stage p16-	control	0.161374	not significant	0.316614	6788.77	3180.92	4802.9	1329.36	20332.9	759.668	877.09	1151.45	0	221.959	368.569	7152.95	149.565	2144.54	1449.66	329.674	4021.1	484.439	4934.18	2165.7	4802.9	1999.03	24762.2	793.08	392.401	950.537	0	54.9194	142.356	1804.09	77.0335	838.534	873.555	93.3321	3713.57	275.622	3166	1985	2663	2582
2450	1217.54	32.7404	4	5.41479	early stage p16-	control	0.0244157	not significant	0.105158	6964.54	775.325	9105.39	31012.6	15349.3	240.094	29459.8	5009.42	0	655.815	0	5255.45	813.266	0	3564.39	166.642	11503.8	644.572	5061.92	527.874	9105.39	46635.3	18693	250.654	13180	4135.35	0	162.269	0	1325.51	418.872	0	2147.88	47.1771	10624	366.729	3498	2532	4832	16801
2458	1092.84	38.712	3	2.19106	control	early stage p16-	0.172083	not significant	0.333626	0	2350.94	317.619	0	418.726	18.9356	1111.61	850.548	2523.18	1558.85	3963.59	0	371.391	2806.53	965.997	738.253	279.681	673.927	0	1600.61	317.619	0	509.941	19.7684	497.322	702.139	608.99	385.707	1530.9	0	191.285	1097.38	582.104	209.003	258.292	383.43	0	22689	6661.4	0
2459	672.667	42.181	3	4.1671	early stage p16-	control	0.0125495	not significant	0.0737912	6786.13	17257.9	7010.97	4732.9	18437.1	20194.4	705.777	1635.04	0	525.847	2039.81	655.091	382.035	588.292	6397.45	2948.66	5673.68	3814.8	4932.26	11749.9	7010.97	7117.11	22453.4	21082.6	315.757	1349.74	0	130.111	787.857	165.224	196.767	230.027	3855.07	834.777	5239.76	2170.43	5405	15644	6814	7251
2466	643.313	23.8411	3	1.67728	control	early stage p16-	0.00542344	significant	0.0473282	3457.58	8959.22	5658.36	4100.89	3866.42	6704.72	7882.81	5841.15	10357.2	11420.4	7228.41	11622.8	12356.6	9795.2	6898.43	14564.7	4560.13	8627.77	2513.02	6099.81	5658.36	6166.73	4708.69	6999.61	3526.69	4821.95	2499.79	2825.76	2791.91	2931.46	6364.25	3830	4156.96	4123.33	4211.38	4908.77	2471	4862	5031	5451
2467	584.983	27.3776	3	1.09303	early stage p16-	control	0.474139	not significant	0.631412	4097.19	6086.89	2448.43	2462.82	4847.26	4817.75	6432.5	4299.12	3909.97	4267.73	5105.79	4246.57	4288.19	4188.06	3455.8	2948.22	3382.36	4796.29	2977.9	4144.21	2448.43	3703.48	5903.19	5029.65	2877.84	3548.98	943.703	1055.97	1972.06	1071.05	2208.63	1637.57	2082.44	834.653	3123.68	2728.85	4382	4148	2017	2985
2470	715.609	42.1471	4	1.97301	early stage p16-	control	0.185272	not significant	0.350703	3237.87	1971.86	2769.01	5045.94	16243.4	1868.25	10341	1591.77	197.5	1414.15	0	375.253	7026.8	715.157	4046.65	3895.36	7429.83	2185.69	2353.33	1342.52	2769.01	7587.84	19781.9	1950.42	4626.46	1314.03	47.6683	349.905	0	94.6448	3619.15	279.632	2438.49	1102.79	6861.61	1243.55	5857	13416	5967	8957
2473	504.866	31.8274	3	3.14516	early stage p16-	control	0.0353113	not significant	0.12919	3470.86	7241.89	1731.41	1111.93	3617.1	3734.14	14730.4	2312.78	1315.27	1503.74	1247.97	1595.98	2345.88	2070.08	1209.39	577.729	2191.05	1025.83	2522.67	4930.58	1731.41	1672.07	4405.05	3898.38	6590.24	1909.23	317.45	372.072	482.019	402.53	1208.24	809.418	728.769	163.558	2023.48	583.645	2789	5565	2029	1685
2489	1206.05	38.5091	4	3.41546	early stage p16-	control	0.0929218	not significant	0.226643	337.651	2791.05	1814.77	28172.3	13621.3	2921.03	26134.6	0	3470.79	4570.54	5812.96	1766.54	1579.99	492.827	4932.98	1347.49	3764.76	0	245.41	1900.26	1814.77	42364.1	16588.6	3049.51	11692.4	0	837.703	1130.89	2245.2	445.548	813.774	192.699	2972.58	381.48	3476.84	0	4833	20029	9532	40633
2490	923.749	24.6526	3	1.48307	control	early stage p16-	0.116527	not significant	0.260417	13848.3	7916.23	13784.7	20061.5	15705	17602.9	8046.96	15270.7	45133.5	12475.6	7045.14	31926.6	24133.7	14769.3	18873.7	18544.7	19601.2	15564.1	10065.1	5389.69	13784.7	30167.6	19126.2	18377.2	3600.13	12606.1	10893.3	3086.83	2721.12	8052.4	12430	5774.94	11373.2	5250.1	18102.1	8855.21	2325	1856	3022	5379
2518	1133.95	33.8563	5	1.42781	control	early stage p16-	0.563696	not significant	0.709048	386.467	0	0	447.196	0	957.246	0	653.452	1027.18	0	0	0	782.145	1486.4	593.988	472.878	0	0	280.89	0	0	672.472	0	999.348	0	539.433	247.92	0	0	0	402.844	581.196	357.934	133.874	0	0	6182.64	0	0	11362
2520	970.654	24.3145	4	1.73119	control	early stage p16-	0.0534105	not significant	0.166681	7313.97	5459.92	6481.45	4482.74	5810.02	4539.46	1400.9	8703.6	16130.2	7753	4943.24	16857.6	4678.72	7924.25	5787.67	17173	6074.99	8308.57	5315.9	3717.34	6481.45	6740.93	7075.68	4739.11	626.75	7184.94	3893.17	1918.33	1909.28	4251.75	2409.77	3098.45	3487.62	4861.75	5610.39	4727.16	4261	2878	3895	4344
2527	544.258	27.5466	3	1.11208	early stage p16-	control	0.370013	not significant	0.542659	2992.5	4260.63	2508.33	2861.76	2989.84	3598.81	5328.47	3126.13	3532.43	4410.59	2693.36	2233.37	3826.57	3100.67	3211.95	3113.87	2293.08	2681.83	2174.99	2900.82	2508.33	4303.39	3641.15	3757.1	2383.9	2580.66	852.581	1091.32	1040.29	563.29	1970.87	1212.39	1935.5	881.55	2117.71	1525.83	2441	3451	4083	6392
2529	786.898	37.4946	4	4.53417	early stage p16-	control	0.0637032	not significant	0.182803	1391.42	7246.28	0	17252.1	25711.5	7200.64	1511.36	457.463	4532.36	1952.07	0	0	0	2427.29	696.381	2827.17	3238.45	1079.83	1011.3	4933.57	0	25942.9	31312.5	7517.34	676.168	377.642	1093.92	483.002	0	0	0	949.09	419.635	800.383	2990.78	614.367	9697	25888	0	31736
2531	1059.45	29.8123	5	2.06409	early stage p16-	control	0.0253711	not significant	0.107236	8980.22	6349.74	6414.14	10936.2	12218.9	5705.55	8340.59	965.695	3583.18	1233.35	0	2091.92	11396.6	5364.24	2451.32	3026.86	2428.79	4705.61	6526.96	4323.16	6414.14	16445.4	14880.7	5956.5	3731.49	797.194	864.83	305.169	0	527.616	5869.8	2097.46	1477.15	856.917	2243.04	2677.26	4970	4112	4936	9485
2548	1050.12	27.5129	3	2.41178	early stage p16-	control	0.00076037	significant	0.0211197	4425.79	8632.46	4575.36	7242.75	6641.25	8077.69	10523.9	12475.9	872.755	2499.05	5653.81	230.244	3616.58	2010.21	3163.48	3729.03	6231.61	4435.61	3216.73	5877.34	4575.36	10891.3	8087.99	8432.97	4708.28	10299	210.647	618.34	2183.74	58.0712	1862.72	786.009	1906.3	1055.71	5755.03	2523.64	3710	3555	4358	4857
2550	620.3	25.653	3	1.63547	control	early stage p16-	0.00183381	significant	0.0298189	6371.78	6059.06	6484.84	2476.13	5294.53	4713.69	3607.18	4097.62	6157.17	10616.2	8973.31	8258.07	11300.5	7176.75	5250.27	8547.1	5944.63	7719.49	4631.1	4125.26	6484.84	3723.49	6447.9	4921.02	1613.81	3382.64	1486.08	2626.78	3465.86	2082.82	5820.33	2806.17	3163.79	2419.72	5490	4392	3301	3024	3890	2666
2551	697.638	30.2041	3	1.09838	control	early stage p16-	0.534588	not significant	0.684142	11082.1	8151.52	7489.28	10428.4	13375.2	6224.09	4658.6	14737.6	4015.17	12151.3	8550.84	11082.8	11980.6	10479.4	14069	12552.6	9885.77	9780.28	8054.63	5549.89	7489.28	15681.7	16288.9	6497.84	2084.21	12166.1	969.095	3006.6	3302.69	2795.26	6170.58	4097.52	8477.88	3553.69	9129.72	5564.49	5524	3179	4116	10957
2570	631.286	24.044	3	1.05185	early stage p16-	control	0.84604	not significant	0.907376	2673.27	16846.4	4185.05	3133.34	4720.73	5479.01	8155.54	6911.62	8861.97	9315.38	8459.82	7466.16	5371.21	4967.04	4112.45	5735.61	3084.08	4546.72	1942.97	11469.7	4185.05	4711.78	5749.1	5719.99	3648.7	5705.63	2138.91	2304.91	3267.53	1883.08	2766.44	1942.16	2478.14	1623.78	2848.21	2586.86	1663	12787	3483	3176
2581	621.994	31.354	3	1.03394	control	early stage p16-	0.824199	not significant	0.893134	5778.46	5639.13	4284.48	4363.6	3850.56	4941.83	8006.55	3667.33	8537.47	4377.77	3339.89	2215.86	5572.98	5505.48	6194.63	6054.28	4562.38	6023.86	4199.87	3839.35	4284.48	6561.78	4689.37	5159.19	3582.05	3027.43	2060.59	1083.2	1290	558.874	2870.36	2152.69	3732.85	1713.99	4213.46	3427.27	3861	2663	3079	4931
2598	1034.46	30.8468	4	1.15644	early stage p16-	control	0.651838	not significant	0.782343	13379.1	6447.91	8087.61	7214.87	10009.1	8080.76	14498.2	8085.58	1764.02	23026.2	2172.27	3399.91	2133.75	11719	9609.02	6932.18	3277.25	17902.6	9724.15	4390.01	8087.61	10849.4	12189.4	8436.17	6486.33	6674.76	425.761	5697.38	839.021	857.511	1098.99	4582.22	5790.34	1962.53	3026.62	10185.7	4869	2893	3473	4352
2599	1223.25	38.2385	3	2.14221	control	early stage p16-	0.329486	not significant	0.507274	1066.71	1720.55	18.8038	0	0	2275.57	0	0	0	4176.24	5283.82	1036.42	1241.89	0	75.9897	1049.08	607.759	136.186	775.299	1171.42	18.8038	0	0	2375.65	0	0	0	1033.33	2040.83	261.401	639.633	0	45.791	297	561.279	77.4829	8685	15893	2791.66	0
2606	1347.78	31.3202	4	16.7351	early stage p16-	control	0.000253201	significant	0.0123137	20870.7	11956.7	9352.94	9768.19	10344.5	964.892	4137.04	7453.53	204.159	0	0	0	0	301.69	0	0	2430.85	2653.99	15169.2	8140.65	9352.94	14689	12597.9	1007.33	1850.87	6152.99	49.2754	0	0	0	0	117.963	0	0	2244.94	1509.99	7278	4835	5010	8309
2610	1419.82	31.3202	5	2.12969	early stage p16-	control	0.420624	not significant	0.579965	1210.66	6428.28	3154.86	6797.09	4871.33	3185	69523.3	2557.73	109.093	3432.38	0	1863.45	9707.23	3132.06	15324.7	0	23791.8	0	879.923	4376.64	3154.86	10221.1	5932.5	3325.09	31104	2111.44	26.3305	849.275	0	469.992	4999.71	1224.66	9234.56	0	21972.2	0	2538	4652	4044	7116
2613	1171.99	32.267	4	3.36907	early stage p16-	control	0.0335428	not significant	0.125073	5906.23	1961.19	8525.85	16965.6	10984	716.243	74.6989	8916.61	346.59	615.35	0	392.522	331.999	1451.93	8121.98	1185.32	2544.47	5063.79	4292.73	1335.26	8525.85	25512.1	13376.8	747.746	33.4195	7360.79	83.6523	152.256	0	99.0002	170.996	567.715	4894.26	335.57	2349.87	2881.04	3817	2969	5473	9311
2614	1302.11	34.9386	4	12.8237	early stage p16-	control	0.0085675	not significant	0.060105	0	3591.64	4419.52	3154.32	11792.6	2026.58	4994.97	355.061	0	0	0	0	756.14	926.132	237.097	784.538	0	252.986	0	2445.34	4419.52	4743.31	14361.5	2115.72	2234.7	293.107	0	0	0	0	389.45	362.125	142.873	222.106	0	143.936	0	7412	6886	14051
2619	1055.71	27.5129	4	3.42428	early stage p16-	control	0.00372628	significant	0.0405362	4965.93	22500.4	9373.65	12593.3	16432.3	4223.17	19184.3	5482.25	1455.8	2213.06	196.286	753.991	5551.08	698.066	7484.41	1065.13	8629.81	6541.83	3609.31	15319.2	9373.65	18937.1	20012	4408.92	8582.84	4525.67	351.37	547.578	75.8137	190.168	2859.08	272.95	4510.07	301.544	7969.82	3721.97	3437	8460	5579	8064
2626	510.253	25.5854	4	1.58168	control	early stage p16-	0.0028624	significant	0.0384252	7866.34	6235.75	6291.49	5211.55	4932.73	4859.02	11901	4542.84	12583.5	12439.2	9980.87	10369	10853	8311.22	8186.13	13544.4	7329.55	8897.03	5717.37	4245.56	6291.49	7836.88	6007.28	5072.73	5324.37	3750.18	3037.14	3077.85	3855.02	2615.24	5589.82	3249.76	4932.92	3834.47	6769	5061.96	5705	3828	3795	5175
2633	1342.54	24.957	3	2.07585	control	early stage p16-	0.0305926	not significant	0.119645	33199.7	14297.2	16403.2	26322.3	12187.9	14290.8	54.3531	25003.6	76371.1	6339.6	20737.3	37778.7	36619.4	57886.8	40185.7	49360.9	18869.3	23688.8	24130	9734.16	16403.2	39582.2	14842.9	14919.3	24.317	20640.8	18432.8	1568.61	8009.6	9528.38	18860.8	22634.2	24215.7	13974.3	17426.2	13477.8	6210	2800	4502	7393
2639	1091.69	36.8522	5	4.21918	early stage p16-	control	0.177238	not significant	0.338793	0	14856.7	1560.98	3874.28	39528.1	2407.6	1778.57	0	4126.63	3161.73	0	5223.95	733.328	2740.27	0	2402.82	0	574.15	0	10115.1	1560.98	5825.96	48139	2513.49	795.714	0	995.997	782.308	0	1317.56	377.701	1071.47	0	680.25	0	326.662	0	27993	14854	35768
2642	699.657	22.4208	3	1.0542	control	early stage p16-	0.849232	not significant	0.909332	2650.27	5934.52	3153.98	2236.58	2144.62	4593.5	907.91	4239.26	2447.71	3587.46	9261.86	2645.49	3272.65	3261.12	1968.21	2710.67	2780.25	2142.59	1926.25	4040.47	3153.98	3363.27	2611.81	4795.54	406.19	3499.57	590.775	887.646	3577.31	667.233	1685.58	1275.13	1186.03	767.403	2567.62	1219.03	2328	5784	3024	4724
2653	569.939	27.4114	3	1.21844	early stage p16-	control	0.191828	not significant	0.358131	2749.97	4415.01	5921.17	3299.75	5472.15	4800.61	8382.02	6848.49	5405.72	4460.39	6540.17	4061.35	4436.01	3202.26	3766.84	3672.57	3002.32	4426.68	1998.71	3005.92	5921.17	4962.01	6664.21	5011.75	3750.03	5653.52	1304.72	1103.64	2526.08	1024.34	2284.77	1252.11	2269.88	1039.72	2772.71	2518.56	1837	2792	6921	4534
2654	1227.6	41.3694	4	2.14879	control	early stage p16-	0.435843	not significant	0.590329	450.484	0	0	0	0	0	0	589.295	0	1400.21	0	203.232	856.752	0	0	0	0	332.632	327.418	0	0	0	0	0	0	486.471	0	346.455	0	51.2583	441.27	0	0	0	0	189.251	6183	0	0	0
2656	1133.9	38.3738	3	5.43349	early stage p16-	control	0.0773352	not significant	0.200865	0	2236.31	2883.48	1020.39	0	11900.1	4443.9	1012.64	1219.9	0	0	1020.89	0	2646.37	0	0	518.402	0	0	1522.57	2883.48	1534.41	0	12423.5	1988.16	835.949	294.433	0	0	257.485	0	1034.75	0	0	478.756	0	0	19700	13832	21626
2661	1272	29.4742	4	3.7392	early stage p16-	control	7.67409e-05	significant	0.00798596	8262.71	14353.8	8615.44	8955.98	11811.2	9925.6	11135.9	3419.47	1452.95	1329.43	0	180.92	800.383	1537.71	2503.99	5676.44	6867.24	5217.9	6005.46	9772.66	8615.44	13467.6	14384.1	10362.2	4982.08	2822.82	350.681	328.942	0	45.6308	412.237	601.258	1508.89	1607.02	6342.05	2968.72	3011	4768	4251	5864
2663	972.077	36.9198	5	1.784	control	early stage p16-	0.479919	not significant	0.635378	0	1705.2	0	0	0	3098.51	375.157	0	3976.71	4417.55	0	0	694.615	0	1556.55	0	903.462	0	0	1160.97	0	0	0	3234.79	167.842	0	959.811	1093.04	0	0	357.761	0	937.967	0	834.367	0	0	19984	0	0
2666	798.097	43.128	3	7.01332	early stage p16-	control	0.000517897	significant	0.0176214	6143.79	9915.95	14084.4	5128.96	9415.34	20074.4	3180	5241.26	1065.34	423.206	6.14979	702.682	364.348	3040.08	783.295	1646.25	3705.29	1307.14	4465.39	6751.19	14084.4	7712.69	11466.4	20957.3	1422.7	4326.73	257.129	104.714	2.3753	177.228	187.657	1188.7	472.009	466.059	3421.91	743.697	6253	9415	11083	8959
2673	1568.27	32.4699	3	1.05922	early stage p16-	control	0.829208	not significant	0.896388	19138.5	32233.6	28113	37198.2	35379.8	35188.9	0	15168.4	27241.1	28698.8	0	2632.4	15523.6	25851.9	27774	43076.9	39599.8	28481	13910.1	21945.9	28113	55937	43087	36736.7	0	12521.7	6574.86	7100.96	0	663.933	7995.44	10108.3	16736.4	12195.3	36571.3	16204.2	4032	6393	7096	12448
2680	1522.83	20.8313	4	2.23425	early stage p16-	control	0.063753	not significant	0.182803	6609.24	9107.65	12830.7	6424.32	20690	1334.62	4065.83	5301.25	87.4524	750.976	1185.02	3964.76	3770.08	1643.56	10329.4	445.425	8976.53	5975.42	4803.69	6200.87	12830.7	9660.6	25197.2	1393.32	1819.01	4376.25	21.1074	185.814	457.702	999.976	1941.78	642.645	6224.44	126.102	8290.02	3399.72	2180	2342	4443	2947
2682	770.854	20.8313	4	1.72381	control	early stage p16-	0.0520677	not significant	0.164418	3097.45	986.12	2019.27	3188.35	1505.97	2176.73	420.87	4769.21	203.782	4929.88	4023.51	6912.36	1954.21	3874.03	4224.08	5213.59	4484.36	3319.28	2251.27	671.391	2019.27	4794.5	1834.03	2272.47	188.293	3937.05	49.1844	1219.8	1554.04	1743.41	1006.51	1514.78	2545.4	1475.99	4141.41	1888.51	2323	927	2178	2741
2690	1288.98	37.5623	5	8.36863	early stage p16-	control	0.0770965	not significant	0.200865	4260.72	1993.65	8013.43	47564.3	3058.76	0	33083.2	0	0	0	0	0	5346.97	1156.54	748.57	0	7382.04	0	3096.75	1357.36	8013.43	71525	3725.09	0	14801.1	0	0	0	0	0	2753.96	452.215	451.084	0	6817.48	0	10481	13008	14655	59376
2711	896.635	21.8457	4	1.01318	early stage p16-	control	0.965901	not significant	0.981983	12685.1	2255.97	4482.86	10908.5	1777.75	3531.85	87.729	5667.95	3927.88	2444.62	5979.59	8274.46	6009.95	6571.14	4213.71	6867.37	3777.61	3007.52	9219.71	1535.96	4482.86	16403.7	2165.02	3687.19	39.2491	4678.97	948.028	604.873	2309.56	2086.95	3095.43	2569.37	2539.16	1944.18	3488.71	1711.13	7074	1470	4033	13531
2712	1328.92	32.3684	3	1.50731	early stage p16-	control	0.439996	not significant	0.594082	5389.7	4509.5	16382.5	38449.6	22033.9	1824.38	1283.04	17388.2	889.748	2292.76	429.457	335.256	2545.86	22667.1	562.496	25699.8	6766.86	26761.4	3917.31	3070.25	16382.5	57818.8	26833.8	1904.62	574.02	14354.2	214.748	567.299	165.874	84.5569	1311.24	8863.02	338.957	7275.73	6249.34	15225.9	2638	2984	5897	9549
2713	756.777	35.7699	3	1.0459	control	early stage p16-	0.931233	not significant	0.95798	23228.2	4523.3	755.356	12762	6361.8	6528.44	9842.07	3843.42	685.763	30783	11650.2	4166.47	3624.72	1226.1	7253.34	2102.95	25913.5	1292.21	16882.6	3079.65	755.356	19190.9	7747.66	6815.58	4403.24	3172.8	165.515	7616.66	4499.78	1050.85	1866.91	479.417	4370.82	595.353	23931.7	735.201	11956	14562	4754	23572
2718	971.873	34.093	5	1.42897	control	early stage p16-	0.610571	not significant	0.747291	1255.29	0	960.49	633.316	282.304	0	815.482	1307.78	0	1465.74	0	4712.15	1006.05	0	0	956.908	1245.11	0	912.365	0	960.49	952.35	343.802	0	364.839	1079.59	0	362.668	0	1188.48	518.168	0	0	270.905	1149.88	0	7648.63	0	6723	19200
2733	1261.55	27.5466	3	1.78254	early stage p16-	control	0.0550307	not significant	0.167508	20356.4	7231.79	8096.41	8252.18	16443.8	1716.29	6490.27	8369.4	8078.48	9343.32	6162.62	5289.41	3558.47	2603.88	6493.75	1556.97	5374.92	5503.68	14795.3	4923.7	8096.41	12409.2	20026	1791.78	2903.68	6909.06	1949.81	2311.82	2380.26	1334.07	1832.79	1018.14	3913.1	440.786	4963.86	3131.32	9754	3263	5052	4968
2737	1100.15	32.0979	3	2.72979	early stage p16-	control	0.00365934	significant	0.0405362	7667.92	12873.4	5032.72	5475.81	5344.84	8807.8	4476.07	6656.04	694.382	0	0	1075.04	644.465	2993.07	6789.79	2901.73	7863.65	2834.07	5573.15	8764.75	5032.72	8234.27	6509.17	9195.19	2002.55	5494.65	167.595	0	0	271.142	331.931	1170.32	4091.49	821.493	7262.25	1612.45	3793	7276	3227	5397
2738	736.36	38.2724	3	2.27098	early stage p16-	control	0.0215912	not significant	0.0964663	1660.62	6422.66	2959.31	5097.16	3337.06	8888.81	2472.35	9801.27	1449.55	5144.76	4016.91	0	1718.89	1340.47	3300.18	477.503	3303.12	1617.39	1206.96	4372.81	2959.31	7664.88	4064.01	9279.77	1106.11	8091.08	349.862	1272.97	1551.5	0	885.314	524.134	1988.67	135.183	3050.5	920.216	6952	11342	7959	15848
2742	722.835	25.0444	4	1.28719	early stage p16-	control	0.177006	not significant	0.338793	3010.18	6647.73	4583.53	3103.86	3674.06	4827.01	4950.11	6172.29	2707.53	1432.08	7751.64	3029.73	3814.59	4535.66	2454.33	3465.12	3419.62	3290.4	2187.85	4526.05	4583.53	4667.44	4474.43	5039.32	2214.63	5095.31	653.486	354.341	2994	764.146	1964.71	1773.48	1478.97	980.991	3158.1	1872.08	2202	4866	3715	3843
2744	835.707	22.3532	3	2.06978	control	early stage p16-	0.186457	not significant	0.351967	7385.93	2997.16	2223.17	1242.85	3380.99	2892.16	657.023	2013.02	2380.52	4819.86	20948	8227.24	6172.18	8544.8	977.475	2916.56	2749.88	1232.4	5368.2	2040.59	2223.17	1868.93	4117.51	3019.37	293.946	1661.78	574.559	1192.58	8090.98	2075.04	3178.98	3341.09	589.021	825.69	2539.57	701.171	5266	1747	1566	907
2745	619.97	19.222	3	1.19285	early stage p16-	control	0.669068	not significant	0.792716	81.3536	1230.69	5812.38	808.983	1627	799.798	3977.27	3042.78	2571	1937.29	5666.42	949.171	944.178	901.594	1522	1854.33	543.442	1323.47	59.1289	837.907	5812.38	1216.51	1981.43	834.975	1779.39	2511.85	620.533	479.344	2188.6	239.396	486.299	352.531	917.15	524.97	501.881	752.985	409	1938	12770	2553
2762	1073.05	24.6865	5	1.48951	early stage p16-	control	0.150912	not significant	0.302585	6500.88	2478	4209.06	3782.03	3041.64	2082.27	1723.22	2830.22	1663.86	167.106	1142.3	5755.2	2689.44	804.745	2529.82	2042.33	2627.59	2940.16	4724.93	1687.12	4209.06	5687.24	3704.24	2173.86	770.951	2336.38	401.587	41.347	441.202	1451.55	1385.19	314.662	1524.46	578.192	2426.64	1672.8	2965	1870	3660	3359
2764	1145.98	41.6399	5	2.10163	control	early stage p16-	0.43494	not significant	0.590329	0	0	0	0	464.631	0	0	712.701	1308.28	0	0	982.083	0	0	0	802.531	0	0	0	0	0	0	565.847	0	0	588.344	315.765	0	0	247.697	0	0	0	227.2	0	0	0	0	0	0
2766	1341.9	26.4308	3	1.00698	early stage p16-	control	0.98412	not significant	0.991139	27531.8	21309.2	13092.3	39886.4	19657.7	460.322	40745.5	3754.35	3909.56	44979.7	10170.4	8445.37	10449.8	17108.4	26379.8	23680.5	47321.1	14160.7	20010.5	14508.2	13092.3	59979.3	23939.9	480.568	18229.1	3099.26	943.605	11129.3	3928.24	2130.06	5382.15	6689.52	15896.3	6704.06	43702.1	8056.74	8737	11205	5766	26216
2771	888.149	28.2569	4	1.56796	control	early stage p16-	0.0408672	not significant	0.140685	6437.01	2693.81	3079.98	4683.67	4319.29	4084.12	2754.29	7068.26	5055.15	7444.41	3413.01	13001.7	7294.46	9462.57	7581.18	4300.83	5231.16	6049.93	4678.51	1834.06	3079.98	7043.08	5260.2	4263.75	1232.24	5834.95	1220.1	1841.97	1318.24	3279.24	3757.01	3699.95	4568.38	1217.58	4831.09	3442.11	2973	2299	2745	6711
2772	1473.61	31.4216	4	5.09405	early stage p16-	control	0.0634255	not significant	0.182803	3372.61	6799.38	6330.34	20148.5	12323.1	9660.9	56556	1096.48	0	408.378	0	0	601.904	895.416	5322.89	5222.94	14230.3	1853.17	2451.26	4629.3	6330.34	30298.3	15007.5	10085.8	25302.6	905.156	0	101.045	0	0	310.011	350.115	3207.54	1478.64	13142	1054.36	2977	3188	3298	9959
2779	1164.74	39.1178	4	4.62636	early stage p16-	control	0.172614	not significant	0.334178	1808.57	4853.02	5417.4	26415.5	75367.6	2128.76	111.769	2653.1	3081.89	1946.3	8004.15	5714.1	2101.75	948.153	1660.31	2600.4	2464.36	3565.3	1314.5	3304.13	5417.4	39722.5	91785.8	2222.39	50.0045	2190.17	743.839	481.573	3091.53	1441.19	1082.5	370.736	1000.49	736.183	2275.89	2028.48	8269	24406	12937	36521
2784	1366.53	22.1503	3	1.184	early stage p16-	control	0.560532	not significant	0.707029	11690.6	7056.15	4816.37	10111.6	10425.9	3061.09	66.8574	9553.21	11171	48.4097	104.282	4802.31	4726.3	6869.03	7268.03	9071.53	6033.49	9852.89	8496.89	4804.12	4816.37	15205.4	12697.1	3195.73	29.9113	7886.3	2696.21	11.978	40.2781	1211.22	2434.28	2685.85	4379.68	2568.19	5572.06	5605.8	4043	2641	2361	6643
2819	1285.72	24.213	5	1.98758	early stage p16-	control	0.0174465	not significant	0.0882701	18883.3	12947.4	12029.7	9523.75	12746.9	20538.9	3183.96	12213.5	2152.77	1087.09	69.4943	5937.16	8718.05	5501.42	9966.55	15386.2	10531.3	4840.61	13724.6	8815.14	12029.7	14321.4	15523.7	21442.2	1424.47	10082.4	519.589	268.978	26.8416	1497.45	4490.23	2151.1	6005.79	4355.9	9725.9	2754.07	5658	3925	4037	5627
2820	1145.82	31.1511	4	11.8798	early stage p16-	control	0.000471057	significant	0.0168713	1812.96	4111.79	2474.07	5483.85	5887.64	3695.91	704.044	625.551	187.417	0	0	0	0	0	1130.12	403.728	413.315	474.456	1317.68	2799.48	2474.07	8246.36	7170.22	3858.47	314.982	516.401	45.2347	0	0	0	0	0	681.003	114.297	381.705	269.942	3795	4832	4003	9337
2822	510.91	24.1116	3	1.04449	early stage p16-	control	0.864913	not significant	0.920043	1552.89	3230.71	1590.24	1719.11	3636.24	2988.97	8454.98	3559.18	1634.55	4500.35	2419.95	5320.92	4351.14	2057.42	2749.4	3331.97	2323.27	3303.2	1128.67	2199.6	1590.24	2585.12	4428.36	3120.44	3782.67	2938.15	394.512	1113.52	934.686	1342.02	2241.05	804.468	1656.77	943.296	2145.59	1879.35	2187	4513	2861	4822
2832	856.418	40.9298	4	3.54806	early stage p16-	control	0.0649338	not significant	0.18335	6656.5	1855.43	2481.39	12623.1	2778.99	9259.26	1419.96	28183.7	1388.9	1942.97	0	0	3326.11	7965.18	3605.54	413.035	2713.32	1635.83	4838.04	1263.25	2481.39	18982	3384.36	9666.51	635.277	23266.1	335.222	480.75	0	0	1713.11	3114.45	2172.68	116.932	2505.81	930.703	11096	17982	8651	37444
2843	796.418	44.041	4	1.41569	early stage p16-	control	0.420339	not significant	0.579965	14988.5	1281.45	5280.55	5569.71	4111.02	2587.73	67.6164	11849.6	3366.32	1147.93	118.684	696.895	8459.11	6115.94	6537.62	1519.87	9671.7	2749.22	10893.9	872.462	5280.55	8375.47	5006.57	2701.55	30.2509	9782.02	812.489	284.032	45.8407	175.768	4356.86	2391.39	3939.53	430.282	8932.03	1564.17	13485	6745	6931	11687
2853	609.286	21.8796	3	1.3747	control	early stage p16-	0.0896928	not significant	0.220347	3036.37	2004.65	1885.09	1819.95	2309.76	1843.85	3648.82	3435.34	5093.56	4212.13	4030.68	4805.46	4130.94	1393.54	1361.28	3447.26	3006.02	2858.82	2206.87	1364.85	1885.09	2736.75	2812.93	1924.95	1632.44	2835.92	1229.37	1042.21	1556.81	1212.01	2127.64	544.885	820.297	975.933	2776.13	1626.52	2903	1769	2192	2922
2865	1386.52	37.799	5	10.2406	control	early stage p16-	0.406192	not significant	0.569881	0	0	0	981.248	0	0	817.492	0	0	0	21722.8	1302.49	0	0	0	0	0	0	0	0	0	1475.55	0	0	365.738	0	0	0	8390.24	328.51	0	0	0	0	0	0	0	0	0	13497
2873	651.349	23.1648	3	1.38394	early stage p16-	control	0.322901	not significant	0.499395	1390.45	5400.48	2111.25	1387.29	967.74	3917.47	8223.36	4111	924.698	1282.73	4165.49	1606.85	5119.94	3704.66	896.751	2207.03	2492.25	2446.2	1010.6	3676.87	2111.25	2086.14	1178.55	4089.77	3679.05	3393.69	223.183	317.387	1608.88	405.273	2637.02	1448.55	540.377	624.821	2301.65	1391.77	2112	5591	3445	3013
2876	1218.04	43.9057	5	12.9905	early stage p16-	control	0.000181074	significant	0.0112019	15288.6	8316.66	10930.7	26742.7	22158.4	11097.4	2963.6	7386.37	543.532	2152.47	0	874.805	714.478	217.884	1530.15	1023.67	2054.26	981.169	11112	5662.32	10930.7	40214.5	26985.4	11585.5	1325.88	6097.55	131.186	532.587	0	220.64	367.992	85.1945	922.062	289.804	1897.16	558.236	13614	12994	12968	25462
2884	1098.17	37.6637	3	2.2019	early stage p16-	control	0.0289868	not significant	0.117634	10737.7	8597.73	1913.25	3670.64	10291.2	5776.14	10756.4	10110.1	1039.62	104.055	8575.36	4444.4	6528.74	1854.38	855.425	0	10771.5	940.035	7804.28	5853.69	1913.25	5519.74	12533	6030.19	4812.33	8345.99	250.921	25.7465	3312.16	1120.95	3362.63	725.079	515.475	0	9947.69	534.833	14607	29261	11147.2	33472
2893	1157.85	26.6675	3	1.63966	control	early stage p16-	0.139328	not significant	0.290918	6681.69	5968.16	5879.07	24630.2	3981.71	7598.44	8625.37	9493.46	9050.74	8119.2	3276.61	33529.2	7221.12	12588	21522.7	17190.3	17872.8	18957.3	4856.35	4063.37	5879.07	37037.8	4849.09	7932.64	3858.9	7836.98	2184.47	2008.94	1265.56	8456.58	3719.24	4922.02	12969.5	4866.64	16505.9	10785.8	6931	9965	5665	11329.1
2898	951.115	32.1317	3	1.56478	early stage p16-	control	0.143899	not significant	0.294507	4837.06	6315.36	8329.28	11218.4	8265.8	14581.8	1623.69	3311.92	1701.25	6524.37	2539.09	3655.78	2623.79	8175.7	3640.23	2332.31	4287.95	11238.2	3515.64	4299.76	8329.28	16869.8	10066.4	15223.2	726.422	2734.04	410.61	1614.33	980.699	922.046	1351.38	3196.77	2193.58	660.287	3960.02	6393.96	2700	4125	4064	6850
2903	986.485	37.3594	5	1.16971	early stage p16-	control	0.765733	not significant	0.848666	710.043	1498.86	0	6358.02	10592.4	1020.37	1175.66	2427.94	3518.73	2049.17	7885.99	1139.5	0	2349.64	3917.43	3748.81	0	806.492	516.069	1020.48	0	9560.89	12899.9	1065.25	525.979	2004.3	849.274	507.027	3045.89	287.4	0	918.729	2360.62	1061.31	0	458.854	14264	16846	0	42390
2908	1229.17	27.0056	3	1.22977	control	early stage p16-	0.383602	not significant	0.552468	17353.4	13691.5	6800.77	12369.2	8342.44	11098.2	8319.96	10671.3	28764.8	12322.2	1505.86	6674.5	12492.1	13631	16703.7	18847.9	8994.7	16331.6	12612.7	9321.76	6800.77	18600.2	10159.8	11586.4	3722.27	8809.28	6942.63	3048.88	581.624	1683.41	6434.04	5329.84	10065.6	5335.93	8306.8	9291.87	6372	5051	5311	7816
2913	1158.46	33.2476	5	2.33036	early stage p16-	control	0.100851	not significant	0.242404	4881.64	8240.99	10930.5	5136.77	10513.6	3500.79	0	3508.86	1645.26	0	0	0	0	695.861	6303.27	13093.3	312.696	3006.51	3548.05	5610.81	10930.5	7724.43	12803.9	3654.77	0	2896.61	397.098	0	0	0	0	272.088	3798.32	3706.77	288.782	1710.56	5078	6288	6747	10755
2916	966.682	39.5236	5	6.30668	early stage p16-	control	0.0998733	not significant	0.24058	0	0	2458.64	21778.6	2982.91	4541.34	3042.71	39132.3	748.902	0	0	1085.7	2112.37	1193.52	0	1259.12	7350.64	904.147	0	0	2458.64	32749.7	3632.71	4741.08	1361.28	32304.2	180.754	0	0	273.83	1087.98	466.675	0	356.463	6788.47	514.414	0	0	10635	41160
2920	577.931	24.3145	3	1.59027	control	early stage p16-	0.00423053	significant	0.0426501	3920.42	5029	3250.65	3333.27	2992.78	4503.12	5220.08	3699.9	10098.9	5242.98	4785.78	7054.4	6836.52	6680.4	5110.74	8293	3869.95	5537.26	2849.41	3423.95	3250.65	5012.42	3644.73	4701.18	2335.41	3054.32	2437.45	1297.27	1848.46	1779.23	3521.15	2612.09	3079.71	2347.78	3573.98	3150.42	3194	3494	3087	4852
2940	824.391	37.8666	3	2.06663	early stage p16-	control	0.0544093	not significant	0.167237	1488.43	14084.3	6970.95	3860.73	2668.95	2063.97	6371.96	10035.2	2595.5	1302.47	3129.8	2772.5	1170.69	1624.79	6486.6	3734.27	2664.52	3276.2	1081.81	9589.2	6970.95	5805.59	3250.36	2154.75	2850.75	8284.24	626.446	322.27	1208.86	699.267	602.965	635.306	3908.79	1057.19	2460.74	1863.99	7849	19760	11177	18463
2942	803.625	38.7796	5	1.10266	early stage p16-	control	0.889778	not significant	0.937297	1109.01	5667.6	0	636.138	0	1387.35	651.047	0	1896.25	4765.51	1211.89	0	441.266	0	1116.74	726.173	403.357	152.819	806.045	3858.73	0	956.595	0	1448.37	291.272	0	457.677	1179.13	468.082	0	227.274	0	672.939	205.583	372.509	86.9464	10340	26776	0	14505
2944	1006.1	33.0109	3	1.68243	early stage p16-	control	0.0755362	not significant	0.199621	20248.6	14070.2	15791.4	10527.1	14534.5	10710.1	876.241	22879.2	3728.59	2257.25	4800.34	194.753	6867.7	6397.99	13126	15299.6	16013.1	12772.4	14717	9579.6	15791.4	15830.2	17700.7	11181.1	392.021	18887.1	899.926	558.514	1854.09	49.1199	3537.21	2501.67	7909.65	4331.38	14788.5	7266.88	5005	4498	5738	8848
2949	889.159	31.6921	4	1.16471	control	early stage p16-	0.702604	not significant	0.813132	1908.6	2772.65	1316.91	1780.35	1128.55	1583.53	4439.72	1222.09	6752.01	311.368	3429.27	679.15	4959.79	1502.8	168.181	3323.52	1048.02	1341.98	1387.2	1887.74	1316.91	2677.21	1374.39	1653.18	1986.29	1008.85	1629.65	77.042	1324.52	171.292	2554.54	587.606	101.345	940.904	967.872	763.519	2296	3501	2221	3701
2954	1613.73	32.639	3	2.69833	early stage p16-	control	0.141617	not significant	0.293645	3736.52	756.49	9870.79	19392.6	15172.3	152.637	0	6063.88	0	406.168	0	0	2284.08	0	8450.51	0	13106.8	1298.4	2715.76	515.049	9870.79	29161.6	18477.4	159.35	0	5005.81	0	100.498	0	0	1176.42	0	5092.23	0	12104.5	738.726	3155	1805	4630	14314
2961	1092.13	31.6583	3	1.20747	control	early stage p16-	0.563146	not significant	0.709011	25727.7	7583.18	14494.2	18132.4	31057.2	8167.77	1340.88	22117.8	47134.9	10216.3	1017.23	16582.1	14655.1	25187.6	23326.8	31576.2	8056.95	16379.1	18699.3	5162.95	14494.2	27266.6	37822.7	8527.01	599.898	18258.6	11376.4	2527.81	392.895	4182.27	7548.12	9848.57	14056.6	8939.36	7440.77	9318.9	4955	3367	3756	6485
2962	1218.26	20.8989	5	3.29588	early stage p16-	control	0.0410516	not significant	0.140734	1093.84	2907.03	4409.46	1740.4	6864.52	276.405	961.727	1529.84	0	120.238	0	298.889	446.984	133.6	1964.25	313.156	2978.64	1247.24	795.018	1979.22	4409.46	2617.13	8359.89	288.562	430.267	1262.9	0	29.7505	0	75.3846	230.219	52.2385	1183.65	88.6559	2750.84	709.618	1681	1831	2599	1826
2972	1154.28	24.4836	5	1.05124	control	early stage p16-	0.886091	not significant	0.935586	8444.3	7178.69	6398.64	4267.71	5130.73	3656.11	1739.74	6508.99	16064.6	239.476	795.808	11504.2	5923.4	251.167	5113.28	5156.13	6459.4	5423.62	6137.44	4887.55	6398.64	6417.59	6248.42	3816.92	778.343	5373.26	3877.32	59.2537	307.374	2901.55	3050.85	98.2083	3081.23	1459.72	5965.4	3085.77	4614	3847	4447	3840
2974	1116.97	37.3932	4	2.2126	early stage p16-	control	0.0822896	not significant	0.208948	2528.52	1891.17	0	7070.6	2890.89	3747.65	4212.36	6707.56	0	0	6479.28	0	3107.56	3742.07	0	496.28	1196.46	1389.33	1837.77	1287.59	0	10632.4	3520.64	3912.48	1884.57	5537.18	0	0	2502.57	0	1600.55	1463.18	0	140.499	1104.95	790.459	13884	16310.2	0	36342
2983	982.145	34.8371	3	1.40324	early stage p16-	control	0.54695	not significant	0.69505	0	2544.2	0	7389.04	4714.83	9084.23	3722.36	7949.37	2170.16	146.879	0	0	7860.54	1147.82	15091.3	4593	527.993	0	0	1732.2	0	11111.3	5741.92	9483.78	1665.35	6562.31	523.786	36.3423	0	0	4048.57	448.807	9093.92	1300.3	487.613	0	0	10447	0	26751
2989	876.939	28.2907	4	1.05415	control	early stage p16-	0.774725	not significant	0.85515	4022.18	3770.74	2704.89	2154.19	2987.14	1949.2	1937.57	1901.5	2461.62	1679.1	2107.04	3885.12	1945.86	2106.31	2988.54	3296.63	2187.64	5576.85	2923.38	2567.28	2704.89	3239.38	3637.86	2034.93	866.849	1569.71	594.132	415.461	813.824	979.888	1002.22	823.586	1800.88	933.291	2020.34	3172.95	4311	3183	5640	5334
2994	1212.86	31.1511	3	4.46845	early stage p16-	control	0.0045332	significant	0.0439089	5135.8	6845.23	5664.16	7366.5	3561.84	907.019	510.065	7829.98	141.14	0	0	300.833	0	0	2966.48	133.73	5715.36	1322.35	3732.77	4660.52	5664.16	11077.4	4337.76	946.912	228.198	6463.75	34.0654	0	0	75.8749	0	0	1787.59	37.8596	5278.26	752.35	3267	4084	3582	5735
3004	1601.32	30.0012	3	3.50273	early stage p16-	control	0.0286449	not significant	0.116724	5103.59	12849.5	13164.4	26171.3	38358.8	2716.19	3747.55	13366.3	6582.44	556.249	0	0	3231.86	163.782	16261.7	681.97	4568.12	9163.67	3709.36	8748.5	13164.4	39355.2	46714.9	2835.65	1676.62	11034.1	1588.73	137.633	0	0	1664.57	64.04	9799.23	193.069	4218.75	5213.67	2389	3395	4807	11222
3015	752.354	31.3202	3	1.74158	early stage p16-	control	0.00312093	significant	0.0395503	3733.52	6089.38	2793.67	3360.64	3249.86	3447.58	4458.08	2860.9	1875.29	550.841	1584.59	2155.48	3236.47	1115.51	2544.95	2582.48	3071.31	2810.72	2713.58	4145.9	2793.67	5053.58	3957.81	3599.21	1994.5	2361.71	452.616	136.295	612.032	543.646	1666.94	436.173	1533.57	731.11	2836.43	1599.16	2578	3627	2986	4672
3025	558.278	30.4408	3	1.11837	early stage p16-	control	0.551344	not significant	0.699328	1794.16	2837.82	4486.32	2261.57	5437.88	2369.52	4858.25	2872.16	981.547	3823.62	4959.22	3522.93	4078.15	2202.39	2526.43	2753.84	2363.7	2874.13	1304.02	1932.1	4486.32	3400.84	6622.48	2473.74	2173.53	2371.01	236.904	946.08	1915.45	888.539	2100.45	861.153	1522.41	779.623	2182.93	1635.23	1670	2959	5804	4656
3041	814.387	32.9771	3	1.29371	early stage p16-	control	0.367584	not significant	0.539678	12151.3	9035.22	12619.5	6704.99	9298	5389.86	0	13300.9	3487.03	1989.76	8088.51	5773.47	5307.98	2726.38	6472.81	5038.77	16874.6	10425.9	8831.77	6151.55	12619.5	10082.7	11323.5	5626.92	0	10980.1	841.623	492.327	3124.11	1456.16	2733.87	1066.04	3900.48	1426.5	15584	5931.83	7023	4098	5378	7439
3059	1317.06	30.3731	4	1.26951	control	early stage p16-	0.405419	not significant	0.569881	12382.4	4330.73	10707.6	3560.58	14726.2	3520.1	4778.32	9759.48	23744	13765.4	2644.65	6738.29	12609.3	7531.9	6809.06	12493.3	8013.01	6840.07	8999.71	2948.54	10707.6	5354.23	17934.2	3674.92	2137.77	8056.58	5730.82	3405.98	1021.47	1699.5	6494.39	2945.04	4103.1	3536.9	7400.19	3891.66	3734	2650	3516	4374
3060	872.216	28.1215	5	1.44805	early stage p16-	control	0.0322694	not significant	0.122678	6053.97	4148.13	3075.3	2681.75	3680.3	3114.75	1706.89	3956.14	1563.72	2984.96	2425.22	1934.39	2628.97	3476.27	3258.08	1530.86	1967.86	2760.22	4400.11	2824.22	3075.3	4032.69	4482.02	3251.75	763.645	3265.85	377.417	738.569	936.72	487.883	1354.05	1359.25	1963.3	433.392	1817.36	1570.43	4978	3309	3512	4889
3079	954.217	35.0936	5	1.57378	early stage p16-	control	0.501889	not significant	0.655538	0	2515.34	800.632	1813.14	1296.3	8577.91	976.526	396.47	2185.72	0	0	1744.82	5795.31	0	2324.08	957.215	0	0	0	1712.55	800.632	2726.52	1578.68	8955.19	436.888	327.291	527.541	0	0	440.071	2984.87	0	1400.48	270.992	0	0	0	13083	9937	20485
3080	1455.62	30.1026	3	2.76179	early stage p16-	control	0.0543247	not significant	0.167237	7618.01	1852.37	10209.2	16842.6	19072.4	369.198	509.793	16882	12046	1855.14	209.673	1422.4	777.897	1187.88	5528.46	195.838	2194.11	7783.73	5536.88	1261.17	10209.2	25327.2	23227.2	385.437	228.076	13936.4	2907.4	459.019	80.9844	358.752	400.656	464.472	3331.42	55.4427	2026.31	4428.55	2392	1817	3318	6799
3083	986.82	35.6346	5	1.16666	control	early stage p16-	0.765722	not significant	0.848666	960.885	2366.85	14791.3	4234.62	2599.47	1622.06	938.848	3615.16	0	4419.63	0	0	3704.49	6436	5517.85	14708.7	3251.94	7357.97	698.385	1611.45	14791.3	6367.82	3165.74	1693.4	420.031	2984.37	0	1093.55	0	0	1908	2516.53	3325.03	4164.1	3003.24	4186.32	12901	14023	17490	27345
3095	982.925	24.585	4	1.77975	early stage p16-	control	0.12985	not significant	0.278308	1673.53	8078.52	4066.58	1427.91	1503.8	1515.42	4905.48	7699.83	2963.48	316.998	6075.66	1858.04	3373.62	1222.23	990.531	1534.18	2019.1	1328.32	1216.35	5500.19	4066.58	2147.22	1831.39	1582.07	2194.66	6356.31	715.261	78.435	2346.67	468.628	1737.58	477.904	596.888	434.334	1864.68	755.748	2213	3427	2389	1350
3096	1343.45	33.721	5	1.65155	control	early stage p16-	0.673843	not significant	0.794558	0	0	8.92676	97.2644	0	0	0	5403.46	0	0	0	0	474.073	0	7750.71	1185.69	1929.31	34.5524	0	0	8.92676	146.262	0	0	0	4460.63	0	0	0	0	244.171	0	4670.53	335.674	1781.76	19.6586	0	0	4717	4673.54
3099	963.756	23.1986	3	1.00588	early stage p16-	control	0.982642	not significant	0.990649	6580.65	2062.47	3488.47	8290.84	3525.01	3015.59	353.958	2784.08	5173.94	809.914	472.971	4963.64	4682.82	4657.87	4838.28	4057.95	4059.3	3689.54	4782.91	1404.22	3488.47	12467.4	4292.91	3148.22	158.357	2298.3	1248.77	200.397	182.681	1251.91	2411.89	1821.27	2915.52	1148.82	3748.85	2099.16	4334	1675	3194	12322
3108	901.446	30.9482	3	2.22688	early stage p16-	control	0.0247455	not significant	0.105576	2656.84	7499.53	3847.88	1665.13	5184.88	4834.71	442.284	5600.33	1865.2	1288.83	0	0	1000.69	3045.5	1882.77	1433.59	2514.43	4780.71	1931.03	5105.99	3847.88	2503.95	6314.37	5047.36	197.873	4623.15	450.181	318.895	0	0	515.406	1190.81	1134.55	405.856	2322.13	2719.99	3263	4623	2959	3610
3112	1214.58	26.566	4	1.42948	early stage p16-	control	0.604667	not significant	0.741398	290.908	6417.39	99.4231	919.514	84.0944	1376.28	0	9331	1780.25	0	0	6094.25	769.259	129.843	2057.79	3876.91	608.436	876.767	211.436	4369.23	99.4231	1382.72	102.414	1436.82	0	7702.87	429.677	0	0	1537.06	396.207	50.7698	1240.02	1097.57	561.904	498.836	2357	5256	1496	2689.44
3128	627.311	38.3062	4	2.2375	early stage p16-	control	0.0480817	not significant	0.156179	1840.18	1152.47	1408.24	2397.47	2808.02	2183.75	353.614	6178.47	0	1702.81	1283.02	564.38	1629.28	220.128	1672.38	647.323	1273.84	1242.7	1337.47	784.646	1408.24	3605.2	3419.72	2279.8	158.203	5100.41	0	421.326	495.555	142.346	839.16	86.072	1007.76	183.26	1176.42	707.035	3283	7534	4308	8238
3129	1381.55	30.1702	3	1.30488	control	early stage p16-	0.30683	not significant	0.48265	12957.3	6855.48	8700.27	13601.4	14220.4	7498.49	3824.38	10641.1	21992.6	7969.27	1438.1	8371.64	5002.85	17595	14751.9	24107.3	13632	12852.6	9417.55	4667.5	8700.27	20453.2	17318.1	7828.29	1710.99	8784.39	5308.1	1971.84	555.453	2111.46	2576.72	6879.79	8889.43	6824.87	12589.4	7312.46	2667	2568	3354	6094
3135	1265.91	24.4836	5	4.41277	early stage p16-	control	0.000211962	significant	0.0123137	10893.5	11289.2	21493.3	21868.1	11364.1	12717.1	3804.89	16237.2	1337.82	138.67	401.434	1415.77	1065.09	3020.34	7811.34	6284.28	9053.58	537.057	7917.52	7686.17	21493.3	32884.3	13839.7	13276.4	1702.27	13404.1	322.894	34.3113	155.05	357.079	548.573	1180.98	4707.07	1779.11	8361.18	305.558	4058	3379	8222	9063
3142	1141	29.2375	4	3.2624	early stage p16-	control	0.077168	not significant	0.200865	3527.29	1304.19	2279.74	1281.79	9974.67	2457.84	175.887	965.226	116.459	0	258.839	2066.25	1157.89	333.463	1638.91	199.887	1604.23	1040.66	2563.68	887.949	2279.74	1927.5	12147.6	2565.94	78.6899	796.807	28.1083	0	99.9742	521.142	596.371	130.387	987.6	56.5889	1481.54	592.082	2798	2001	2980	2856
3145	1001.62	21.1018	5	1.16157	early stage p16-	control	0.742957	not significant	0.838953	11139	5552.84	505.279	3384.27	1798.44	4160.23	24426.2	6687.11	0	590.563	7614.76	122.478	6445.23	6146.39	6622.33	14585.7	13205.9	6709.13	8095.97	3780.6	505.279	5089.11	2190.22	4343.21	10928	5520.3	0	146.123	2941.14	30.8909	3319.62	2403.29	3990.58	4129.27	12196	3817.16	7605	3850	1122	4819
3152	1124.73	32.0641	4	1.37188	early stage p16-	control	0.401667	not significant	0.567672	17616.6	22369.1	17130.7	4136.76	16252.2	2969.24	1412.17	5160.07	9480.11	1724.23	546.641	1440.49	5274.61	11481.5	5187.41	13980.5	9922.61	20275.6	12804	15229.8	17130.7	6220.67	19792.6	3099.84	631.789	4259.7	2288.1	426.628	211.135	363.314	2716.69	4489.35	3125.9	3957.93	9163.75	11535.8	4147	5569	5877	4952
3156	1414.92	27.6143	3	2.42834	early stage p16-	control	0.00146793	significant	0.0298189	14970.1	11436	16732.8	20960.8	16786.1	17723.9	6965.59	17475.5	463.881	595.585	0	1526.61	4725.42	9656.39	11218.6	13539.1	12362.5	9252.97	10880.4	7786.07	16732.8	31519.8	20442.8	18503.5	3116.33	14426.3	111.962	147.366	0	385.036	2433.82	3775.73	6760.27	3832.97	11417	5264.48	4007	2695	5291	5928
3160	622.296	29.8123	3	2.41349	control	early stage p16-	0.00057645	significant	0.0180749	7287.42	4430.39	2590.03	3044.56	3692.96	5077.9	2924.57	5307.18	15258.4	11044.7	8237.17	14424.3	11923.6	12637.5	9001	12048.9	4263.11	4805.65	5296.6	3016.39	2590.03	4578.27	4497.44	5301.24	1308.42	4381.15	3682.75	2732.8	3181.53	3638.03	6141.25	4941.36	5423.95	3411.08	3937.08	2734.18	3756	2284	1831	3956
3168	1271.17	27.4114	3	3.31785	early stage p16-	control	0.00482508	significant	0.044673	1202.56	5588.58	1410.55	4167.46	3420.27	1641.16	1784.03	3255.32	2386.52	236.326	20.7731	359.227	0	240.934	631.556	285.749	2081.94	2222.52	874.039	3804.93	1410.55	6266.84	4165.34	1713.35	798.158	2687.31	576.005	58.4742	8.02342	90.6027	0	94.2074	380.572	80.8969	1922.72	1264.5	2624	3067	2215	3181
3178	1148.45	23.0971	4	1.50673	early stage p16-	control	0.118082	not significant	0.262572	6819.2	3339.47	7436.02	4688.04	4342.78	10448.8	4480.92	10784.4	5838.93	1009.45	625.605	3526.98	3368.2	10012	5401.76	5167.62	2428.24	6042.7	4956.29	2273.65	7436.02	7049.65	5288.82	10908.4	2004.72	8902.68	1409.27	249.768	241.634	889.56	1734.79	3914.78	3255.07	1462.98	2242.54	3437.99	3025	2546	5258	3748
3184	753.04	45.3457	3	3.44351	early stage p16-	control	0.000669678	significant	0.0198137	24460.6	18204.7	13700	29536.3	14454.8	40396	12151.4	41285.9	2157.01	5133.97	4671.71	18270	6140.36	9268.52	5632.43	2103.69	12262.6	4850.71	17778.3	12394.5	13700	44415.2	17603.6	42172.8	5436.41	34082.1	520.613	1270.3	1804.41	4607.99	3162.59	3624.07	3394.07	595.563	11324.8	2759.81	12288	8811	8637	25536
3186	1122.56	39.2869	5	5.3398	early stage p16-	control	0.279305	not significant	0.451998	853.132	2086.66	0	2302.87	882.924	1263.91	33648.7	0	559.03	0	7661.68	0	0	0	0	0	1125.02	260.939	620.069	1420.69	0	3462.95	1075.26	1319.5	15054.1	0	134.927	0	2959.26	0	0	0	0	0	1038.98	148.461	5913	14785	0	19251
3199	772.348	18.8162	3	2.75376	control	early stage p16-	0.0409107	not significant	0.140685	796.873	102.55	1305.95	747.062	646.584	608.535	47.2076	1184.5	5843.66	1737.63	893.719	1604.94	1223.51	1127.8	1225.08	2369.37	1222.74	1474.54	579.179	69.8202	1305.95	1123.4	787.436	635.3	21.1202	977.822	1410.42	429.942	345.191	404.79	630.171	440.981	738.228	670.778	1129.22	838.937	1131	482	1714	2380
3211	1038.73	20.2903	3	1.52586	control	early stage p16-	0.15526	not significant	0.308031	4791.35	1686.3	10038.3	7787.51	6923.71	7907.79	1356.29	12622.8	21488.4	7752.66	1637.68	8975.39	3970.48	11601.3	9526.36	12630.9	8504.1	15218.3	3482.42	1148.1	10038.3	11710.5	8431.98	8255.6	606.791	10420.3	5186.39	1918.25	632.538	2263.74	2045	4536.22	5740.53	3575.88	7853.72	8658.43	1191	878	2757	3606
3215	515.266	22.0486	3	1.1964	control	early stage p16-	0.308172	not significant	0.48265	733.168	3624.03	2134.36	1464.75	1563.54	2904.59	4403.66	1505.12	2529.54	3205.65	3161.08	3211.64	3364.81	2000.1	2134.51	2662.79	2376.2	2771.04	532.877	2467.39	2134.36	2202.62	1904.14	3032.34	1970.15	1242.5	610.525	793.176	1220.94	810.026	1733.04	782.055	1286.24	753.847	2194.47	1576.58	1255	5804	3855	3133
3218	1356.27	30.576	3	2.57037	early stage p16-	control	0.0355405	not significant	0.12968	2086.52	1890.3	4106.53	5040.83	8405.64	453.959	4731.17	4062.69	3142.63	0	0	317.661	0	502.67	5568.26	446.132	1624.88	3365.29	1516.51	1287	4106.53	7580.17	10236.7	473.925	2116.68	3353.8	758.501	0	0	80.1191	0	196.548	3355.4	126.302	1500.61	1914.68	2166	2279	3079	6535
3225	1349.91	22.6575	5	3.33805	early stage p16-	control	0.00406114	significant	0.0422458	20354.9	26221.2	27197.6	41686.4	58305.4	7922.49	18301	21810.7	11698.7	842.244	206.102	3506.21	5169.43	2310.26	23317.3	140.542	16116.5	19749.9	14794.2	17852.5	27197.6	62686	71006.7	8270.94	8187.66	18005	2823.57	208.397	79.6049	884.322	2662.52	903.332	14050.9	39.7881	14884	11236.7	3961	3749	5505	16225
3233	1193.29	23.3339	5	1.48744	early stage p16-	control	0.41972	not significant	0.579965	714.018	2277.3	2479.72	1230.79	283.269	723.414	3931.96	4881	399.395	119.256	1748.59	0	825.73	5978.85	1853.88	0	1758.39	1200.06	518.959	1550.48	2479.72	1850.8	344.976	755.232	1759.12	4029.33	96.3973	29.5076	675.379	0	425.292	2337.78	1117.14	0	1623.92	682.772	2160	2049	4598	4095
3234	1322.25	21.0342	4	2.06809	early stage p16-	control	0.15837	not significant	0.312832	1035.76	199.075	2351.29	2740.1	4947.05	377.081	110.1	1174.07	0	1001.25	473.804	1198.68	130.365	298.646	1965.69	624.694	1403.96	720.826	752.806	135.539	2351.29	4120.44	6024.72	393.666	49.2578	969.207	0	247.741	183.002	302.326	67.1444	116.773	1184.51	176.854	1296.59	410.114	1310	569	1598	1749
3235	659.027	22.0825	3	1.18808	early stage p16-	control	0.74161	not significant	0.838953	2226.6	1590.06	1084.22	2277.53	1702.29	614.215	14722.7	2831.76	2135.47	1821.05	2690.64	6089.09	4664.04	674.352	1150.3	2020.16	5299.28	1914.77	1618.32	1082.58	1084.22	3424.84	2073.12	641.23	6586.78	2337.66	515.414	450.582	1039.24	1535.76	2402.21	263.677	693.167	571.915	4894	1089.41	3085	1341	1638	3784
3256	777.035	43.0265	3	3.59722	early stage p16-	control	0.0179346	not significant	0.089134	1459.88	11545.9	9348.45	3335.15	4408.09	2301.48	2248.59	1847.65	265.173	0	1400.41	1334.94	0	1365.13	2156.05	2352.49	3176.47	631.099	1061.06	7860.95	9348.45	5015.25	5368.36	2402.7	1006	1525.26	64.0016	0	540.894	336.693	0	533.777	1299.22	666	2933.54	359.064	5147	8176	6519	6110
3258	1059.5	39.3546	4	1.51355	early stage p16-	control	0.392743	not significant	0.557957	3345.71	6045.05	2274.38	15033.5	6509.47	11335.6	35787	11036.9	606.851	6737.7	14268.4	7533.68	1266.07	2448.88	7719.55	3498.25	27239.6	4138.82	2431.71	4115.72	2274.38	22606.6	7927.5	11834.2	16010.7	9111.1	146.469	1667.11	5511.05	1900.11	652.091	957.534	4651.76	990.369	25156.4	2354.78	8061.36	21291.5	9419	31736
3270	1351.33	43.4999	4	8.93445	early stage p16-	control	0.194945	not significant	0.362459	480.883	770.2	4769.61	340.523	34638.3	4499.72	0	0	561.859	171.263	2506.27	0	977.035	256.27	1651.46	0	241.545	0	349.512	524.384	4769.61	512.063	42184	4697.63	0	0	135.609	42.3757	968.026	0	503.222	100.204	995.16	0	223.072	0	6488	8340	7905	7794
3271	1628.68	24.5174	4	1.55277	early stage p16-	control	0.250393	not significant	0.42598	18117.9	10616	8028.5	13626.2	10090	9478.85	4473.25	3541.34	1047.48	0	130.763	4716.47	15189.2	449.391	10410.9	20158.2	8034.26	2631.78	13168.3	7227.82	8028.5	20490.4	12288	9895.76	2001.29	2923.43	252.819	0	50.506	1189.57	7823.21	175.716	6273.54	5706.87	7419.82	1497.35	4939	3675	4060	6258
3272	1424.3	18.309	3	1.36517	early stage p16-	control	0.381966	not significant	0.551279	3241.8	868.585	2941.18	2063.87	1503.89	3014.2	0	1054.32	2288.63	0	285.893	277.995	1192.94	3027.84	904.461	1145.27	1121.87	3203.84	2356.18	591.369	2941.18	3103.55	1831.5	3146.77	0	870.353	552.379	0	110.424	70.1146	614.423	1183.91	545.023	324.232	1036.07	1822.82	2539	1077	3430	3934
3282	1378.89	26.566	3	1.2553	early stage p16-	control	0.315175	not significant	0.491919	49004.3	23825.3	51849.6	83791.1	35297.8	24624.5	65913.6	38768.7	79593.8	31953.1	12547	30122.2	28335.5	33168.5	51783.1	33238.7	44217.6	26540.3	35617	16221.3	51849.6	126001	42987.2	25707.5	29489.1	32004.1	19210.6	7906.18	4846.18	7597.29	14594.2	12969.2	31204.2	9410.03	40835.9	15100.1	10106	5485	9511	22967
3300	1055.42	19.6618	3	2.93867	control	early stage p16-	0.0241516	not significant	0.10435	1116.43	994.984	3234.25	8236.92	4635.22	6192.93	1292.73	15283.9	28470.9	26262.8	5080.24	290.708	8820.64	22768.4	2589.77	18441	23800.2	14035.7	811.44	677.426	3234.25	12386.3	5644.96	6465.31	578.355	12617.1	6871.69	6498.22	1962.2	73.3212	4543.07	8902.62	1560.58	5220.72	21980	7985.61	751	879	1024	5946
3303	1577.9	24.7541	4	1.25384	early stage p16-	control	0.577123	not significant	0.719202	19059.9	10102.7	8189.14	12249.9	12249.5	6962.53	5945.81	2238.84	1352.99	0	73.9667	10459.8	12327.9	444.046	12653.7	26929	9018.86	3502.27	13853	6878.31	8189.14	18420.9	14917.9	7268.76	2660.1	1848.19	326.556	0	28.569	2638.14	6349.49	173.626	7625.03	7623.73	8329.12	1992.61	5774	3225	4013	7192
3305	1556.84	28.0877	5	6.30403	early stage p16-	control	0.0676059	not significant	0.186636	505.837	1483.96	6369.14	20637.7	21103.9	279.107	49045.9	2787.26	0	0	178.252	0	2643.21	0	9771.78	0	7423.71	250.402	367.649	1010.34	6369.14	31034	25701.2	291.383	21942.6	2300.92	0	0	68.8484	0	1361.39	0	5888.42	0	6855.96	142.466	1580	2524	4348	14359
3319	1025.2	32.267	3	1.03347	early stage p16-	control	0.924336	not significant	0.953769	240.044	764.824	1180.87	1271.36	1134.72	455.16	310.939	1061.86	579.939	836.054	0	1549.46	0	446.386	762.832	1629.68	214.632	1745.88	174.468	520.724	1180.87	1911.82	1381.91	475.179	139.111	876.581	139.973	206.865	0	390.799	0	174.541	459.678	461.371	198.217	993.319	2139	2658	2238	2928
3337	1150.48	17.5651	3	1.19521	control	early stage p16-	0.40485	not significant	0.569805	559.198	996.726	879.119	843.602	713.692	1695.86	622.417	1193.97	1231.98	1509.59	1341.93	406.508	1577.9	1016.5	557.367	657.744	904.431	2007.95	406.433	678.612	879.119	1268.57	869.163	1770.44	278.463	985.64	297.348	373.519	518.309	102.528	812.695	397.459	335.866	186.21	835.262	1142.42	759	896	1033	1275
3338	1036.47	36.3447	3	2.10344	early stage p16-	control	0.0187907	not significant	0.0923493	10048.5	3687.61	1923.63	9702.32	5387.63	11583.5	15792.7	5283.27	3706.96	5448.06	4988.28	1856.08	3887.93	0	4835.73	2513.18	4763.28	5682.36	7303.38	2510.68	1923.63	14589.9	6561.28	12092.9	7065.51	4361.41	894.706	1348.02	1926.68	468.133	2002.48	0	2913.98	711.493	4399	3232.98	19285	20224	17394	38173
3346	640.808	21.4062	4	1.60782	early stage p16-	control	0.287824	not significant	0.461399	1180.56	2770.04	1903.52	1511.31	1863.42	1532.57	8883.66	5694.78	873.162	2151.47	7215.9	1494.96	587.407	1759.29	1493.23	977.854	1567.63	1579.59	858.047	1885.96	1903.52	2272.64	2269.35	1599.97	3974.46	4701.12	210.745	532.339	2787.08	377.052	302.544	687.898	899.813	276.835	1447.74	898.706	1045	1787	2060	2369
3363	1130.71	30.1364	5	1.59423	early stage p16-	control	0.424083	not significant	0.583008	3580.93	12341.9	2870.49	1734.19	7913.96	3509.34	44749	6307.49	685.163	3676.76	7425.17	12096.4	7827.01	6531.04	10890.8	2011.79	11014.6	2925.21	2602.67	8402.88	2870.49	2607.8	9637.94	3663.69	20020.2	5206.92	165.37	909.743	2867.9	3050.9	4031.3	2553.69	6562.73	569.547	10172.3	1664.3	2943	5810	3734	3152
3374	1041.02	22.6237	5	1.35278	control	early stage p16-	0.117044	not significant	0.260714	3339.67	1966.3	2395.86	3742.95	3151.26	3261.93	1128.38	2280.59	2606.85	2705.4	1874.24	4190.55	2081.94	2394.74	5292.35	4592.78	4782.45	5440.59	2427.32	1338.74	2395.86	5628.48	3837.74	3405.4	504.828	1882.66	629.186	669.398	723.91	1056.92	1072.3	936.362	3189.14	1300.24	4416.7	3095.42	2556	1918	2239	4716
3379	1110.23	38.4753	3	5.18669	early stage p16-	control	0.0768771	not significant	0.200865	735.955	1838.17	1316.39	1467.75	2940.92	15850.5	8299.02	0	1937.22	90.541	0	1196.21	2787.02	0	743.465	0	171.849	893.878	534.902	1251.5	1316.39	2207.14	3581.57	16547.6	3712.9	0	467.563	22.4026	0	301.703	1435.46	0	448.008	0	158.707	508.572	9575	21879	10675	27105
3380	1353.87	32.808	4	1.07644	early stage p16-	control	0.868534	not significant	0.921336	5934.49	2422.75	3157.27	4949.3	5206.67	1829.22	20542.8	5886.28	832.663	4886.69	0	1171.06	11269.1	1155.69	3596.74	12125.9	10613.4	12327.5	4313.27	1649.51	3157.27	7442.53	6340.9	1909.67	9190.62	4859.21	200.97	1209.12	0	295.36	5804.17	451.885	2167.37	3432.88	9801.74	7013.74	4035	3252	4059	7931
3381	1301.19	29.88	3	2.69268	early stage p16-	control	0.00378351	significant	0.0405362	2809.88	6367.3	5128.69	6686.36	8003.39	7078.38	9311.11	1562.91	406.108	737.143	0	635.669	1613.61	1135.65	2776.5	5483.6	5347.05	3658.98	2042.26	4335.12	5128.69	10054.6	9746.86	7389.7	4165.7	1290.2	98.0176	182.392	0	160.326	831.089	444.05	1673.1	1552.43	4938.12	2081.78	2175	2765	2705	5393
3393	1318.14	24.044	5	2.3989	early stage p16-	control	0.0269076	not significant	0.112313	10011.8	6401.52	9326.97	6844.75	8400.31	20470.5	3392.04	7627.75	120.284	368.066	0	270.717	3955.59	12933.2	6744.75	6240.44	5335.67	1796.44	7276.74	4358.42	9326.97	10292.8	10230.2	21370.9	1517.56	6296.81	29.0316	91.0709	0	68.279	2037.33	5056.97	4064.35	1766.7	4927.61	1022.08	3041	2433	3758	3844
3403	1328.54	18.6472	3	2.60199	control	early stage p16-	0.0112614	not significant	0.0706305	2348.29	1658.81	1765.6	1513.36	1133.85	1261.67	0	3799.6	10747	3284.08	3423.86	5025.95	4125.4	3542.55	2883.82	5757.55	2301.73	2755.39	1706.77	1129.39	1765.6	2275.72	1380.85	1317.16	0	3136.62	2593.88	812.583	1322.44	1267.62	2124.79	1385.17	1737.77	1629.99	2125.7	1567.68	1500	1247	1698	2052
3412	1332.25	37.9004	5	6.85827	early stage p16-	control	0.241352	not significant	0.415483	0	4769.74	25.2962	0	16608.5	0	0	0	3264.81	0	0	0	0	636.24	0	0	0	0	0	3247.44	25.2962	0	20226.6	0	0	0	787.99	0	0	0	0	248.775	0	0	0	0	0	17100	2333.85	0
3420	1098.1	31.9288	5	2.78543	early stage p16-	control	0.0297824	not significant	0.118643	1818.66	1948.41	2892.15	3848	4849.67	1345.93	180.138	294.252	305.359	477.389	0	684.803	2595.36	191.781	930.082	720.313	583.82	1219.6	1321.83	1326.56	2892.15	5786.45	5906.13	1405.12	80.5921	242.909	73.7008	118.121	0	172.718	1336.74	74.988	560.462	203.924	539.171	693.891	3337	3397	4053	4909
3425	1181.01	25.0782	4	1.06429	early stage p16-	control	0.803349	not significant	0.878199	3729.17	2400.46	2898.95	3425.68	4815.4	1745.28	4049.64	3444.39	2897.38	1332	714.138	6248.29	1849.53	2023.48	5708.75	2589.66	5908.43	1863.02	2710.41	1634.33	2898.95	5151.38	5864.4	1822.05	1811.77	2843.39	699.308	329.578	275.83	1575.92	952.602	791.198	3440.06	733.143	5456.57	1059.97	2981	2595	2458	3631
3431	1096.14	26.4984	3	2.02519	control	early stage p16-	0.211151	not significant	0.378128	8062.83	10172	6603.87	6505.12	13304.2	4659.22	3767.73	199.463	8955.34	1834.48	51084.8	22268.8	5858.59	13436.6	7640.8	10181.9	6078.35	7523.61	5860.18	6925.52	6603.87	9782.1	16202.4	4864.15	1685.64	164.659	2161.45	453.907	19731.1	5616.55	3017.46	5253.82	4604.3	2882.54	5613.49	4280.56	4685	13190	4140	5160
3435	1075.67	23.7396	4	2.65893	control	early stage p16-	0.000504787	significant	0.0176158	4263.66	3544.18	3292.06	4005.44	2644.72	3063.24	456.662	6590.24	14944.6	9174.52	3544.65	13254.2	6132	7830.33	8031.7	12418.9	8280.61	8986.27	3098.89	2413.03	3292.06	6023.19	3220.84	3197.96	204.306	5440.33	3607.02	2270.06	1369.09	3342.92	3158.29	3061.73	4839.86	3515.85	7647.33	5112.74	2188	1981	2158	2702
3452	1207.7	24.2807	5	4.24577	early stage p16-	control	0.00159743	significant	0.0298189	6992.56	6985.12	20152.9	12474.5	5709.95	7581.8	1915.2	15033.5	4478.81	1034.92	218.128	1825.1	2363.13	1443.95	3165.2	2426.45	5341.74	326.701	5082.29	4755.76	20152.9	18758.6	6953.81	7915.27	856.841	12410.4	1081	256.071	84.2499	460.318	1217.13	564.597	1907.33	686.939	4933.22	185.876	2983	3258	8333	6915
3454	588.576	21.6767	3	1.37408	control	early stage p16-	0.319276	not significant	0.494913	886.084	3239.84	1948.91	1252.72	1094.47	3149.36	545.545	3473.1	990.114	2976.99	7060.28	1382.35	2706.63	3356.19	1750.53	2405.1	1879.45	2269.89	644.019	2205.82	1948.91	1883.78	1332.89	3287.88	244.071	2867.09	238.972	736.599	2726.97	348.65	1394.05	1312.3	1054.86	680.894	1735.71	1291.45	1244	3328	2570	1746
3472	743.881	36.8183	4	1.59648	early stage p16-	control	0.0545294	not significant	0.167237	6436.08	4953.52	4473.68	3684.4	4882.2	1486.08	3018.95	1888.15	916.642	4885.94	2770.06	3658.06	1971.2	1992.59	3619.95	1409.49	1561.73	1347.88	4677.84	3372.56	4473.68	5540.43	5945.75	1551.44	1350.65	1558.69	221.239	1208.93	1069.91	922.621	1015.27	779.119	2181.36	399.032	1442.29	766.874	11563	15074	12619	17095
3478	1166.48	19.3913	3	1.4026	control	early stage p16-	0.239665	not significant	0.413939	1611.53	793.454	3883.65	5936.85	3157.31	1740.19	2750.03	2358.6	8341.26	4791.62	1815.98	5823.82	1547.37	4072.39	3728.33	4472.18	3047.74	1337.01	1171.28	540.216	3883.65	8927.56	3845.1	1816.73	1230.33	1947.05	2013.23	1185.59	701.407	1468.86	796.97	1592.34	2246.67	1266.09	2814.65	760.694	864	758	2128	6108
3480	599.74	23.0633	4	1.19157	early stage p16-	control	0.780091	not significant	0.860376	207.464	633.132	584.064	524.522	3137.02	486.32	14837.1	2639.56	1239.94	3538.4	1597.55	2233.73	3769.52	5287.69	1997.46	1296.31	819.965	2398.83	150.788	431.063	584.064	788.752	3820.39	507.71	6637.96	2178.99	299.27	875.509	617.039	563.382	1941.49	2067.53	1203.66	366.992	757.256	1364.81	701	967	890	1715
3485	1265.85	28.3245	3	1.44472	control	early stage p16-	0.195731	not significant	0.363425	5008.28	5305.89	6819.6	6370.61	7214.14	4094.36	2166.57	4394.33	15506.8	14315.8	814.234	4302.69	7712.73	4026.43	9236.95	5164.86	7115.09	6521.38	3640.09	3612.47	6819.6	9579.83	8785.67	4274.44	969.303	3627.58	3742.68	3542.17	314.49	1085.21	3972.44	1574.37	5566.14	1462.19	6570.94	3710.34	2965	2633	4042	7446
3491	1476.92	28.2569	3	2.55528	early stage p16-	control	0.00287977	significant	0.0384252	3588.8	10550.7	5928.59	6042.29	9650.44	7243.31	10392.9	2883.79	2060.55	1864.07	131.552	1839.55	2124.81	924.66	2324.16	4688.44	7875.37	3698.43	2608.39	7183.35	5928.59	9086.11	11752.7	7561.89	4649.66	2380.61	497.331	461.227	50.8107	463.964	1094.38	361.55	1400.52	1327.32	7273.08	2104.22	2288	3111	3559	7095
3492	1165.47	22.5561	4	1.0634	control	early stage p16-	0.900439	not significant	0.941759	9326.46	2887.23	1764.05	8038.53	3119.16	2710.38	350.601	337.129	9978.66	12152.5	2184.6	89.6914	1389.85	2539.6	1686.99	593.616	3629.35	3683.48	6778.61	1965.75	1764.05	12088	3798.64	2829.59	156.855	278.304	2408.43	3006.9	843.783	22.6216	715.841	993.005	1016.57	168.055	3351.78	2095.71	4646	2023	1870	9074
3495	884.557	28.2231	5	1.29369	early stage p16-	control	0.569325	not significant	0.713492	1591.93	762.527	3153.79	2771.09	3937.38	319.09	161.793	3578.52	5882.34	1817.87	0.0364158	2078.46	831.661	145.338	1740.61	244.371	244.188	2741.6	1157.03	519.16	3153.79	4167.04	4795.11	333.124	72.3845	2954.12	1419.75	449.796	0.0140653	524.221	428.347	56.8282	1048.88	69.1826	225.513	1559.83	2888	2182	5293	6975
3497	1323.9	28.3245	3	1.68153	control	early stage p16-	0.130524	not significant	0.278917	3785.2	2093.07	6654.22	4465.69	5975.01	3861.3	2039.08	5995.75	20211.2	10328.8	2834.55	5671.49	4359.79	4638.39	7607.81	6692.15	4056	6892.01	2751.13	1425.05	6654.22	6715.29	7276.61	4031.14	912.263	4949.57	4878.15	2555.67	1094.82	1430.44	2245.51	1813.65	4584.43	1894.58	3745.81	3921.21	2377	1978	4539	7507
3518	1290.79	32.5037	4	2.70071	early stage p16-	control	0.0831681	not significant	0.209227	16808.2	18017.9	5041.15	39023.4	23932.9	6134.37	0	15530.7	21265.6	573.145	0	1243.27	1112.93	1304.95	28238.5	995.848	2431.36	452.889	12216.5	12267.3	5041.15	58681.6	29146.5	6404.18	0	12820.8	5132.63	141.814	0	313.573	573.213	510.246	17016.4	281.929	2245.42	257.671	5584	6104	3793	15317
3533	775.907	34.4652	4	1.09758	control	early stage p16-	0.741928	not significant	0.838953	7642.1	3982.55	6155.42	2671.88	2899.53	5145.26	612.394	14248.4	2645.45	8671.62	9643.37	4425.58	7739.72	8159.16	5098.65	5926.23	3984.55	3191.17	5554.39	2711.49	6155.42	4017.86	3531.16	5371.56	273.979	11762.3	638.502	2145.62	3724.67	1116.2	3986.34	3190.3	3072.42	1677.74	3679.82	1815.62	9812	7073	10481	9300
3534	705.001	19.4928	4	3.73052	control	early stage p16-	0.0146432	not significant	0.0788597	61.9944	164.582	1014.72	753.212	444.532	1082.86	44.1819	913.533	1337.05	2952.19	1266.02	241.359	869.233	2181.58	1673.02	4052.49	1200.34	5115.82	45.0584	112.055	1014.72	1132.64	541.369	1130.49	19.7665	754.134	322.709	730.463	488.987	60.8744	447.698	853.016	1008.15	1147.28	1108.54	2910.65	413	527	1309	1659
3553	911.716	35.4994	3	1.14858	control	early stage p16-	0.738625	not significant	0.838953	1923.2	0	2516.06	8983.9	3789.83	8298.92	6192.37	7851.58	1476.96	3297.62	3884.71	619.869	6312.19	4194.72	7476.04	12177.5	16933.4	418.42	1397.81	0	2516.06	13509.6	4615.41	8663.93	2770.4	6481.59	356.476	815.931	1500.43	156.341	3251.09	1640.17	4505.02	3447.5	15638.3	238.06	12532	0	11368	28218
3563	950.911	25.1458	4	1.1578	early stage p16-	control	0.565059	not significant	0.709451	5752.01	3763.41	6231.64	5987.2	4606.12	4773.2	3698.37	16006.1	8498.96	1672.26	3167.54	5060.28	6838.35	7095.79	4220.7	5196.88	7943.05	5171.29	4180.64	2562.29	6231.64	9003.27	5609.53	4983.14	1654.61	13213.3	2051.29	413.768	1223.44	1276.28	3522.09	2774.51	2543.37	1471.26	7335.59	2942.21	2142	1631	2710	2796
3565	605.671	40.9636	3	1.05326	early stage p16-	control	0.920315	not significant	0.951358	2476.22	157.81	1428.31	543.906	1544.54	103.92	118.559	5747.16	103.242	963.968	0	635.477	3797.32	3443.49	1802.48	804.949	1439.35	1394.13	1799.76	107.444	1428.31	817.901	1881	108.491	53.0421	4744.36	24.9183	238.515	0	160.277	1955.81	1346.43	1086.17	227.884	1329.28	793.191	4710	2571	3191	4930
3567	974.401	21.6428	5	1.08137	early stage p16-	control	0.768148	not significant	0.849269	1479.67	1391.64	1224.84	1674.72	2300.58	1916.79	431.318	1012.61	176.161	1755.5	666.931	1918.94	66.8307	554.963	2558.13	1593.24	1953.46	1970.81	1075.45	947.483	1224.84	2518.37	2801.74	2001.09	192.967	835.92	42.518	434.365	257.596	483.988	34.4212	216.995	1541.51	451.053	1804.06	1121.29	1682	1934	1623	2782
3576	1383.85	44.8187	4	10.3891	early stage p16-	control	0.034365	not significant	0.12675	869.032	1181.4	8704.36	7275.69	19440.9	4939.41	0	204.615	1006.42	998.033	13.8032	1314.61	349.105	0	614.124	395.92	265.194	170.215	631.625	804.347	8704.36	10940.8	23676	5156.66	0	168.912	242.907	246.944	5.33135	331.565	179.807	0	370.067	112.087	244.912	96.8439	3556	5720	8183	11026
3577	1059.53	38.0695	3	3.5135	early stage p16-	control	0.17955	not significant	0.341772	556.942	1618.55	5196.47	21912.6	1024.35	1996.62	1068.74	2449.96	2245.02	1141.23	1172.51	1858.46	0	0	3106.6	1545.43	1158.31	517.64	404.793	1101.97	5196.47	32951.1	1247.49	2084.44	478.146	2022.47	541.855	282.374	452.87	468.732	0	0	1872.02	437.518	1069.72	294.511	7522	15678	13924	40214
3584	1294.27	21.6428	4	1.17875	early stage p16-	control	0.546149	not significant	0.69505	3469.37	2730.51	2397.02	1977.01	4537.32	2993.79	968.821	2168.16	0	1587.35	1135.22	4012.8	0	1690.38	3918.97	2858.14	3565.79	3757.41	2521.59	1859.04	2397.02	2972.93	5525.74	3125.47	433.441	1789.85	0	392.758	438.467	1012.09	0	660.953	2361.55	809.152	3293.08	2137.78	2332	1818	2192	3390
3585	1290.9	27.6143	3	1.12182	control	early stage p16-	0.67946	not significant	0.797194	2858.61	2884.51	4313.47	5020.57	7595.57	583.356	780.48	6027.66	8256.15	7155.6	1763.31	5626.6	3297.41	3832.33	3447.36	1702.07	3716.96	3360.63	2077.68	1963.9	4313.47	7549.7	9250.2	609.013	349.179	4975.91	1992.69	1770.51	681.063	1419.12	1698.33	1498.47	2077.36	481.862	3432.7	1912.03	2480	2292	3435	4249
3589	919.411	36.5476	5	1.09836	control	early stage p16-	0.842958	not significant	0.905497	2343.64	0	1787.5	4788.11	0	1596.37	2515.04	0	0	1652.76	4956.35	0	1938.8	3326.42	1365.57	3542.93	0	1107.64	1703.39	0	1787.5	7200.13	0	1666.58	1125.2	0	0	408.944	1914.35	0	998.578	1300.66	822.884	1003.02	0	630.193	17313	0	11930	30603
3594	1052.11	22.2518	3	1.64236	early stage p16-	control	0.112224	not significant	0.256531	3843.12	6261.79	3995.74	8333.89	2370.22	9431.31	7515.13	2871.35	340.704	16.2129	934.963	5210.92	156.963	5612.01	6293.31	4913.94	3372.05	7111.21	2793.24	4263.29	3995.74	12532.1	2886.55	9846.12	3362.19	2370.34	82.2318	4.01156	361.121	1314.28	80.8438	2194.34	3792.32	1391.16	3114.17	4045.92	2319	3481	3077	10961
3606	605.979	25.5854	3	1.5009	control	early stage p16-	0.0068644	not significant	0.0524856	5991.38	5220.59	6820.74	3583.93	5177.52	4737.27	7447.8	4482.87	10064.5	9132.87	11122.3	7241.29	9058.79	7183.23	5149.74	10780.7	5043.41	6763.76	4354.62	3554.4	6820.74	5389.35	6305.4	4945.63	3332.07	3700.67	2429.15	2259.75	4295.9	1826.37	4665.73	2808.7	3103.2	3052.06	4657.7	3848.24	2529	2253	4468	2746
3609	802.15	33.8563	4	2.02726	control	early stage p16-	0.00748342	not significant	0.0550177	2779.58	6268.63	2232.97	3212.09	2220.13	3423.1	1288.25	4299.28	10195.6	7245.45	6070.71	11067.5	7498.76	6759.12	5219.48	5306.37	3728.6	2094.91	2020.24	4267.94	2232.97	4830.19	2703.76	3573.65	576.35	3549.11	2460.8	1792.74	2344.76	2791.4	3862.23	2642.87	3145.23	1502.26	3443.44	1191.9	5869	7628	5888	13147
3616	1058.01	19.4589	5	2.2994	control	early stage p16-	0.0105787	not significant	0.0693905	760.717	118.04	1276.05	996.549	1276.56	1192.4	30.721	1737.33	4020.01	1263.75	667.678	2924.51	1055.64	1330.03	1993.24	2543.51	2713.67	2724.02	552.9	80.3666	1276.05	1498.56	1554.65	1244.85	13.7443	1434.19	970.262	312.691	257.885	737.607	543.707	520.051	1201.11	720.078	2506.13	1549.83	1105	670	1562	1879
3619	583.255	21.6767	3	1.3978	control	early stage p16-	0.250995	not significant	0.426285	1662.95	4123.91	2588.05	2219.77	1597.5	4380.18	2464.71	5390.96	2176.69	5147.33	11024.8	1923.05	3364.93	4804.83	3223.41	4232.5	3039.78	3744.7	1208.66	2807.73	2588.05	3337.99	1945.5	4572.83	1102.69	4450.31	525.362	1273.61	4258.22	485.022	1733.11	1878.73	1942.41	1198.24	2807.3	2130.55	1415	3064	2150	1792
3624	1650.37	22.8266	4	1.15972	early stage p16-	control	0.715754	not significant	0.821367	33398.5	8258.12	27751.1	31780.5	42974.2	6607.12	6777.66	38541.5	73178.3	7589.44	5617.12	45905.8	5294.86	13184.6	16031.9	6196.06	20069.2	18286.4	24274.5	5622.47	27751.1	47790	52335.7	6897.71	3032.26	31816.5	17662.2	1877.86	2169.56	11578.2	2727.12	5155.29	9660.71	1754.13	18534.3	10404.1	3835	2386	4749	9143
3633	1097.93	21.2709	4	1.48383	early stage p16-	control	0.316245	not significant	0.492459	5096.19	1548.83	1342.72	5721.61	1715.06	1180.17	90.5489	4124	341.254	522.782	2343.28	88.3456	126.973	2751.16	3257.76	3995.5	1973.26	2138.08	3703.99	1054.51	1342.72	8603.89	2088.67	1232.08	40.5106	3404.42	82.3646	129.352	905.071	22.2822	65.3976	1075.73	1963.11	1131.14	1822.35	1216.46	3594	1947	1410	7231
3648	1391.84	24.6188	4	1.05275	control	early stage p16-	0.901439	not significant	0.941759	10303.8	5507.75	6602.39	4331.02	5830.88	1842.16	947.91	2911.38	689.406	0	0	15771.6	5070.32	495.191	7104.94	6191.49	7786.11	7261.28	7488.95	3749.9	6602.39	6512.79	7101.08	1923.18	424.085	2403.38	166.394	0	0	3977.85	2611.47	193.624	4281.4	1752.84	7190.64	4131.3	4284	2764	4259	4500
3649	1285.55	27.6481	3	2.13852	early stage p16-	control	0.0189471	not significant	0.0925053	7416.57	10337.1	9756.69	9268.57	19544.9	4040.36	6238.57	8852.94	9630.46	1552.72	0	876.8	4317.19	1192.1	8739.45	3406.63	5904.18	8485.57	5390.47	7037.92	9756.69	13937.6	23802.6	4218.07	2791.07	7308.22	2324.39	384.19	0	221.143	2223.57	466.122	5266.35	964.431	5452.64	4827.87	2884	3560	5013	4695
3651	632.292	22.2856	3	2.34963	control	early stage p16-	0.0463227	not significant	0.152652	2391.57	1409.13	2504.11	1537.79	1416.94	2713.9	1148.71	1878.78	12753.5	3447.59	6374.34	2407.81	5595.71	3049.02	2422.14	3118.52	2126.75	2762.9	1738.23	959.393	2504.11	2312.46	1725.6	2833.26	513.919	1550.96	3078.17	853.04	2462.03	607.288	2882.07	1192.19	1459.57	882.866	1964.1	1571.95	1538	1273	3073	2824
3655	1123.01	33.4167	4	4.76389	control	early stage p16-	0.234047	not significant	0.405781	0	1799.23	2854.14	1865.08	1024.93	296.965	0	3362.42	6466.02	0	0	222.748	613.346	11867.1	7338.53	38558.2	1046.25	598.757	0	1224.99	2854.14	2804.62	1248.2	310.027	0	2775.72	1560.63	0	0	56.1806	315.904	4640.13	4422.15	10916	966.233	340.663	0	7807	6495.67	28078
3657	945.077	21.7443	3	1.24614	control	early stage p16-	0.370479	not significant	0.542758	3078.33	3523.22	2862.5	3339	1807.49	3046.51	2931.21	1946.94	7883.07	6160.85	2936.12	3671.21	3034.38	1385.23	1912.81	3059.19	1620.53	3439.2	2237.37	2398.76	2862.5	5021.03	2201.23	3180.5	1311.4	1607.22	1902.65	1524.38	1134.05	925.938	1562.86	541.636	1152.65	866.069	1496.6	1956.73	2280	1981	1858	3891
3659	1308.8	24.2468	4	3.0503	early stage p16-	control	0.00151715	significant	0.0298189	2285.11	1527.84	4540.79	2166.5	1623.44	3908.74	2341.3	2241.86	0	0	0	1792.73	396.776	2526.29	1269.04	334.554	1101.17	1035.81	1660.85	1040.22	4540.79	3257.88	1977.09	4080.66	1047.48	1850.69	0	0	0	452.154	204.359	987.799	764.716	94.7138	1016.95	589.326	1899	1593	4069	5079
3664	757.113	36.7167	4	1.24923	control	early stage p16-	0.581856	not significant	0.723863	2619.65	7604	2263.96	2713.99	3152.32	1765.68	0	985.225	163.726	730.511	8021.26	1260.96	3784.49	3453.76	2194.36	5770.58	1460.79	6115.49	1904	5177.12	2263.96	4081.17	3839.03	1843.34	0	813.317	39.5165	180.751	3098.14	318.035	1949.2	1350.45	1322.31	1633.68	1349.07	3479.41	11890	25069	10379	17649
3666	942.152	31.5907	3	2.1828	control	early stage p16-	0.0748972	not significant	0.199482	5386.88	8145.94	1415.83	1815.7	1139.36	4633.14	24346.6	4772.28	948.094	28336.5	11093.4	16129.5	13822.3	13800.4	28616.8	12708.5	12982.4	2504.48	3915.26	5546.1	1415.83	2730.36	1387.55	4836.92	10892.4	3939.58	228.83	7011.3	4284.72	4068.11	7119.19	5396.08	17244.3	3597.82	11989.5	1424.92	3655	4716	2219	3919
3675	1500.32	27.0733	3	1.63662	early stage p16-	control	0.153582	not significant	0.305591	12296.8	5755.48	6107.28	24711.1	11068.9	11004.1	7081.27	2477.29	8917.55	8338.1	475.104	168.856	4325.18	4445.22	6576.87	9492.34	14095.2	4650.76	8937.49	3918.57	6107.28	37159.4	13480.2	11488.1	3168.09	2045.04	2152.33	2063.1	183.505	42.5882	2227.68	1738.12	3963.18	2687.32	13017.2	2646.05	4913	3193	4285	19706
3680	1157.53	36.3109	5	Infinity	control	early stage p16-	0.239476	not significant	0.413939	0	0	0	0	0	0	0	0	0	0	3799.52	0	845.306	0	0	0	0	529.534	0	0	0	0	0	0	0	0	0	0	1467.53	0	435.375	0	0	0	0	301.278	0	0	0	0
3681	1376.15	24.1454	5	1.94197	early stage p16-	control	0.0645643	not significant	0.183067	14085.8	7201.3	6867.4	9603.19	12306.6	22515.2	2668.17	5689.25	823.972	492.956	0	3871.45	7588.69	8598.77	8955.24	11962.6	7949.46	1854.11	10237.7	4902.95	6867.4	14440.8	14987.5	23505.4	1193.71	4696.55	198.872	121.972	0	976.442	3908.56	3362.19	5396.38	3386.67	7341.5	1054.89	4328	2574	3229	5239
3693	1622.63	29.6094	3	2.52635	early stage p16-	control	0.0109007	not significant	0.0693905	4640.08	15495.9	15736.7	21623	22827	16210.4	14805.4	1430.09	1276.86	1926.57	979.528	664.331	3657.07	3752.16	9871.44	7513.6	15422.7	10732	3372.47	10550.2	15736.7	32515.7	27799.6	16923.4	6623.77	1180.56	308.18	476.692	378.334	167.555	1883.57	1467.13	5948.48	2127.13	14243.2	6105.95	2085	3034	3857	7645
3698	636.299	24.8555	4	1.104	control	early stage p16-	0.751138	not significant	0.84198	3206.96	4532.91	1717.55	1318.45	1595.56	3134.14	1294.3	2188.56	2525.74	505.588	7641.08	1888.86	3052.87	2384.81	1621.57	1985.02	2662.93	1935.54	2330.86	3086.19	1717.55	1982.63	1943.14	3271.99	579.057	1806.69	609.607	125.098	2951.3	476.4	1572.38	932.48	977.152	561.968	2459.27	1101.23	3009	4085	1970	2776
3704	1504.3	28.1892	3	5.548	early stage p16-	control	0.0129629	not significant	0.0743635	2557.72	13788.8	7365.21	9113.79	17134.3	211.094	1803.48	3178.54	727.571	0	0	0	1302.81	218.21	5506.44	0	1374.58	3296.71	1858.99	9387.96	7365.21	13704.9	20866.9	220.378	806.859	2623.93	175.605	0	0	0	671.011	85.322	3318.15	0	1269.45	1875.66	1923	4181	4332	8131
3706	1424.56	23.4691	3	3.39033	control	early stage p16-	4.91456e-06	significant	0.00222957	3739.93	3318.52	2682.31	3772.28	2714.26	2080.06	475.805	5806.52	14624.2	9963.4	6391.12	14857.8	10236.7	10552.2	8923.77	12042.3	8965.14	7652.49	2718.24	2259.38	2682.31	5672.58	3305.54	2171.55	212.87	4793.36	3529.67	2465.25	2468.51	3747.36	5272.39	4125.99	5377.42	3409.24	8279.5	4353.88	1484	1670	2019	2972
3717	1577.6	20.6622	4	1.00748	control	early stage p16-	0.981038	not significant	0.990178	6921.86	2726.6	6332.42	2894.18	10142.3	1736.64	989.596	9938.09	7844.54	4141.02	4718.58	12397.3	1907.15	3301.24	4155.17	2245.15	7856.47	3925.23	5030.91	1856.38	6332.42	4352.14	12351.7	1813.03	442.735	8204.03	1893.34	1024.62	1822.51	3126.79	982.278	1290.81	2503.88	635.611	7255.62	2233.26	2000	1336	2536	1847
3725	1127.48	22.6913	3	1.99258	control	early stage p16-	0.0697821	not significant	0.19071	3617.2	563.952	2686.36	93.7347	751.633	2226.79	32.931	4284.76	2370.7	697.692	950.993	5448.85	4131.52	6325.57	4181.9	6545.11	2364.27	2494.52	2629.04	383.962	2686.36	140.954	915.37	2324.73	14.733	3537.13	572.188	172.63	367.313	1374.28	2127.94	2473.35	2519.99	1852.95	2183.46	1419.26	2410	766	1857	1071
3739	942.798	36.7505	3	2.34365	early stage p16-	control	0.159214	not significant	0.313136	2821.66	3078.34	641.782	10377.6	1718.1	14039	0	2068.12	2663.43	0	0	4458.27	912.71	3723.2	1635.14	2400	0	2738.49	2050.83	2095.86	641.782	15605.3	2092.38	14656.4	0	1707.26	642.84	0	0	1124.45	470.091	1455.8	985.327	679.451	0	1558.06	16157	46556	11863	49056
3748	1366.23	30.2379	3	2.43099	control	early stage p16-	0.0109302	not significant	0.0693905	6292.37	2997.84	5372.78	4815.45	2369	2025.83	0	7529.62	17538.2	9535.94	2129.59	11005.5	2504.12	13960.7	12249.3	13151.6	7026.63	6323.84	4573.38	2041.05	5372.78	7241.26	2885.07	2114.94	0	6215.81	4232.98	2359.48	822.536	2775.75	1289.75	5458.76	7381.34	3723.29	6489.25	3597.95	2982	2056	2861	4152
3752	683.309	22.2179	4	2.10105	control	early stage p16-	0.113394	not significant	0.257216	2327.35	1702.5	1915.3	1278.47	1375.82	3061.22	1676.21	4657.19	1804.12	4565.03	15134.1	2236.56	6574.84	5951.7	2249.7	3401.57	1615.46	3724.98	1691.55	1159.13	1915.3	1922.51	1675.52	3195.86	749.918	3844.57	435.439	1129.53	5845.42	564.096	3386.37	2327.16	1355.66	963.001	1491.91	2119.32	1410	1036	1367	1135
3767	1535.95	27.851	3	1.62365	control	early stage p16-	0.197287	not significant	0.365813	33736.4	7091.42	13351.1	15453.3	14840.3	8280.91	846.348	18470.8	57686	6621.58	5100.97	25723.9	8311.12	31204.1	23708.9	35886	15399.6	17811.6	24520.1	4828.14	13351.1	23237.9	18073.1	8645.12	378.648	15247.9	13923	1638.38	1970.21	6487.98	4280.64	12201	14286.8	10159.5	14221.9	10133.9	4714	1968	3149	6229
3785	1438.33	28.595	4	3.98892	early stage p16-	control	0.00409732	significant	0.0422458	4300.6	4239.99	3402.43	2694.97	9268.6	1139.78	4688.06	2889.65	168.411	0	0	0	0	0	1941.62	1181.52	4064.2	2867.58	3125.74	2886.76	3402.43	4052.57	11287.7	1189.91	2097.39	2385.44	40.6475	0	0	0	0	0	1170.01	334.494	3753.38	1631.51	3159	2840	3117	5462
3801	1120.27	29.4742	5	3.46132	early stage p16-	control	0.00591042	significant	0.0495504	1464.73	930.509	1990.22	3477.2	3099.89	1383.16	409.364	4259.06	662.373	146.647	0	443.94	531.467	208.791	1524.38	262.4	455.287	1909.1	1064.59	633.529	1990.22	5228.86	3775.17	1444	183.146	3515.91	159.869	36.285	0	111.969	273.732	81.639	918.586	74.2866	420.467	1086.18	2630	1922	3285	4946
3815	812.97	19.5266	3	2.19874	control	early stage p16-	0.0781493	not significant	0.201442	191.461	332.757	1307.37	1612.39	524.724	1614.51	0	1146.09	1683.36	894.245	1116.96	313.357	901.488	3543.26	1186.42	3010.45	1230.75	4614.71	139.156	226.555	1307.37	2424.64	639.031	1685.52	0	946.114	406.292	221.263	431.417	79.0336	464.311	1385.44	714.927	852.273	1136.63	2625.54	587	497	1657	2031
3820	1480.89	31.4554	5	2.62255	early stage p16-	control	0.274443	not significant	0.446218	5245.29	8575.67	0	291.778	23881.9	5375.34	534.976	2791.89	0	0	0	0	0	0	0	0	17840.8	4416.59	3812.35	5838.67	0	438.762	29084.4	5611.77	239.343	2304.75	0	0	0	0	0	0	0	0	16476.4	2512.82	3684	4351	0	3128
3824	1374.22	26.4984	3	1.40368	control	early stage p16-	0.21343	not significant	0.380207	15627.5	11966.2	13310.7	15488	9959.33	13934.8	9763.63	6366.07	38058.9	9806.29	1870.21	13387.1	12413.4	18326.6	18505.8	28722.2	11427.9	16653	11358.3	8147.07	13310.7	23290.1	12128.9	14547.7	4368.15	5255.28	9185.84	2426.38	722.352	3376.45	6393.53	7165.85	11151.5	8131.39	10554	9474.75	4074	9481	5017	7283
3841	734.118	21.1018	4	6.81049	control	early stage p16-	0.143151	not significant	0.29386	218.467	285.27	796.278	68.531	309.658	935.439	686.644	736.719	431.502	15470.6	5843.07	0	10003.5	266.292	735.028	539.961	413.259	664.335	158.785	194.224	796.278	103.054	377.114	976.582	307.198	608.172	104.147	3827.89	2256.83	0	5152.29	104.122	442.924	152.865	381.654	377.973	652	452	1381	496
3842	1097.95	25.7545	4	1.25437	control	early stage p16-	0.498157	not significant	0.653696	11880.3	6833.53	3865.08	1361.5	3523.78	2306.76	267.44	545.4	7524.65	1750.83	2386.41	6202.38	5519.45	6230.54	2641.08	5599	5957.99	4142.01	8634.79	4652.55	3865.08	2047.36	4291.4	2408.21	119.65	450.235	1816.14	433.208	921.731	1564.34	2842.79	2436.19	1591.5	1585.1	5502.34	2356.6	4934	4460	2785	2433
3843	951.373	21.0004	3	1.05024	early stage p16-	control	0.901032	not significant	0.941759	5147.19	3423.62	6375.75	4247.77	3561.97	7351.46	2081.59	4776	715.417	1008.52	3780.55	2834.8	1530.43	3916.05	3629.97	5979.47	3645.14	16955.8	3741.05	2330.94	6375.75	6387.6	4337.91	7674.8	931.283	3942.65	172.672	249.539	1460.2	714.981	788.248	1531.21	2187.4	1692.81	3366.37	9647.02	1819	1410	2625	1671
3857	1265.88	26.5322	3	1.46356	control	early stage p16-	0.246778	not significant	0.422471	9086.45	4697.11	3480.92	5785.59	2577.39	1945.23	572.718	5342.27	1448.7	3261.29	0	12021.4	3424.32	8134.73	6580.73	9068.56	9161.03	8163.23	6604.16	3197.98	3480.92	8700.1	3138.86	2030.79	256.228	4410.12	349.655	806.942	0	3031.98	1763.7	3180.75	3965.51	2567.35	8460.41	4644.47	4617	4405	3552	5015
3860	1047.23	24.2468	5	2.20916	early stage p16-	control	0.000578396	significant	0.0180749	2030.03	1980.23	3476.08	1628.71	2495.06	2672.81	2504.31	2358.39	420.294	344.138	155.269	2019.9	354.729	1146.43	1899.42	1697.22	1326.45	1469.23	1475.45	1348.22	3476.08	2449.18	3038.59	2790.36	1120.4	1946.88	101.441	85.1503	59.9713	509.451	182.703	448.265	1144.58	480.491	1225.01	835.921	1990	2165	2636	2383
3862	820.753	37.9342	3	2.11103	control	early stage p16-	0.108021	not significant	0.251741	1343.4	1093.88	0	810.815	3286.22	53.342	1058.17	2694.28	1571.38	0	3914.27	0	2875.89	4083.92	2327.42	5590.98	990.753	5930.68	976.402	744.759	0	1219.27	4002.09	55.6882	473.415	2224.16	379.266	0	1511.85	0	1481.23	1596.85	1402.49	1582.83	914.982	3374.26	8765	22814	0	22265
3871	563.947	20.8989	3	1.33797	control	early stage p16-	0.408619	not significant	0.571562	178.385	699.673	1751.81	324.832	752.292	797.851	3350.76	1414.91	624.064	1428.07	3837.3	1252.75	1012.18	889.619	2216.7	1605.06	938.477	1700.41	129.653	476.366	1751.81	488.467	916.172	832.943	1499.1	1168.03	150.623	353.348	1482.12	315.964	521.322	347.848	1335.77	454.399	866.704	967.45	996	1197	3495	1289
3873	1073.47	22.7251	3	1.16491	early stage p16-	control	0.568674	not significant	0.713333	7586.79	927.57	3244.72	7134.98	2968.55	3854.8	297.609	4758.77	4518.98	1627.49	1255.47	3618.72	4398.16	5075.26	4038.21	3134.18	2455.01	2900.27	5514.19	631.528	3244.72	10729.2	3615.22	4024.34	133.147	3928.43	1090.69	402.69	484.913	912.699	2265.27	1984.47	2433.4	887.3	2267.26	1650.11	3950	934	2093	8551
3884	786.166	33.9239	4	1.14372	early stage p16-	control	0.748684	not significant	0.840695	961.74	5071.51	2682.5	1559.69	3063.79	1035.14	14336.9	8033.48	5206.31	5460.18	920.462	10733.8	2477.85	3837.09	2729.85	3342.2	4831.76	619.71	699.006	3452.89	2682.5	2345.39	3731.21	1080.67	6414.2	6631.75	1256.59	1351.02	355.52	2707.24	1276.22	1500.33	1644.99	946.192	4462.24	352.584	5334	5779	5075	12240
3886	578.632	21.3723	3	1.16546	control	early stage p16-	0.626762	not significant	0.762309	1105.61	848.016	507.97	830.549	945.425	429.798	1900.5	1505.4	2440.01	985.636	2084.06	2100.91	107.969	128.758	287.963	1156.6	1331.56	1137.87	803.571	577.365	507.97	1248.94	1151.38	448.701	850.263	1242.73	588.917	243.876	804.949	529.883	55.6096	50.3455	173.525	327.437	1229.73	647.391	1816	1190	1266	2219
3899	789.417	42.8234	3	1.04981	control	early stage p16-	0.907222	not significant	0.946152	1132.08	1274.47	726.684	160.25	1105.84	365.611	2647.58	472.043	1825.53	610.622	2528.88	2036.16	328.465	1855.05	0	882.99	0	278.949	822.81	867.71	726.684	240.977	1346.74	381.691	1184.5	389.678	440.607	151.086	976.758	513.552	169.176	725.339	0	249.978	0	158.708	5808	6509	5899	4292.2
3904	972.287	41.6399	5	4.72252	control	early stage p16-	0.168515	not significant	0.32811	0	0	0	0	0	0	1021.69	0	400.783	0	2101.11	1824.46	0	1591.76	0	113.048	0	0	0	0	0	0	0	0	457.092	0	96.7322	0	811.537	460.158	0	622.391	0	32.0043	0	0	0	0	0	0
3913	825.363	23.5368	3	1.20876	early stage p16-	control	0.338328	not significant	0.51335	2885	8991.33	4049.41	2269.05	3957.31	3392.59	4980.57	5302	2767.7	2240.53	6060.57	4125.13	5158.7	4492.35	3148.01	3098.36	2753.39	3204.85	2096.86	6121.67	4049.41	3412.09	4819.38	3541.81	2228.26	4376.88	668.008	554.375	2340.84	1040.42	2656.99	1756.55	1896.97	877.159	2542.81	1823.4	1698	6021	3523	2045
3917	905.668	34.0592	4	3.25963	control	early stage p16-	0.0571596	not significant	0.170976	2693.67	414.575	879.415	1695.83	1149.46	2490.92	773.243	21746.4	7950.09	5965.54	6310.91	24278.8	3619.71	22627.7	34434.6	10232.8	11699	2628.33	1957.8	282.26	879.415	2550.11	1399.87	2600.47	345.941	17951.9	1918.82	1476.06	2437.53	6123.5	1864.33	8847.61	20750.1	2896.96	10804.3	1495.39	8299	5837	7146	18333
3927	1096.06	24.2468	5	1.81303	early stage p16-	control	0.111094	not significant	0.255708	3569.27	2795.93	4737.56	1855.1	2768.03	2019.24	87.5992	4572.42	1390.98	188.276	126.98	5094.54	601.64	234.238	1158.78	965.949	2568.91	3117.02	2594.2	1903.58	4737.56	2789.61	3371.02	2108.05	39.191	3774.6	335.724	46.5851	49.0451	1284.92	309.875	91.5889	698.274	273.464	2372.45	1773.43	2280	2147	3064	2378
3932	1322.55	26.2955	3	1.65059	control	early stage p16-	0.360868	not significant	0.535013	17767.5	3431.9	6654.65	3772.89	13641.7	786.676	0	6118.12	630.797	3797.03	17406	39082.2	2592.51	16263.8	8067.75	8205.55	8927.54	2672.88	12913.7	2336.58	6654.65	5673.49	16613.4	821.276	0	5050.59	152.248	939.502	6722.91	9857.14	1335.27	6359.27	4861.58	2323.03	8244.78	1520.73	6061	1869	3725	3002
3938	1381.86	27.479	3	2.31315	early stage p16-	control	0.376731	not significant	0.546621	207.025	137.496	174.66	1049.23	442.499	202.827	8278.65	1101.8	2062.15	383.687	0	0	164.711	255.621	397.958	868.391	1286.36	846.503	150.469	93.6132	174.66	1577.78	538.894	211.748	3703.78	909.554	497.717	94.9359	0	0	84.8345	99.95	239.807	245.845	1187.98	481.618	1987	1743	1397	2640
3953	601.8	21.4062	4	1.91264	early stage p16-	control	0.221242	not significant	0.392071	471.863	986.786	629.855	573.609	583.782	382.957	3251.4	1989.9	156.584	756.425	2670.71	394.587	77.0967	463.292	385.867	186.457	373.593	332.454	342.957	671.845	629.855	862.566	710.954	399.8	1454.64	1642.69	37.7928	187.163	1031.54	99.5209	39.7086	181.151	232.522	52.7868	345.021	189.15	919	1362	1235	1699
3967	1013.48	36.886	5	1.05492	control	early stage p16-	0.935909	not significant	0.961338	0	0	562.904	5799.32	0	1623.26	4203.57	0	1995.33	0	0	7052.57	922.226	1536.04	0	1256.58	2285.32	1025.09	0	0	562.904	8720.75	0	1694.66	1880.64	0	481.589	0	0	1778.77	474.992	600.606	0	355.744	2110.54	583.227	0	0	11848	27400
3968	1048.95	32.0979	4	2.76072	early stage p16-	control	0.0133131	not significant	0.0758125	5633.63	1561.37	2896.51	3143.38	6779.35	1475.06	1305.87	2720.49	615.339	0	0	1824.49	351.296	2840.61	1297.75	2742.93	1230.97	649.595	4094.6	1063.04	2896.51	4726.87	8256.17	1539.94	584.235	2245.8	148.517	0	0	460.164	180.935	1110.7	782.014	776.537	1136.83	369.587	4321	2269	2813	3383
3971	605.006	22.0825	3	1.21675	early stage p16-	control	0.699148	not significant	0.811181	1564.38	1123.04	956.585	1558.06	1247.15	1001.94	10762.9	1792.65	1366.38	1895.55	1795.48	4444.61	2857.34	838.368	897.356	1381.44	3501.33	1575.61	1137.01	764.615	956.585	2342.93	1518.83	1046.01	4815.22	1479.86	329.788	469.017	693.49	1121	1471.67	327.809	540.742	391.09	3233.55	896.442	2400	1471	1335	3376
3997	748.338	33.7548	4	1.1514	early stage p16-	control	0.606548	not significant	0.743035	4500.89	9110.65	3514.82	14366.6	5188.62	3794.34	285.767	10008.7	6038.77	6209.42	1304.45	6636.62	4545.73	5406.77	6028.61	7782.09	3140.69	8025.02	3271.31	6202.91	3514.82	21603.8	6318.92	3961.23	127.849	8262.28	1457.51	1536.4	503.834	1673.86	2341.28	2114.09	3632.81	2203.14	2900.5	4565.83	5623	6425	5074	18981
4006	985.509	38.4076	3	6.05459	early stage p16-	control	0.0485379	not significant	0.156912	0	2222.26	2116.06	1656.1	6315.74	19815.6	7683.7	2085	1105.58	1145.48	3463.06	7.59603	635.68	0	905.703	424.559	961.662	0	0	1513	2116.06	2490.37	7691.57	20687.1	3437.61	1721.19	266.84	283.426	1337.57	1.91584	327.407	0	545.772	120.194	888.116	0	0	25643	13897	26541
4008	1046.08	33.1123	5	2.77371	early stage p16-	control	0.16445	not significant	0.321113	740.69	444.729	1862.69	2321	5602.96	331.302	0	187.335	283.053	0	0	0	737.556	548.652	1953.93	1136.34	0	518.859	538.344	302.79	1862.69	3490.21	6823.52	345.874	0	154.647	68.3171	0	0	0	379.878	214.528	1177.43	321.703	0	295.205	3053	2572	3851	10322
4011	1527.13	24.9231	4	1.4135	early stage p16-	control	0.358045	not significant	0.531405	5473.01	2226.85	4707.07	8770.74	6804.68	5513.21	7336.14	1467.4	0	0	0	2354.82	3071.13	8296.45	6775.38	11947.9	3506.69	1453.96	3977.86	1516.13	4707.07	13189	8287.02	5755.69	3282.12	1211.36	0	0	0	593.924	1581.78	3243.98	4082.81	3382.49	3238.5	827.229	2738	2131	2701	6322
4019	662.4	37.6975	3	2.39173	early stage p16-	control	0.145841	not significant	0.297585	3274.33	5046.03	292.407	1242.27	2091.12	941.349	516.396	401.699	288.109	0	3762.21	637.387	990.636	151.562	101.777	466.816	385.515	431.258	2379.83	3435.55	292.407	1868.06	2546.65	982.752	231.031	331.608	69.5374	0	1453.12	160.759	510.227	59.2622	61.3305	132.158	356.031	245.364	4964	13263	3701	7205
4024	1067.66	20.8989	5	1.04901	control	early stage p16-	0.908827	not significant	0.947101	4522.43	2356.69	995.035	984.373	906.371	1840.2	7881.51	3167.83	188.453	693.594	8803	456.135	2793.39	5167.05	2788.26	4266.76	1945.7	2603.57	3286.97	1604.53	995.035	1480.25	1103.82	1921.14	3526.11	2615.09	45.4848	171.616	3400.08	115.044	1438.74	2020.36	1680.19	1207.94	1796.9	1481.3	3815	1919	1333	1097
4040	833.233	35.3303	5	3.5313	early stage p16-	control	0.367553	not significant	0.539678	1024.07	2589.4	1169.79	626.428	0	0	40910.7	0	1443.4	1887.93	3389.4	799.577	1520.81	2523	173.297	863.969	2905.52	889.452	744.306	1762.97	1169.79	941.993	0	0	18303	0	348.377	467.131	1309.12	201.666	783.292	986.515	104.428	244.593	2683.31	506.054	10384	9670	7189	12184
4049	1403.27	26.4984	3	1.06615	early stage p16-	control	0.852015	not significant	0.909332	9971.8	7322.57	8501.51	21919.6	6110.23	4084.82	7497.51	1475.79	9595.94	13708.5	3469.71	2132.36	3927.64	3374.73	4887.27	16699	15281.9	5340.68	7247.65	4985.51	8501.51	32961.7	7441.29	4264.49	3354.31	1218.29	2316.06	3391.9	1340.15	537.814	2022.93	1319.55	2945.04	4727.56	14113.2	3038.58	5350	3995	5558	16392
4054	1364.62	38.2385	4	4.67779	early stage p16-	control	0.290404	not significant	0.46281	0	2144.12	0	676.99	0	0	0	0	0	0	0	0	0	0	0	753.858	0	0	0	1459.81	0	1018.03	0	0	0	0	0	0	0	0	0	0	0	213.42	0	0	0	12226.5	0	13068
4090	1236.53	31.726	4	1.84656	early stage p16-	control	0.263328	not significant	0.436265	1188.82	491.387	5722.27	9350.8	4745.06	239.633	4973.66	2889.47	10219.7	1895.75	0	0	1731.12	0	1838.81	497.838	3008.49	846.335	864.054	334.556	5722.27	14061.3	5778.73	250.173	2225.17	2385.29	2466.6	469.065	0	0	891.614	0	1108.06	140.94	2778.41	481.522	2274	1825	4103	6548
4094	1096.45	17.6665	3	1.12721	early stage p16-	control	0.797108	not significant	0.874185	361.619	1936.22	505.112	684.102	225.664	1121.75	99.0993	498.179	0	62.1283	1906.54	116.915	722.341	820.957	86.8397	1187.53	134.7	985.507	262.83	1318.26	505.112	1028.72	274.823	1171.08	44.336	411.254	0	15.3724	736.384	29.4878	372.042	321.001	52.3291	336.194	124.398	560.704	743	2005	912	1430
4097	621.939	21.7781	3	1.25363	early stage p16-	control	0.209938	not significant	0.376803	2077.03	1884.39	4513.54	1533.07	1847.89	2195.52	3990.4	2664.98	2568.26	1916.7	2968.99	2429.59	2094.47	1182.24	1127.93	2040.69	1787.79	2530.23	1509.62	1282.97	4513.54	2305.35	2250.44	2292.08	1785.26	2199.98	619.872	474.251	1146.75	612.78	1078.76	462.266	679.686	577.727	1651.06	1439.57	1600	1343	5041	1792
4099	1293.88	24.3145	3	1.95013	control	early stage p16-	0.0201693	not significant	0.0946566	3937.68	2023.35	2843.72	2594.91	2760.16	1665.99	0	3972.74	9465.45	3727.36	2943.06	8374.56	3126.3	4342.07	3138.83	5505.8	3526.37	4112.26	2861.96	1377.58	2843.72	3902.1	3361.43	1739.27	0	3279.55	2284.56	922.262	1136.73	2112.19	1610.2	1697.78	1891.44	1558.72	3256.68	2339.67	2769	1830	2574	3137
4101	1426.37	24.6526	5	3.03998	early stage p16-	control	0.0119428	not significant	0.0728927	10936.4	3624.02	9776.6	21801.1	12615.6	21438.3	12197.1	1176.89	883.104	0	0	662.158	5609.3	12337.5	9118.15	6019.81	3170.27	672.735	7948.75	2467.38	9776.6	32783.4	15363.7	22381.2	5456.85	971.535	213.144	0	0	167.007	2889.07	4824.09	5494.55	1704.23	2927.81	382.752	3695	2163	3821	8047
4111	1374.85	33.3152	4	14.9573	early stage p16-	control	0.0189819	not significant	0.0925053	2720.19	0	4958.81	19953.6	15040.4	355.086	0	12543.6	0	0	306.052	0	0	0	3571.74	0	601.392	165.007	1977.08	0	4958.81	30005.3	18316.8	370.704	0	10354.9	0	0	118.21	0	0	0	2152.31	0	555.399	93.8807	3614	0	5560	20247
4119	1358.8	22.9619	4	1.13875	control	early stage p16-	0.691961	not significant	0.806991	4940.56	3006.07	1552.51	2020.77	4915.93	1299.78	0	5363.11	256.123	3553.16	1199.35	7644.96	4160.9	2409.74	5773.53	1985.15	2899.13	2997.52	3590.87	2046.66	1552.51	3038.74	5986.82	1356.95	0	4427.32	61.8175	879.161	463.24	1928.18	2143.07	942.228	3479.1	562.005	2677.41	1705.44	4026	2132	1802	5249
4120	711.865	42.1133	4	1.9616	early stage p16-	control	0.24085	not significant	0.415458	876.958	1314.12	958.525	2902.29	9505.48	1152.31	4118.71	631.526	285.691	610.222	4887.64	0	1654.84	210.359	1366.84	1390.3	2631.88	637.2	637.385	894.707	958.525	4364.33	11576.2	1202.99	1842.67	521.334	68.9539	150.987	1887.81	0	852.327	82.2522	823.647	393.599	2430.6	362.535	3433	7680	4130	6945
4178	832.624	38.712	5	8.94125	early stage p16-	control	0.0819042	not significant	0.208748	0	0	0	7318.17	1330.72	6457.63	1126.19	0	5.89634	0	0	282.634	0	0	1244.9	0	735.927	0	0	0	0	11004.7	1620.61	6741.65	503.847	0	1.42313	0	0	71.2847	0	0	750.17	0	679.645	0	0	0	0	34675
4180	1094.21	27.6481	4	1.50151	early stage p16-	control	0.112715	not significant	0.256531	4036.93	3542.24	7371.38	8933.22	4730.84	12306.4	7556.76	11310.7	1302.01	5082.48	1460.98	446.436	5696.19	4575.02	9357.13	7292.59	7447.79	7112.95	2934.1	2411.7	7371.38	13433.4	5761.41	12847.6	3380.82	9337.1	314.251	1257.56	564.29	112.598	2933.82	1788.87	5638.55	2064.56	6878.2	4046.91	4023	2566	4049	4928
4196	1326.77	21.6428	4	1.5074	early stage p16-	control	0.280936	not significant	0.453563	1068.32	2413.75	2855.54	2637.02	4633.59	2578.92	869.588	934.668	614.102	845.658	94.4792	1238.52	733.848	481.835	4675.36	196.107	3216.03	2823.3	776.471	1643.38	2855.54	3965.43	5642.98	2692.35	389.045	771.581	148.219	209.242	36.4918	312.374	377.968	188.401	2817.35	55.5187	2970.08	1606.32	1364	1999	1981	2689
4201	744.703	37.3932	3	2.53121	early stage p16-	control	0.0559183	not significant	0.168747	2770.49	12262.5	2937.03	3284.18	9625.46	7910.89	5861.01	880.599	0	0	10641.6	802.703	869.64	3225.12	1887.5	408.281	2919.82	1730.7	2013.63	8348.82	2937.03	4938.6	11722.3	8258.83	2622.16	726.946	0	0	4110.22	202.454	447.908	1261.05	1137.39	115.586	2696.52	984.684	8394	23048	7510	13862
4202	917.689	38.2385	4	1.7274	control	early stage p16-	0.392742	not significant	0.557957	2545.83	2574.7	805.871	233.52	0	0	4534.53	493.555	1346.62	4914.45	8081.56	0	973.464	1182.55	0	6339.86	462.721	856.451	1850.35	1752.97	805.871	351.156	0	0	2028.7	407.436	325.017	1215.99	3121.43	0	501.383	462.387	0	1794.84	427.333	487.277	13117	20598	9626	10810.7
4207	1249.98	25.7883	4	3.93186	early stage p16-	control	0.0536416	not significant	0.166681	11815.6	43306.5	12130.8	4873.17	15415.5	7201.37	590.92	2446.64	7130.39	1619.97	162.355	435.752	1145.14	1015.69	6975.07	1414.95	4608.3	6578.34	8587.77	29484.8	12130.8	7328.05	18773.6	7518.1	264.372	2019.74	1720.98	400.831	62.7081	109.903	589.807	397.143	4203.14	400.579	4255.87	3742.74	3172	10677	4173	3358
4213	707.87	42.0119	4	2.76122	early stage p16-	control	0.165438	not significant	0.32258	1377.13	259.101	623.238	2057.87	8757.5	646.875	4270.41	0	42.5775	654.07	1051.3	0	1637.75	0	691.308	644.146	3028.07	395.759	1000.92	176.407	623.238	3094.52	10665.2	675.327	1910.54	0	10.2764	161.837	406.056	0	843.525	0	416.579	182.361	2796.49	225.167	3898	3256	2938	6610
4221	1324.13	24.585	5	4.43628	early stage p16-	control	0.00597081	significant	0.0495504	7475.68	9873.3	15928.6	24415.6	9261.26	6014.89	1993.83	7102.54	212.308	0	0	0	102.849	578.436	6891.65	6413.54	8607.43	317.261	5433.43	6722.15	15928.6	36715.1	11278.7	6279.44	892.02	5863.24	51.2423	0	0	0	52.9725	226.173	4152.87	1815.7	7949.15	180.506	2978	3528	5566	10114
4226	1193.75	32.5375	4	2.365	early stage p16-	control	0.15819	not significant	0.312832	1121.99	176.286	6315.11	14677	4909.29	214.917	0	11635.1	3889.66	5694.23	1421.33	264.692	3334.63	202.937	179.51	472.162	2306.51	2873.71	815.478	120.023	6315.11	22070.6	5978.74	224.369	0	9604.95	938.802	1408.93	548.977	66.7596	1717.5	79.3502	108.172	133.671	2130.12	1635	3049	2017	3881	6916
4234	1149.38	40.5917	5	3.02249	control	early stage p16-	0.340216	not significant	0.515629	504.288	0	0	1689.6	0	0	0	0	0	1117.33	4846.99	0	0	1214.69	0	843.508	266.258	0	366.524	0	0	2540.75	0	0	0	0	0	276.462	1872.11	0	0	474.954	0	238.801	245.895	0	6994	0	0	25693
4240	623.304	33.6872	4	1.13347	control	early stage p16-	0.683163	not significant	0.800159	604.787	2997.94	500.078	836.212	1218.47	1897.42	1045.71	1963.96	655.348	1171.62	3817.09	2692.6	1459.78	1820.34	1263.08	564.813	1329.86	902.146	439.568	2041.12	500.078	1257.46	1483.91	1980.87	467.84	1621.28	158.174	289.894	1474.32	679.116	751.857	711.768	761.125	159.901	1228.15	513.276	2163	3506	2481	4956
4253	1242.29	38.6105	3	1.05081	early stage p16-	control	0.932736	not significant	0.958802	0	928.46	157.315	1123.14	0	2715.2	1519.68	695.043	504.17	3415.94	0	1980.61	0	0	1103.39	1487.94	0	0	0	632.134	157.315	1688.92	0	2834.62	679.888	573.768	121.686	845.208	0	499.541	0	0	664.899	421.243	0	0	0	12185	4821.73	14376
4254	954.425	35.6008	5	3.1232	early stage p16-	control	0.258668	not significant	0.43249	0	0	477.26	0	9368.29	1502.07	0	17753.2	547.049	0	4836.86	1285.35	1031.66	553.748	1592.6	1171.88	627.896	0	0	0	477.26	0	11409.1	1568.14	0	14655.5	132.035	0	1868.2	324.185	531.358	216.52	959.69	331.766	579.875	0	0	0	8667	0
4265	898.621	26.938	5	1.29977	early stage p16-	control	0.483894	not significant	0.638778	2830.92	2324.52	5236.84	6147.95	3326.27	1225.05	13332	2999.82	1789.8	5263.66	743.62	569.864	5761	4219.9	5322.48	669.457	7870.78	3779.74	2057.55	1582.63	5236.84	9245	4050.86	1278.93	5964.6	2476.39	431.982	1302.39	287.217	143.729	2967.2	1650.02	3207.3	189.526	7268.83	2150.48	4881	3765	4802	8048
4266	712.33	26.566	3	1.22221	control	early stage p16-	0.650586	not significant	0.782198	14325.5	23173.1	7301.45	5576.9	14060.2	22651.5	15747.7	6650.11	10901.7	10562.5	64884.1	18119.9	11529.5	20132.4	9384.79	7832.35	7172.34	6749.81	10412	15777.2	7301.45	8386.28	17123	23647.8	7045.36	5489.76	2631.21	2613.49	25060.9	4570.13	5938.27	7871.94	5655.22	2217.37	6623.81	3840.3	11284	26781	8571	8134
4281	515.755	25.5854	4	1.86281	control	early stage p16-	0.000324054	significant	0.0133856	4010.87	3243.36	3430.85	2706.76	2490.27	2538.24	5267.1	2134.43	7033.23	7763.43	5772.31	7354.02	6942.17	4908.79	4632.1	7368.93	3569.8	4781.79	2915.16	2208.21	3430.85	4070.3	3032.76	2649.88	2356.45	1762	1697.53	1920.91	2229.5	1854.8	3575.56	1919.38	2791.28	2086.17	3296.79	2720.6	3249	2064	2876	3782
4315	1422.06	36.3786	5	1.57526	early stage p16-	control	0.752668	not significant	0.84198	0	0	0	0	0	1347.68	0	0	0	0	0	0	0	1069.41	0	0	0	0	0	0	0	0	0	1406.96	0	0	0	0	0	0	0	418.148	0	0	0	0	0	0	0	0
4333	1209.34	37.2241	4	2.57628	control	early stage p16-	0.429285	not significant	0.588969	0	2276.78	0	0	407.418	389.575	0	0	0	2303.29	0	6233.88	529.09	0	0	0	832.394	0	0	1550.13	0	0	496.17	406.709	0	0	0	569.904	0	1572.28	272.508	0	0	0	768.734	0	0	16257	0	0
4340	1142.14	24.0101	3	2.87418	control	early stage p16-	0.102654	not significant	0.245109	10335.2	618.304	3481.07	2903.95	6775.05	1128.88	0	3910.34	27567.2	6238.56	7110.78	32752.7	8197.5	8698.5	4693.47	3137.98	4351.37	1990.2	7511.8	420.967	3481.07	4366.83	8250.94	1178.53	0	3228.04	6653.58	1543.61	2746.48	8260.74	4222.12	3401.19	2828.26	888.377	4018.58	1132.32	3886	832	2148	2119
4362	1099.51	34.9047	4	2.63693	control	early stage p16-	0.216589	not significant	0.384325	1929.4	1366.18	2535.62	555.133	427.648	0	604.122	10733.9	634.812	6334.96	1302.26	0	8052.45	5135.25	21192.4	413.518	16766.1	0	1402.31	930.155	2535.62	834.783	520.808	0	270.278	8860.96	153.217	1567.46	502.985	0	4147.41	2007.93	12770.4	117.069	15483.8	0	9803	8859	10675	13802
4371	1202.47	32.0979	3	1.13855	control	early stage p16-	0.808505	not significant	0.881711	9563.7	386.867	1239.64	1183.34	1034.45	558.945	0	6566.24	1302.99	6035.41	1214.95	0	2228.8	8081.03	2632.86	4371.94	0	3354.67	6951.03	263.395	1239.64	1779.46	1259.8	583.529	0	5420.52	314.487	1493.34	469.265	0	1147.94	3159.75	1586.55	1237.71	0	1908.64	4152	1976	2426	3817
4378	716.339	30.0688	3	1.005	early stage p16-	control	0.981448	not significant	0.990178	3047.89	3422.66	3498.07	3511.56	4109.23	4812.76	3077.8	7636.02	1833.56	3401.65	5663.41	4336.75	8994.15	4923.75	2528.53	3144.27	3244.86	3117.93	2215.25	2330.29	3498.07	5280.52	5004.38	5024.44	1376.98	6303.64	442.545	841.673	2187.44	1093.8	4632.44	1925.23	1523.68	890.158	2996.7	1773.94	2089	2509	2723	3757
4383	1013.54	42.3162	5	2.79688	control	early stage p16-	0.262351	not significant	0.436022	445.97	425.88	0	0	0	0	0	0	0	959.465	0	0	0	1042.15	0	757.662	0	288.803	324.137	289.957	0	0	0	0	0	0	0	237.401	0	0	0	407.488	0	214.497	0	164.314	5613	5959.69	0	0
4384	1644.69	30.6437	3	3.54428	early stage p16-	control	0.0125128	not significant	0.0737912	832.852	2211.18	6650.91	10607.6	10639.1	751.94	9232.3	5556.43	721.734	2061.27	0	464.899	0	609.602	3715.34	218.733	2731.04	5870.81	605.329	1505.46	6650.91	15951.3	12956.8	785.013	4130.44	4586.91	174.196	510.022	0	117.255	0	238.36	2238.84	61.9241	2522.18	3340.2	2396	2121	4433	8847
4385	1413.84	24.8893	4	1.07909	early stage p16-	control	0.852131	not significant	0.909332	5650.38	1962.36	3554.78	6976.07	5236.24	1467.8	2624.1	1410.76	0	0	0	6817.48	3899.46	318.823	5241.88	10311.3	3790.23	3077.81	4106.77	1336.06	3554.78	10490.3	6376.91	1532.35	1174	1164.6	0	0	0	1719.48	2008.42	124.662	3158.73	2919.19	3500.36	1751.12	2878	2521	3456	4531
4386	1001.4	22.5899	5	1.15535	early stage p16-	control	0.743741	not significant	0.838953	2834.38	403.479	1285.92	428.197	2660.43	939.557	461.367	5388.36	424.061	776.29	302.812	2857.02	867.728	198.002	1042.7	1932.16	3899.46	3281.34	2060.07	274.705	1285.92	643.903	3239.98	980.881	206.411	4448.16	102.351	192.078	116.958	720.586	446.923	77.4203	628.325	547.002	3601.24	1866.92	1959	925	1855	940
4389	1298.12	24.6188	5	3.38916	early stage p16-	control	0.00260126	significant	0.0357608	7928.56	3848.6	9069.22	11637.1	6238.76	14939.1	5518.52	1988.04	959.569	0	131.099	1202.5	3477.81	4318.19	4311.83	5821.44	1957.65	380.044	5762.59	2620.28	9069.22	17499.3	7597.81	15596.2	2468.93	1641.16	231.6	0	50.6357	303.29	1791.24	1688.45	2598.29	1648.08	1807.94	216.226	2745	2508	3625	4404
4390	632.805	38.2385	4	3.08349	early stage p16-	control	0.00450008	significant	0.0439089	1060.36	1477.27	1045.97	1021.99	1713.35	2937.85	161.475	1944.81	0	964.016	514.343	0	1184.57	327.766	223.199	356.264	642.561	393.694	770.685	1005.79	1045.97	1536.83	2086.59	3067.07	72.2421	1605.46	0	238.527	198.66	0	610.115	128.159	134.499	100.86	593.419	223.992	3288	4945	4607	7180
4391	1100.08	33.3152	5	10.8499	early stage p16-	control	0.0324358	not significant	0.122967	325.039	345.768	3918.65	14118.7	8743.76	0	0	6307.88	0	580.687	0	0	0	199.009	949.723	1107.27	615.385	437.327	236.243	235.413	3918.65	21231.1	10648.5	0	0	5207.24	0	143.68	0	0	0	77.8141	572.298	313.473	568.322	248.817	3615	4207	5454	19994
4404	563.27	19.2558	3	1.19897	early stage p16-	control	0.699359	not significant	0.811181	37.6162	402.805	2389.43	365.328	626.01	307.962	1647.47	1309.38	1017.69	645.396	2782.74	384.423	244.698	150.102	630.684	692.615	202.964	636.299	27.34	274.247	2389.43	549.363	762.381	321.507	737.06	1080.91	245.629	159.691	1074.81	96.9576	126.032	58.6911	380.046	196.082	187.442	362.022	527	1070	7875	2313
4405	1270.84	31.9965	4	5.99603	early stage p16-	control	0.327697	not significant	0.505664	2441.46	5388.34	599.839	3871.99	1214.81	1970.46	299966	4565.39	232.664	12022.8	11767.1	12987.9	4609.71	5886.25	7924.53	0	10957.5	326.107	1774.48	3668.6	599.839	5822.51	1479.44	2057.12	134202	3768.79	56.1554	2974.81	4544.95	3275.76	2374.23	2301.57	4775.28	0	10119.5	185.539	3038	6198	1870	4691
4421	1579.28	29.8462	3	2.1547	early stage p16-	control	0.0209811	not significant	0.0961458	2637.07	5413.59	5633.65	7585.14	8075.35	12556.5	9851.7	2804.62	2870.6	2976.41	0	236.592	1283.49	1331.31	4146.31	6110.83	8368.1	4326.67	1916.66	3685.8	5633.65	11406.2	9834.49	13108.8	4407.55	2315.25	692.844	736.456	0	59.6722	661.06	520.553	2498.54	1730	7728.12	2461.66	2096	3084	2898	5574
4441	1169.08	23.4691	5	3.54618	early stage p16-	control	0.00741182	not significant	0.0550177	2358.86	1980.01	3884.29	1200.16	2109.05	3179.3	229.88	6638.13	533.896	974.363	291.635	1647.19	572.41	530.798	1016.73	115.538	1258.33	665.783	1714.45	1348.07	3884.29	1804.74	2568.49	3319.13	102.846	5479.86	128.86	241.087	112.642	415.447	294.82	207.547	612.677	32.7092	1162.09	378.797	1934	1960	3704	1887
4452	1293.23	39.5575	5	3.43384	early stage p16-	control	0.346209	not significant	0.518658	0	0	1526.25	15374.8	0	776.291	1032.77	0	391.686	133.644	2014.86	0	637.471	0	365.307	0	3267.98	0	0	0	1526.25	23120	0	810.435	462.052	0	94.5366	33.0676	778.22	0	328.329	0	220.132	0	3018.05	0	0	0	9591	42135
4456	1106.12	22.1841	3	1.16221	early stage p16-	control	0.671089	not significant	0.79422	3611.04	3734.92	3568.84	5876.59	3841.6	7822.84	5764.67	3041.25	99.5202	80.7762	329.606	6129.92	151.139	3674.85	10915.8	6365.77	3410.94	8917.92	2624.56	2542.89	3568.84	8836.94	4678.46	8166.91	2579.05	2510.6	24.02	19.9865	127.308	1546.06	77.8441	1436.9	6577.8	1802.18	3150.08	5073.85	2160	1872	2198	5705
4472	1076.46	32.7066	5	1.30815	control	early stage p16-	0.435764	not significant	0.590329	3121.28	536.674	4536.48	3943.91	2677.23	1538.75	0	2757.05	6094.98	3767.97	0	3203.67	0	4128.75	1665.13	2055.88	5961.77	4372.58	2268.59	365.39	4536.48	5930.67	3260.45	1606.43	0	2275.99	1471.07	932.311	0	808.015	0	1614.37	1003.4	582.028	5505.83	2487.78	3769	2186	4152	6080
4477	616.676	39.456	3	5.33905	early stage p16-	control	0.0527861	not significant	0.166301	4925.49	253.474	1396.52	4522.32	901.407	2949.55	446.821	13291.4	0	709.486	301.771	921.272	3148.41	124.152	587.16	151.722	772.339	0	3579.92	172.575	1396.52	6800.45	1097.77	3079.28	199.903	10972.2	0	175.548	116.556	232.359	1621.59	48.5443	353.819	42.9532	713.272	0	5935	2648	2942	10099
4482	1251.5	22.5561	4	1.41803	early stage p16-	control	0.391965	not significant	0.557957	2998.38	495.035	2523.7	7617.53	5915.82	1074.58	645.355	7271.93	1871.32	459.398	259.732	5513.17	1274.03	389.256	3599.36	1743.49	5806.75	4243.69	2179.26	337.041	2523.7	11454.9	7204.53	1121.84	288.725	6003.08	451.66	113.669	100.319	1390.51	656.19	152.202	2168.95	493.591	5362.66	2414.45	2130	1139	2023	7104
4483	1387.07	30.0688	4	1.40299	early stage p16-	control	0.378933	not significant	0.547481	5987.1	1855.51	1779.98	2538.14	1517.14	1018.67	0	3527.03	3236.09	0	0	638.663	583.148	1443.56	2081.03	2782.9	2855.21	2615.77	4351.51	1263.31	1779.98	3816.73	1847.64	1063.47	0	2911.61	781.057	0	0	161.081	300.35	564.442	1254.02	787.85	2636.85	1488.24	3551	2907	2690	4588
[truncated: 327 more rows]
[truncated: 14 more columns]

## Sheet: early p16+ vs control
										Normalized abundance																																		Raw abundance
[truncated: 1,456 more rows]
[truncated: 62 more columns]

## Sheet: early p16- vs early p16+
										Normalized abundance																																Raw abundance
[truncated: 1,389 more rows]
[truncated: 56 more columns]

[truncated: 1 more sheets: p16- vs p16+]
