# Supplementary material for: Altered microheterogeneity at several N‐glycosylation sites in OPSCC in constant protein expression conditions
Source: FASEB Bioadv. 2023 Dec 14;6(1):26–39. doi: 10.1096/fba.2023-00066 (PMC10782471; doi:10.1096/fba.2023-00066)
Supplement: Supplementary file 8 — Table S3. [file FBA2-6-26-s001.xlsx]

## Sheet: Explanation
Supplementary Table 3 - Glycopeptide identification
Sheets are named by precursor m/z
Sheets contain all the fragments and their explanations

## Sheet: 1078
mz	intensity	charge	mass_add	composition	structure	dmz	ion	prt	ppm	outlier
70.0584	0.650746268656716	1				NA		0		0
81.0282	0.807761194029851	1				NA		0		0
84.0397	3.03761194029851	1				NA		0		0
85.0239	0.844179104477612	1				NA		0		0
86.0944	0.85134328358209	1				NA		0		0
96.0408	7.12835820895522	1				NA		0		0
97.0227	0.869850746268657	1				NA		0		0
98.0569	2.97492537313433	1				NA		0		0
103.0358	0.657313432835821	1				NA		0		0
109.024	1.02626865671642	1				NA		0		0
110.0578	1.06746268656716	1				NA		0		0
120.0772	1.07641791044776	1				NA		0		0
121.0245	10.3820895522388	1				NA		0		0
123.042	0.997611940298507	1				NA		0		0
126.0533	24.6626865671642	1				NA		0		0
127.0356	1.13791044776119	1				NA		0		0
129.0999	0.663880597014925	1				NA		0		0
136.0394	1.0334328358209	1				NA		0		0
138.0518	100	1				NA		0		0
139.0648	1.13731343283582	1				NA		0		0
144.0614	10.3880597014925	1				NA		0		0
147.1077	0.94089552238806	1	NA	y1	NA	0.00509800000000382	1H	1	34.6549	0
150.0502	2.23522388059701	1				NA		0		0
151.0356	4.87462686567164	1				NA		0		0
154.0464	1.35402985074627	1				NA		0		0
166.0431	1.56119402985075	1				NA		0		0
167.0309	10.9850746268657	1				NA		0		0
168.061	42.555223880597	1				NA		0		0
169.1315	0.856716417910448	1				NA		0		0
172.0566	1.93850746268657	1				NA		0		0
178.0458	0.70089552238806	1				NA		0		0
179.031	6.18507462686567	1				NA		0		0
182.0373	0.986865671641791	1				NA		0		0
184.0575	1.29373134328358	1				NA		0		0
186.0734	18.6208955223881	1		N1-1(H2O)	N	0.00271539999999959	1H	1	14.5932	0
196.0578	4.02149253731343	1				NA		0		0
197.0408	8.42388059701493	1				NA		0		0
204.0829	45.3970149253731	1		N1	N	0.00377000000000294	1H	1	18.4729	0
208.0552	0.795223880597015	1				NA		0		0
214.0657	3.98805970149254	1				NA		0		0
215.048	2.62567164179104	1				NA		0		0
226.0657	0.78865671641791	1				NA		0		0
232.0782	3.36417910447761	1				NA		0		0
238.0653	1.50089552238806	1				NA		0		0
248.1529	1.10686567164179	1	NA	y2	NA	0.00757700000002615	1H	1	30.5336	0
256.0762	5.2644776119403	1				NA		0		0
266.1401	1.22626865671642	1				NA		0		0
274.0883	39.6477611940298	1		S1-1(H2O)	S	0.00381540000000768	1H	1	13.9203	0
284.1526	1.26985074626866	1				NA		0		0
292.0969	9.11044776119403	1		S1	S	0.00576999999998407	1H	1	19.7537	0
305.1765	3.78388059701493	1	NA	y3	NA	0.0054410000000189	1H	1	17.829	0
348.1192	1.1110447761194	1		H1N1-1(H2O)	HN	0.00971540000006144	1H	1	27.9083	0
353.1728	0.803582089552239	1				NA		0		0
355.0852	0.982686567164179	1				NA		0		0
366.1322	38.8417910447761	1		H1N1	HN	0.00727000000000544	1H	1	19.8562	0
379.2255	0.717014925373134	1				NA		0		0
393.235	0.66865671641791	1				NA		0		0
418.2598	4.54746268656716	1	NA	y4	NA	0.00620500000002266	1H	1	14.8353	0
505.284	10.1194029850746	1	NA	y5	NA	0.0140329999999835	1H	1	27.7725	0
528.1812	4.14567164179104	1		H2N1	HHN	0.0110699999999042	1H	1	20.9587	0
561.2639	1.0955223880597	1				NA		0		0
573.2897	0.719402985074627	1				NA		0		0
578.2883	1.12059701492537	1	NA	b5	NA	0.0162159999998721	1H	1	28.0414	0
618.3691	5.85791044776119	1	NA	y6	NA	0.0129970000000412	1H	1	21.0182	0
644.3284	0.785074626865672	1				NA		0		0
657.2213	9.91044776119403	1		S1H1N1	SHN	0.0135699999999588	1H	1	20.6475	0
665.3136	0.935522388059701	1	NA	b6	NA	0.0229440000000523	1H	1	34.486	0
690.2328	1.65671641791045	1		H3N1	H(H)HN	0.012269999999944	1H	1	17.7766	0
699.3087	0.805970149253731	1				NA		0		0
709.3702	0.923582089552239	1				NA		0		0
731.2646	0.686567164179104	1		H2N2	HHNN	0.0070699999999988	1H	1	9.66818	0
749.4088	9.77910447761194	1	NA	y7	NA	0.013781999999992	1H	1	18.3905	0
775.3648	0.739701492537313	1				NA		0		0
779.3547	0.744477611940298	1	NA	b7	NA	0.024770999999987	1H	1	31.784	0
820.4445	9.88656716417911	1	NA	y8	NA	0.0151960000000599	1H	1	18.5217	0
888.4365	0.703283582089552	1				NA		0		0
893.3229	0.986268656716418	1		H3N2	H(H)HNN	0.00156999999990148	1H	1	1.75748	0
921.4477	0.688955223880597	1				NA		0		0
932.4354	0.88955223880597	1				NA		0		0
945.4586	0.92955223880597	1				NA		0		0
949.4703	1.12835820895522	1				NA		0		0
957.4633	0.680597014925373	1				NA		0		0
967.5072	22.1373134328358	1	NA	y9	NA	0.020909999999958	1H	1	21.6122	0
975.4608	0.762985074626866	1				NA		0		0
983.4755	0.692537313432836	1				NA		0		0
1038.5411	8.88358208955224	1	NA	y10	NA	0.0241240000000289	1H	1	23.2287	0
1063.4952	1.05671641791045	1				NA		0		0
1078.441	0.647761194029851	1				NA		0		0
1081.4868	1.17791044776119	1	NA	b10	NA	0.0153050000001258	1H	1	14.1518	0
1095.5222	0.899701492537313	1				NA		0		0
1119.5297	0.709253731343284	1				NA		0		0
1133.5747	0.776716417910448	1				NA		0		0
1139.5861	15.4507462686567	1	NA	y11	NA	0.0268030000002	1H	1	23.5199	0
1140.6294	0.842388059701493	1				NA		0		0
1153.4972	0.70865671641791	1				NA		0		0
1165.5408	0.733134328358209	1				NA		0		0
1170.5511	0.77134328358209	1				NA		0		0
1174.5793	0.808358208955224	1				NA		0		0
1176.5348	0.930746268656716	1				NA		0		0
1177.5284	1.71223880597015	1				NA		0		0
1189.5304	0.705671641791045	1				NA		0		0
1192.5964	1.94089552238806	1				NA		0		0
1194.5637	1.72477611940299	1	NA	b11	NA	0.0224690000002283	1H	1	18.8094	0
1201.5012	0.709253731343284	1				NA		0		0
1205.5177	0.743283582089552	1				NA		0		0
1210.6218	16.4597014925373	1	NA	y12	NA	0.0282170000002679	1H	1	23.3079	0
1231.5494	0.724179104477612	1				NA		0		0
1239.5679	0.765970149253731	1				NA		0		0
1264.6056	0.728358208955224	1				NA		0		0
1266.5261	0.784477611940299	1				NA		0		0
1267.5353	0.801791044776119	1				NA		0		0
1276.5238	0.945671641791045	1				NA		0		0
1284.5657	1.17014925373134	1				NA		0		0
1303.6169	0.676417910447761	1				NA		0		0
1305.6697	0.939701492537313	1				NA		0		0
1307.61	0.719402985074627	1				NA		0		0
1313.5769	0.725373134328358	1				NA		0		0
1323.6908	3.82567164179104	1	NA	y13	NA	0.043280999999979	1H	1	32.6972	0
1324.762	0.681791044776119	1				NA		0		0
1325.5675	1.07940298507463	1				NA		0		0
1341.6141	1.18746268656716	1	NA	b12	NA	0.0404829999999947	1H	1	30.1748	0
1362.5721	0.78865671641791	1				NA		0		0
1366.6855	0.728955223880597	1				NA		0		0
1369.6685	0.937910447761194	1				NA		0		0
1374.6135	0.751044776119403	1				NA		0		0
1379.6044	1.71522388059702	1				NA		0		0
1380.6086	3.39940298507463	1				NA		0		0
1381.655	0.874029850746269	1				NA		0		0
1389.6494	0.706268656716418	1				NA		0		0
1392.7008	1.57194029850746	1				NA		0		0
1397.6274	5.08059701492537	1				NA		0		0
1407.6892	0.829850746268657	1				NA		0		0
1410.7319	7.28358208955224	1	NA	y14	NA	0.0342090000001463	1H	1	24.2491	0
1423.6516	0.763582089552239	1				NA		0		0
1438.665	0.665074626865672	1				NA		0		0
1443.6045	0.685373134328358	1				NA		0		0
1461.6926	0.683582089552239	1				NA		0		0
1466.6509	0.716417910447761	1				NA		0		0
1471.6868	1.85134328358209	1				NA		0		0
1477.6436	0.694925373134328	1				NA		0		0
1487.6285	0.728955223880597	1				NA		0		0
1488.6766	0.730149253731343	1	NA	b13	NA	0.04639700000007	1H	1	31.1666	0
1489.7046	0.837014925373134	1				NA		0		0
1499.6958	0.915223880597015	1				NA		0		0
1508.6835	0.688358208955224	1				NA		0		0
1509.7813	1.25014925373134	1				NA		0		0
1527.6863	2.15701492537313	1				NA		0		0
1540.6808	1.37373134328358	1				NA		0		0
1544.6967	3.54925373134328	1				NA		0		0
1546.7545	0.743880597014925	1				NA		0		0
1556.7089	0.754029850746269	1				NA		0		0
1558.6719	1.33313432835821	1				NA		0		0
1563.6711	0.678208955223881	1				NA		0		0
1575.6971	1.69313432835821	1				NA		0		0
1576.7582	0.77910447761194	1				NA		0		0
1587.8212	0.762388059701492	1				NA		0		0
1588.8134	3.16537313432836	1				NA		0		0
1600.6997	1.3265671641791	1				NA		0		0
1606.8416	16.089552238806	1	NA	y16	NA	0.0456870000000436	1H	1	28.4328	0
1612.7972	0.665671641791045	1				NA		0		0
1626.6442	0.671641791044776	1				NA		0		0
1639.6998	0.902686567164179	1				NA		0		0
1650.7673	0.685970149253731	1				NA		0		0
1656.7203	0.982089552238806	1				NA		0		0
1659.7606	0.705671641791045	1				NA		0		0
1673.7423	0.913432835820896	1				NA		0		0
1674.7545	2.80955223880597	1				NA		0		0
1675.8593	1.61791044776119	1				NA		0		0
1691.7661	4.55940298507463	1				NA		0		0
1693.8666	7.14626865671642	1	NA	y17	NA	0.0527150000000347	1H	1	31.1211	0
1695.7393	1.0155223880597	1				NA		0		0
1712.78	0.71044776119403	1				NA		0		0
1725.7365	0.698507462686567	1				NA		0		0
1731.7877	0.885970149253731	1				NA		0		0
1742.7223	1.13492537313433	1				NA		0		0
1743.7687	1.93074626865672	1				NA		0		0
1747.7917	1.00776119402985	1				NA		0		0
1753.7897	0.985074626865672	1				NA		0		0
1760.786	3.08716417910448	1				NA		0		0
1761.7673	2.14328358208955	1				NA		0		0
1771.8673	1.00059701492537	1	NA	b16	NA	0.00890300000014577	1H	1	5.02464	0
1778.7883	4.09671641791045	1				NA		0		0
1779.8981	0.860298507462687	1				NA		0		0
1803.8174	0.782089552238806	1				NA		0		0
1822.9443	0.674029850746269	1				NA		0		0
1823.8198	0.949850746268657	1				NA		0		0
1840.9366	4.13850746268657	1	NA	y18	NA	0.0511290000001736	1H	1	27.7734	0
1854.8445	0.733731343283582	1				NA		0		0
1858.8607	0.861492537313433	1	NA	b17	NA	0.0475310000001627	1H	1	25.57	0
1867.4006	0.768358208955224	1				NA		0		0
1876.8466	0.773731343283582	1				NA		0		0
1894.8	0.993432835820895	1				NA		0		0
1909.8331	0.725373134328358	1				NA		0		0
1919.8813	0.694925373134328	1				NA		0		0
1924.8275	1.00417910447761	1				NA		0		0
1936.8544	1.53014925373134	1				NA		0		0
1953.942	1.44537313432836	1				NA		0		0
1956.889	1.67402985074627	1				NA		0		0
1963.8489	1.00835820895522	1				NA		0		0
1969.9636	0.966567164179104	1				NA		0		0
1970.9794	0.89134328358209	1				NA		0		0
1974.9269	2.0865671641791	1				NA		0		0
1980.9392	0.977313432835821	1				NA		0		0
1987.9996	3.70029850746269	1	NA	y19	NA	0.0565429999999196	1H	1	28.4422	0
1997.92	0.713432835820896	1				NA		0		0
2007.9008	1.23880597014925	1				NA		0		0
2019.8739	0.785074626865672	1				NA		0		0
2023.8793	0.739701492537313	1				NA		0		0
2025.9628	0.76	1				NA		0		0
2026.8992	1.48179104477612	1				NA		0		0
2040.042	0.824477611940299	1				NA		0		0
2041.9468	1.00298507462687	1				NA		0		0
2043.9153	2.31880597014925	1				NA		0		0
2053.9788	0.876417910447761	1				NA		0		0
2061.9458	1.15880597014925	1				NA		0		0
2080.0049	0.749850746268657	1				NA		0		0
2101.0286	0.705074626865672	1				NA		0		0
2107.9553	1.04238805970149	1				NA		0		0
2112.9316	0.663880597014925	1				NA		0		0
2121.9446	0.876417910447761	1				NA		0		0
2126.9402	1.06388059701493	1				NA		0		0
2129.9592	0.841194029850746	1				NA		0		0
2140.0342	1.07164179104478	1				NA		0		0
2141.9768	0.759402985074627	1				NA		0		0
2146.0525	1.02388059701493	1				NA		0		0
2147.8992	0.74089552238806	1				NA		0		0
2152.0337	0.774925373134328	1				NA		0		0
2157.0029	2.95582089552239	1				NA		0		0
2162.9819	0.981492537313433	1				NA		0		0
2175.0012	1.25910447761194	1				NA		0		0
2176.033	0.909253731343284	1				NA		0		0
2180.0063	1.47044776119403	1				NA		0		0
2191.0305	0.781492537313433	1				NA		0		0
2197.0142	1.62268656716418	1				NA		0		0
2201.9568	0.776716417910448	1				NA		0		0
2215.1011	1.16358208955224	1	NA	b21	NA	0.0131020000003446	1H	1	5.91485	0
2228.0447	2.03283582089552	1				NA		0		0
2230.0059	0.728358208955224	1				NA		0		0
2246.0598	2.83761194029851	1				NA		0		0
2293.0488	0.807164179104478	1				NA		0		0
2302.0859	0.905671641791045	1				NA		0		0
2306.0898	0.766567164179105	1				NA		0		0
2311.033	1.14865671641791	1				NA		0		0
2314.1633	0.675223880597015	1				NA		0		0
2318.0693	0.890746268656716	1				NA		0		0
2329.0698	2.10805970149254	1				NA		0		0
2338.0669	1.01611940298507	1				NA		0		0
2346.0989	1.74089552238806	1				NA		0		0
2362.0679	1.31402985074627	1				NA		0		0
2366.1003	0.721791044776119	1				NA		0		0
2380.1748	0.665074626865672	1				NA		0		0
2382.0911	1.27880597014925	1				NA		0		0
2400.1086	3.10388059701493	1				NA		0		0
2403.1926	0.711641791044776	1	NA	y23	NA	0.0702410000003511	1H	1	29.2282	0
2415.1062	0.833432835820896	1				NA		0		0
2418.1462	1.66328358208955	1				NA		0		0
2433.1218	0.785671641791045	1				NA		0		0
2443.2393	0.669850746268657	1				NA		0		0
2451.1162	0.918805970149254	1				NA		0		0
2483.1047	0.718805970149254	1				NA		0		0
2502.2275	0.647164179104478	1				NA		0		0
2518.2913	0.656119402985075	1				NA		0		0
2522.1387	0.850149253731343	1				NA		0		0
2526.1428	0.796417910447761	1				NA		0		0
2541.2434	0.749850746268657	1				NA		0		0
2546.209	0.89910447761194	1				NA		0		0
2550.2024	0.829850746268657	1				NA		0		0
2554.2285	0.679402985074627	1				NA		0		0
2564.1921	1.07164179104478	1	NA	b24	NA	0.0681150000000343	1H	1	26.5639	0
2573.2427	0.722985074626866	1				NA		0		0
2619.1655	0.873432835820895	1				NA		0		0
2635.2053	0.754029850746269	1				NA		0		0
2659.2373	0.745671641791045	1				NA		0		0
2678.23	0.807761194029851	1				NA		0		0
2710.1414	0.807761194029851	1				NA		0		0
2715.2693	0.822686567164179	1				NA		0		0
2730.2393	0.744477611940298	1				NA		0		0
2767.2954	0.827462686567164	1				NA		0		0
2790.2244	0.703880597014925	1				NA		0		0
2840.2622	0.73134328358209	1				NA		0		0
2856.2712	0.858507462686567	1				NA		0		0
2861.2798	0.887164179104478	1				NA		0		0
2868.2688	0.946865671641791	1				NA		0		0
2881.3887	0.795820895522388	1				NA		0		0
2902.3613	0.767761194029851	1				NA		0		0
2906.4141	0.754029850746269	1				NA		0		0
2919.3579	0.755223880597015	1				NA		0		0
2928.314	0.706268656716418	1				NA		0		0
2939.3086	0.681194029850746	1				NA		0		0
2968.47	0.708059701492537	1				NA		0		0
2992.4353	0.869253731343284	1				NA		0		0
3008.3372	0.717611940298508	1				NA		0		0
3027.2617	0.808955223880597	1				NA		0		0
3072.3408	0.907462686567164	1				NA		0		0
3076.5515	0.660298507462687	1				NA		0		0
3085.4492	0.848358208955224	1				NA		0		0
3101.3657	0.867462686567164	1				NA		0		0
3119.4614	0.782089552238806	1				NA		0		0
3128.4897	1.36776119402985	1				NA		0		0
3138.5205	0.945671641791045	1				NA		0		0
3144.4814	1.06268656716418	1				NA		0		0
3146.51	1.99044776119403	1				NA		0		0
3147.5129	2.18567164179104	1				NA		0		0
3163.4868	2.25253731343284	1				NA		0		0
3164.5222	8.32835820895522	1				NA		0		0
3181.5322	4.28119402985075	1	NA	pep	NA	0.102831599999718	1H	1	32.3214	0
3186.4436	0.853134328358209	1				NA		0		0
3190.3933	0.651940298507463	1				NA		0		0
3203.4651	1.4334328358209	1				NA		0		0
3229.4951	1.41313432835821	1				NA		0		0
3241.5454	1.32059701492537	1				NA		0		0
3246.5278	1.75522388059701	1				NA		0		0
3247.5459	1.33373134328358	1				NA		0		0
3256.5198	0.768955223880597	1				NA		0		0
3264.5381	1.79462686567164	1				NA		0		0
3270.6077	0.691940298507463	1				NA		0		0
3281.4094	0.877014925373134	1				NA		0		0
3287.5764	0.715820895522388	1				NA		0		0
3308.5212	1.10388059701493	1				NA		0		0
3313.5696	1.83164179104478	1				NA		0		0
3326.6162	0.896716417910448	1				NA		0		0
3330.5764	1.3689552238806	1				NA		0		0
3331.4763	1.43164179104478	1				NA		0		0
3335.5874	0.866268656716418	1				NA		0		0
3346.5098	1.26149253731343	1				NA		0		0
3349.5747	8.74029850746269	1				NA		0		0
3356.9661	0.687164179104478	1				NA		0		0
3366.5938	15.8567164179104	1		pep+N1	N	0.110315400000218	1H	1	32.7677	0
3367.594	25.7432835820896	1				NA		0		0
3384.616	18.2626865671642	1		pep+N1+1(H2O)	N	0.0986700000003111	1H	1	29.1525	0
3389.561	2.69014925373134	1				NA		0		0
3405.5601	2.1534328358209	1				NA		0		0
3407.54	1.55044776119403	1				NA		0		0
3415.708	0.773134328358209	1				NA		0		0
3451.4033	1.0065671641791	1				NA		0		0
3529.6541	0.945074626865672	1				NA		0		0
3552.6553	0.96	1				NA		0		0
3569.7312	1.39283582089552	1		pep+N2	NN	0.0523154000002251	1H	1	14.6553	0
3570.6482	2.60059701492537	1				NA		0		0
3586.7498	0.93910447761194	1				NA		0		0
3591.6511	1.35044776119403	1				NA		0		0
3595.511	0.854925373134328	1				NA		0		0
3627.52	0.722985074626866	1				NA		0		0
3640.5723	1.05850746268657	1				NA		0		0
3663.7483	0.772537313432836	1				NA		0		0
3696.6509	0.763582089552239	1				NA		0		0
3704.5671	0.921194029850746	1				NA		0		0
3713.6672	1.63522388059701	1				NA		0		0
3731.707	2.00238805970149	1		pep+H1N2	HNN	0.129315400000451	1H	1	34.6531	0
3743.6316	1.07283582089552	1				NA		0		0
3749.7119	1.57194029850746	1				NA		0		0
3753.6311	1.70388059701493	1				NA		0		0
3770.7095	0.727761194029851	1				NA		0		0
3875.8423	0.804179104477612	1		pep+H2N2-1(H2O)	HHNN	0.0362608000004911	1H	1	9.35559	0
3883.873	0.715820895522388	1				NA		0		0
3892.7273	1.46507462686567	1				NA		0		0
3894.7485	1.95223880597015	1				NA		0		0
3898.9351	1.06865671641791	1				NA		0		0
3912.7864	1.79283582089552	1				NA		0		0
3916.7251	1.48835820895522	1				NA		0		0
3932.0308	0.656716417910448	1				NA		0		0
3933.8008	1.36059701492537	1				NA		0		0
3936.0784	0.744477611940298	1				NA		0		0
4009.8167	0.721194029850746	1				NA		0		0
4056.7598	1.39283582089552	1				NA		0		0
4074.866	1.18507462686567	1				NA		0		0
4078.8464	0.94865671641791	1		pep+H2N3-1(H2O)	NHHNN	0.111560800000461	1H	1	27.3511	0
4095.7332	1.28597014925373	1				NA		0		0
4123.793	0.928955223880597	1				NA		0		0
4216.3325	0.752238805970149	1				NA		0		0
4287.8706	0.76	1				NA		0		0
4325.0786	0.697910447761194	1				NA		0		0
4328.9141	0.867462686567164	1				NA		0		0
4362.0762	1.10388059701493	1				NA		0		0
4414.0923	0.657910447761194	1				NA		0		0
4451.1953	1.15880597014925	1				NA		0		0
4487.9961	1.02388059701493	1				NA		0		0
4554.0947	0.665074626865672	1				NA		0		0
4587.3677	0.713432835820896	1				NA		0		0
4622.2695	0.903283582089552	1				NA		0		0
4645.2808	1.00417910447761	1				NA		0		0
4670.3267	1.00358208955224	1				NA		0		0
4709.0142	0.654925373134328	1				NA		0		0
4718.7178	0.784477611940299	1				NA		0		0
4744.1084	1.15283582089552	1				NA		0		0
4776.166	0.722388059701493	1				NA		0		0
4782.457	0.963582089552239	1				NA		0		0
4893.8477	0.877014925373134	1				NA		0		0
4983.9058	0.648358208955224	1				NA		0		0
4997.2925	0.955820895522388	1				NA		0		0
5021.7715	0.95044776119403	1				NA		0		0
5022.3345	0.654328358208955	1				NA		0		0
5030.8945	0.665671641791045	1				NA		0		0
5050.5054	0.862686567164179	1				NA		0		0
5051.1133	0.945671641791045	1				NA		0		0
5161.853	1.03641791044776	1				NA		0		0
5186.1997	0.887164179104478	1				NA		0		0
5220.3267	0.983880597014925	1				NA		0		0
5347.4619	0.783880597014925	1				NA		0		0
5386.2197	1.97253731343284	1		pep+S2H5N4+1(H2O)	SHNH(SHNH)HNN	0.18796999999995	1H	1	34.8983	0

## Sheet: 1150
mz	intensity	charge	mass_add	composition	structure	dmz	ion	prt	ppm	outlier
84.0392	1.99764705882353	1				NA		0		0
96.0402	5.11764705882353	1				NA		0		0
98.0578	2.04313725490196	1				NA		0		0
109.0237	0.80156862745098	1				NA		0		0
110.0583	0.704470588235294	1				NA		0		0
121.0243	5.14196078431373	1				NA		0		0
126.0534	17.2392156862745	1				NA		0		0
127.0349	0.692235294117647	1				NA		0		0
129.1014	0.661254901960784	1				NA		0		0
136.0692	0.945098039215686	1				NA		0		0
138.052	70.5019607843137	1				NA		0		0
139.062	0.885490196078431	1				NA		0		0
144.063	7.63058823529412	1				NA		0		0
150.0504	1.4243137254902	1				NA		0		0
151.0356	2.77019607843137	1				NA		0		0
154.0456	0.988235294117647	1				NA		0		0
166.043	1.46117647058824	1				NA		0		0
167.0293	6.58980392156863	1				NA		0		0
168.0617	30.7607843137255	1				NA		0		0
172.0545	0.962352941176471	1				NA		0		0
178.0476	0.837647058823529	1				NA		0		0
179.0311	4.1043137254902	1				NA		0		0
182.0432	0.759843137254902	1				NA		0		0
184.0584	0.91843137254902	1				NA		0		0
186.0741	11.4274509803922	1		N1-1(H2O)	N	0.00201540000000477	1H	1	10.8312	0
196.0582	2.38901960784314	1				NA		0		0
197.0406	6.11529411764706	1				NA		0		0
204.0835	33.6941176470588	1		N1	N	0.00317000000001144	1H	1	15.5329	0
214.0663	0.986666666666667	1				NA		0		0
215.0527	2.1521568627451	1				NA		0		0
232.0766	2.31607843137255	1				NA		0		0
238.0688	0.927058823529412	1				NA		0		0
248.1516	0.569176470588235	1				NA		0		0
256.0802	3.67764705882353	1				NA		0		0
274.0877	26.5647058823529	1		S1-1(H2O)	S	0.0044154000000276	1H	1	16.1094	0
292.0965	4.96705882352941	1		S1	S	0.00616999999999734	1H	1	21.1232	0
337.129	0.939607843137255	1				NA		0		0
361.2394	0.534588235294118	1	NA	y3	NA	0.00514100000003737	1H	1	14.2316	0
366.1326	30.156862745098	1		H1N1	HN	0.00686999999999216	1H	1	18.7637	0
470.2468	0.579058823529412	1				NA		0		0
474.3231	2.17490196078431	1	NA	y4	NA	0.00550499999997101	1H	1	11.606	0
519.2495	1.40627450980392	1	NA	b5	NA	0.00665899999989961	1H	1	12.8243	0
528.1852	2.63529411764706	1		H2N1	HHN	0.00706999999988511	1H	1	13.3855	0
557.2615	0.60643137254902	1				NA		0		0
567.3062	1.0321568627451	1				NA		0		0
569.3217	3.39529411764706	1				NA		0		0
589.35	1.21803921568627	1	NA	y5	NA	0.00554799999997613	1H	1	9.41376	0
602.2733	0.579137254901961	1				NA		0		0
603.2731	0.653333333333333	1				NA		0		0
620.284	0.528235294117647	1	NA	b6	NA	0.0198379999999361	1H	1	31.9821	0
628.2099	0.518823529411765	1				NA		0		0
656.2864	0.690745098039216	1				NA		0		0
657.2209	9.42745098039216	1		S1H1N1	SHN	0.0139699999999721	1H	1	21.2562	0
674.3113	1.5756862745098	1				NA		0		0
690.2321	0.874509803921569	1		H3N1	H(H)HN	0.0129699999999957	1H	1	18.7908	0
691.3269	0.663450980392157	1	NA	b7	NA	0.0140519999999924	1H	1	20.3261	0
703.296	0.515529411764706	1				NA		0		0
726.3939	0.888627450980392	1	NA	y6	NA	0.0205599999999322	1H	1	28.3042	0
769.405	0.535686274509804	1				NA		0		0
787.3829	2.98352941176471	1				NA		0		0
804.4005	0.91921568627451	1	NA	b8	NA	0.0245159999999487	1H	1	30.4774	0
805.3979	1.24313725490196	1				NA		0		0
822.3606	0.564078431372549	1				NA		0		0
823.4349	0.555137254901961	1				NA		0		0
827.4497	0.752470588235294	1	NA	y7	NA	0.0124389999999721	1H	1	15.0329	0
865.3611	0.555921568627451	1				NA		0		0
875.4223	0.541019607843137	1				NA		0		0
911.4297	0.584235294117647	1				NA		0		0
933.4034	0.516705882352941	1				NA		0		0
934.4443	1.56549019607843	1				NA		0		0
940.533	0.680549019607843	1	NA	y8	NA	0.0132029999999759	1H	1	14.0378	0
947.4692	0.696549019607843	1				NA		0		0
950.4731	0.580392156862745	1				NA		0		0
957.4637	0.528941176470588	1				NA		0		0
965.4212	0.549333333333333	1				NA		0		0
970.4673	0.574745098039216	1				NA		0		0
997.4976	0.69278431372549	1				NA		0		0
1007.508	0.542039215686275	1				NA		0		0
1011.4779	0.737254901960784	1				NA		0		0
1013.5096	1.08392156862745	1				NA		0		0
1019.4381	0.594509803921569	1				NA		0		0
1029.5001	0.648627450980392	1				NA		0		0
1036.4783	0.789019607843137	1				NA		0		0
1061.4657	0.552549019607843	1				NA		0		0
1069.5378	0.73521568627451	1				NA		0		0
1079.4797	0.676862745098039	1				NA		0		0
1081.5083	1.50117647058824	1				NA		0		0
1098.5227	1.04705882352941	1				NA		0		0
1105.5078	0.525647058823529	1				NA		0		0
1110.6108	0.577098039215686	1				NA		0		0
1132.5291	0.702274509803922	1				NA		0		0
1137.5355	0.716941176470588	1				NA		0		0
1147.5333	0.705960784313725	1				NA		0		0
1149.5189	1.38274509803922	1				NA		0		0
1150.5582	0.785882352941176	1				NA		0		0
1156.5382	0.774039215686275	1				NA		0		0
1165.4395	0.63043137254902	1				NA		0		0
1172.5184	0.609333333333333	1				NA		0		0
1177.5619	0.700313725490196	1				NA		0		0
1183.5797	1.27921568627451	1				NA		0		0
1193.616	0.844705882352941	1				NA		0		0
1194.5686	0.983529411764706	1				NA		0		0
1198.5212	0.577803921568627	1				NA		0		0
1201.5571	0.587764705882353	1				NA		0		0
1211.6101	2.25176470588235	1	NA	b11	NA	0.0358079999998608	1H	1	29.5541	0
1228.5714	0.675764705882353	1				NA		0		0
1231.4974	0.697333333333333	1				NA		0		0
1244.5873	0.687764705882353	1				NA		0		0
1247.5928	0.932549019607843	1				NA		0		0
1251.5869	0.903529411764706	1				NA		0		0
1261.557	0.830588235294118	1				NA		0		0
1279.6021	0.645803921568627	1				NA		0		0
1293.5868	0.894901960784314	1				NA		0		0
1301.5165	0.573019607843137	1				NA		0		0
1307.6292	0.564	1				NA		0		0
1312.6396	0.978823529411765	1	NA	y11	NA	0.0347160000001168	1H	1	26.4475	0
1315.6044	0.669490196078431	1				NA		0		0
1324.5946	0.58643137254902	1				NA		0		0
1336.6157	0.561490196078431	1				NA		0		0
1343.6252	0.578588235294118	1				NA		0		0
1345.6371	0.705176470588235	1				NA		0		0
1360.6809	0.749019607843137	1				NA		0		0
1379.6261	0.605960784313725	1				NA		0		0
1382.6564	0.620235294117647	1				NA		0		0
1392.7273	0.61043137254902	1				NA		0		0
1401.556	0.600862745098039	1				NA		0		0
1414.7057	0.974901960784314	1				NA		0		0
1424.6555	2.03137254901961	1				NA		0		0
1426.6495	0.650666666666667	1				NA		0		0
1432.6655	0.631137254901961	1				NA		0		0
1439.66	0.725647058823529	1				NA		0		0
1481.6956	0.671137254901961	1				NA		0		0
1535.7484	0.845490196078431	1				NA		0		0
1544.7517	0.563764705882353	1				NA		0		0
1548.6982	0.541490196078431	1				NA		0		0
1555.7144	0.694274509803922	1				NA		0		0
1562.7623	1.52470588235294	1				NA		0		0
1566.7385	0.675764705882353	1				NA		0		0
1592.7251	0.598039215686274	1				NA		0		0
1604.7286	0.616470588235294	1				NA		0		0
1610.736	0.66878431372549	1				NA		0		0
1627.7831	0.947450980392157	1				NA		0		0
1653.7612	0.717882352941176	1				NA		0		0
1672.8141	0.817254901960784	1				NA		0		0
1677.8107	0.533333333333333	1				NA		0		0
1681.7361	0.675843137254902	1				NA		0		0
1690.8326	1.02745098039216	1	NA	y14	NA	0.0432700000001205	1H	1	25.5909	0
1725.7635	0.674745098039216	1				NA		0		0
1739.8868	0.63278431372549	1				NA		0		0
1745.8179	0.701333333333333	1				NA		0		0
1757.7892	0.642274509803922	1				NA		0		0
1793.782	0.661960784313726	1				NA		0		0
1803.8896	0.745019607843137	1				NA		0		0
1830.8649	0.680705882352941	1				NA		0		0
1835.9095	0.768705882352941	1				NA		0		0
1843.9252	0.534039215686275	1				NA		0		0
1852.9059	0.559450980392157	1				NA		0		0
1857.8141	0.912941176470588	1				NA		0		0
1861.8015	0.804705882352941	1				NA		0		0
1872.8466	0.951372549019608	1				NA		0		0
1874.0997	0.641882352941176	1				NA		0		0
1883.9215	0.611686274509804	1				NA		0		0
1935.9148	0.559450980392157	1				NA		0		0
1969.8798	1.16470588235294	1				NA		0		0
1971.9329	0.519686274509804	1				NA		0		0
1988.9894	2.83686274509804	1				NA		0		0
2011.0046	0.597333333333333	1				NA		0		0
2016.198	0.543607843137255	1				NA		0		0
2017.949	0.944313725490196	1				NA		0		0
2036.0476	0.594980392156863	1				NA		0		0
2081.9885	1.10901960784314	1				NA		0		0
2091.937	0.630117647058824	1				NA		0		0
2099.1003	0.659294117647059	1				NA		0		0
2101.0095	0.83843137254902	1				NA		0		0
2116.0564	0.796862745098039	1	NA	b19	NA	0.0297890000001644	1H	1	14.0776	0
2118.0525	5.34274509803922	1	NA	y18	NA	0.0664540000002489	1H	1	31.375	0
2166.0525	0.696078431372549	1				NA		0		0
2182.0273	0.796078431372549	1				NA		0		0
2196.1375	1.01490196078431	1				NA		0		0
2203.094	0.675294117647059	1				NA		0		0
2205.8987	0.641176470588235	1				NA		0		0
2216.0083	0.723372549019608	1				NA		0		0
2222.0815	0.68478431372549	1				NA		0		0
2230.0396	0.648313725490196	1				NA		0		0
2233.1079	1.18352941176471	1	NA	y19	NA	0.0379970000003595	1H	1	17.0153	0
2243.9961	0.742039215686275	1				NA		0		0
2267.0564	0.59756862745098	1				NA		0		0
2286.0618	0.718901960784314	1				NA		0		0
2297.0291	1.03764705882353	1				NA		0		0
2301.0393	0.884705882352941	1				NA		0		0
2304.0564	0.973333333333333	1				NA		0		0
2312.0852	1.80941176470588	1				NA		0		0
2320.0659	0.8	1				NA		0		0
2329.0566	0.893333333333333	1				NA		0		0
2330.1348	17.3882352941176	1	NA	y20	NA	0.0638610000005428	1H	1	27.4066	0
2349.1646	0.820392156862745	1				NA		0		0
2361.1543	0.53356862745098	1				NA		0		0
2372.0442	0.629725490196078	1				NA		0		0
2377.1184	0.754745098039216	1				NA		0		0
2392.2263	0.832941176470588	1				NA		0		0
2410.198	0.596392156862745	1				NA		0		0
2416.1458	0.935686274509804	1				NA		0		0
2425.1716	0.978823529411765	1				NA		0		0
2443.2109	7.16392156862745	1	NA	y21	NA	0.0718249999999898	1H	1	29.3978	0
2461.1941	0.836078431372549	1				NA		0		0
2490.1216	0.765411764705882	1				NA		0		0
2507.0854	0.760392156862745	1				NA		0		0
2526.2471	0.665725490196078	1				NA		0		0
2531.2109	0.715372549019608	1				NA		0		0
2546.1968	0.745647058823529	1				NA		0		0
2561.2214	0.693411764705882	1				NA		0		0
2564.1147	0.883921568627451	1				NA		0		0
2582.1101	0.730980392156863	1				NA		0		0
2589.1973	0.688549019607843	1				NA		0		0
2590.2837	6.69960784313725	1	NA	y22	NA	0.0674390000003768	1H	1	26.0354	0
2601.228	0.691529411764706	1	NA	b23	NA	0.0703659999999218	1H	1	27.0511	0
2605.3242	1.07450980392157	1				NA		0		0
2680.2366	0.704627450980392	1				NA		0		0
2705.2881	0.540156862745098	1				NA		0		0
2718.3093	1.22117647058824	1				NA		0		0
2722.3604	0.887058823529412	1				NA		0		0
2732.3374	0.517725490196078	1				NA		0		0
2737.3328	15.9529411764706	1	NA	y23	NA	0.0867530000000443	1H	1	31.6925	0
2747.2463	0.750745098039216	1				NA		0		0
2753.2959	0.969411764705882	1				NA		0		0
2774.3696	0.829803921568627	1				NA		0		0
2792.3342	0.79843137254902	1				NA		0		0
2804.3972	0.610745098039216	1				NA		0		0
2809.3889	0.602901960784314	1				NA		0		0
2832.4009	0.633254901960784	1				NA		0		0
2845.3687	1.23686274509804	1				NA		0		0
2850.4338	6.49254901960784	1	NA	y24	NA	0.0698170000005121	1H	1	24.4935	0
2896.25	0.531450980392157	1				NA		0		0
2904.4436	0.963921568627451	1				NA		0		0
2921.4573	4.89725490196078	1	NA	y25	NA	0.0834310000000187	1H	1	28.558	0
2936.3855	0.581647058823529	1				NA		0		0
2952.3052	0.704078431372549	1				NA		0		0
3004.4475	1.23764705882353	1				NA		0		0
3019.3362	0.827450980392157	1				NA		0		0
3022.5142	5.1521568627451	1	NA	y26	NA	0.074210000000221	1H	1	24.5524	0
3045.4521	0.832156862745098	1				NA		0		0
3050.4968	0.517019607843137	1				NA		0		0
3067.4321	1.34117647058824	1	NA	b27	NA	0.083864000000176	1H	1	27.3401	0
3075.5369	1.06117647058824	1				NA		0		0
3093.5667	3.11450980392157	1	NA	y27	NA	0.0588240000001861	1H	1	19.0149	0
3103.5378	0.546352941176471	1				NA		0		0
3119.4563	0.699529411764706	1				NA		0		0
3155.4128	0.970980392156863	1				NA		0		0
3180.4966	0.875294117647059	1	NA	b28	NA	0.103428000000349	1H	1	32.5194	0
3189.4331	0.695764705882353	1				NA		0		0
3206.489	0.87843137254902	1				NA		0		0
3215.439	0.73278431372549	1				NA		0		0
3229.5527	0.847843137254902	1				NA		0		0
3245.6594	0.518117647058824	1				NA		0		0
3251.4548	0.770509803921569	1				NA		0		0
3264.5815	2.13490196078431	1	NA	y29	NA	0.10841500000015	1H	1	33.2095	0
3270.498	3.31607843137255	1				NA		0		0
3286.5701	0.722509803921569	1				NA		0		0
3293.562	1.57098039215686	1				NA		0		0
3300.6904	0.560941176470588	1				NA		0		0
3309.5654	0.568470588235294	1				NA		0		0
3336.5227	0.847058823529412	1				NA		0		0
3341.5615	0.781960784313726	1				NA		0		0
3347.647	0.685960784313726	1				NA		0		0
3376.6709	1.17725490196078	1				NA		0		0
3383.5647	1.91764705882353	1				NA		0		0
3389.6809	0.908235294117647	1				NA		0		0
3395.646	1.32705882352941	1				NA		0		0
3412.6038	0.941960784313726	1				NA		0		0
3440.613	0.601647058823529	1				NA		0		0
3450.6555	0.718588235294118	1				NA		0		0
3460.7605	0.636862745098039	1				NA		0		0
3461.5554	0.66243137254902	1				NA		0		0
3466.6736	1.39294117647059	1				NA		0		0
3467.6326	1.9043137254902	1				NA		0		0
3470.7007	0.582117647058824	1				NA		0		0
3473.625	0.818823529411765	1				NA		0		0
3478.5957	0.595843137254902	1				NA		0		0
3495.731	0.911372549019608	1				NA		0		0
3496.583	2.23372549019608	1				NA		0		0
3501.5449	0.613254901960784	1				NA		0		0
3505.6814	2.27372549019608	1				NA		0		0
3510.2258	0.823529411764706	1				NA		0		0
3510.7212	0.678980392156863	1				NA		0		0
3522.7	6.01803921568627	1				NA		0		0
3523.7219	6.49333333333333	1				NA		0		0
3539.7727	2.16941176470588	1				NA		0		0
3540.719	27.9921568627451	1	NA	pep	NA	0.118288600000142	1H	1	33.4081	0
3556.6758	0.997647058823529	1				NA		0		0
3562.5442	0.676705882352941	1				NA		0		0
3563.7449	2.07529411764706	1				NA		0		0
3569.6125	0.569803921568627	1				NA		0		0
3573.5984	0.789803921568627	1				NA		0		0
3578.6145	1.04549019607843	1				NA		0		0
3596.6909	1.50901960784314	1				NA		0		0
3603.7368	0.598196078431373	1				NA		0		0
3606.8123	0.850196078431373	1				NA		0		0
3611.6992	0.583843137254902	1				NA		0		0
3614.6812	1.70980392156863	1				NA		0		0
3618.6719	1.88313725490196	1				NA		0		0
3622.7893	1.26117647058824	1				NA		0		0
3623.7512	5.84549019607843	1				NA		0		0
3629.6565	1.22823529411765	1				NA		0		0
3630.7922	0.770352941176471	1				NA		0		0
3635.6912	0.884705882352941	1				NA		0		0
3647.7463	4.7443137254902	1				NA		0		0
3648.7202	0.792156862745098	1				NA		0		0
3658.7231	0.645411764705882	1				NA		0		0
3665.6621	0.974901960784314	1				NA		0		0
3671.7402	2.36470588235294	1				NA		0		0
3684.7603	0.886274509803922	1				NA		0		0
3689.7686	5.41098039215686	1				NA		0		0
3694.7261	0.575921568627451	1				NA		0		0
3699.7537	1.44392156862745	1				NA		0		0
3707.8098	3.33882352941176	1		pep+N1-1(H2O)	N	0.0857608000001164	1H	1	23.1298	0
3708.6843	1.47294117647059	1				NA		0		0
3712.8152	1.05803921568627	1				NA		0		0
3724.8357	0.589647058823529	1				NA		0		0
3725.7964	12.3294117647059	1		pep+N1	N	0.109715399999914	1H	1	29.4475	0
3742.7681	9.30196078431373	1				NA		0		0
3743.7976	100	1		pep+N1+1(H2O)	N	0.119070000000193	1H	1	31.8046	0
3756.7996	1.12705882352941	1				NA		0		0
3759.7656	3.11058823529412	1				NA		0		0
3767.7686	0.954509803921569	1				NA		0		0
3773.7244	1.24705882352941	1				NA		0		0
3783.8018	0.79921568627451	1				NA		0		0
3814.8608	0.560941176470588	1				NA		0		0
3819.8594	0.847843137254902	1				NA		0		0
3820.645	0.662196078431373	1				NA		0		0
3832.9272	0.518745098039216	1				NA		0		0
3850.7507	1.32392156862745	1				NA		0		0
3851.8735	0.602196078431373	1				NA		0		0
3868.6685	0.99921568627451	1				NA		0		0
3889.8342	0.656627450980392	1				NA		0		0
3905.8772	2.06352941176471	1				NA		0		0
3921.7654	0.592078431372549	1				NA		0		0
3928.8748	2.0078431372549	1		pep+N2	NN	0.110715400000117	1H	1	28.1799	0
3945.906	2.43686274509804	1				NA		0		0
3946.8647	11.9294117647059	1		pep+N2+1(H2O)	NN	0.131370000000061	1H	1	33.2846	0
3962.9692	0.561882352941176	1				NA		0		0
3994.8093	1.0243137254902	1				NA		0		0
4065.6804	0.702823529411765	1				NA		0		0
4072.9497	0.828235294117647	1		pep+H1N2-1(H2O)	HNN	0.0780608000000029	1H	1	19.1657	0
4090.907	1.61725490196078	1		pep+H1N2	HNN	0.131315399999494	1H	1	32.0993	0
4104.0703	0.619058823529412	1				NA		0		0
4107.9072	4.28627450980392	1				NA		0		0
4108.8848	8.12549019607843	1				NA		0		0
4209.7622	0.706980392156863	1				NA		0		0
4218.0469	0.736392156862745	1				NA		0		0
4247.8735	0.914509803921569	1				NA		0		0
4253.9775	1.07529411764706	1				NA		0		0
4270.0303	3.86745098039216	1				NA		0		0
4270.9487	9.92941176470588	1				NA		0		0
4297.9126	0.810980392156863	1				NA		0		0
4358.0815	0.991372549019608	1				NA		0		0
4415.0127	0.686196078431373	1		pep+H3N2	H(H)HNN	0.131215399998837	1H	1	29.7203	0
4433.02	6.44862745098039	1		pep+H3N2+1(H2O)	H(H)HNN	0.134469999999055	1H	1	30.3337	0
4447.1382	0.78156862745098	1				NA		0		0
4456.8862	1.14823529411765	1				NA		0		0
4475.0879	1.11294117647059	1				NA		0		0
4485.0903	0.579921568627451	1				NA		0		0
4495.2261	0.653098039215686	1				NA		0		0
4564.2773	0.776156862745098	1				NA		0		0
4595.7207	0.942745098039216	1				NA		0		0
4635.1187	0.618117647058824	1				NA		0		0
4636.1123	1.3043137254902	1		pep+H3N3+1(H2O)	HNHHNN	0.121569999999338	1H	1	26.2224	0
4657.0518	0.777647058823529	1				NA		0		0
4659.3379	0.792156862745098	1				NA		0		0
4664.6758	0.609490196078431	1				NA		0		0
4719.0313	0.535686274509804	1				NA		0		0
4760.0176	0.590901960784314	1				NA		0		0
4830.8633	0.613176470588235	1				NA		0		0
4906.5361	0.902745098039216	1				NA		0		0
4911.1372	0.930980392156863	1				NA		0		0
4937.9395	0.624235294117647	1				NA		0		0
4970.561	0.588862745098039	1				NA		0		0
4985.4375	0.687450980392157	1		pep+H3N4F1+1(H2O)	NH(NH)HN(F)N	-0.066330000000562	1H	1	-13.3048	0
4991.5991	1.20078431372549	1				NA		0		0
5037.2661	0.794509803921569	1		pep+S1H3N3F1-1(H2O)	SHNHHN(F)N	0.0999608000001899	1H	1	19.8443	0
5063.7739	0.860392156862745	1				NA		0		0
5100.5571	0.957647058823529	1				NA		0		0
5156.2485	0.911372549019608	1				NA		0		0
5238.4917	0.770352941176471	1				NA		0		0
5293.376	0.707764705882353	1		pep+H4N4F2+1(H2O)	FHNH(NH)HN(F)N	0.105869999999413	1H	1	20.0005	0
5310.3813	1.03058823529412	1				NA		0		0
5322.6509	0.525647058823529	1				NA		0		0
5385.3379	0.821960784313726	1				NA		0		0
5411.0293	0.83843137254902	1				NA		0		0
5429.4946	0.534901960784314	1				NA		0		0
5546.231	0.555686274509804	1				NA		0		0
5549.6904	0.767058823529412	1				NA		0		0
5580.8022	0.521490196078431	1				NA		0		0
5586.1953	0.906666666666667	1				NA		0		0
5612.6016	1.1121568627451	1				NA		0		0
5613.8535	1.70352941176471	1				NA		0		0
5631.7915	1.32235294117647	1				NA		0		0
5645.6162	0.66156862745098	1				NA		0		0
5656.833	0.861960784313725	1				NA		0		0
5723.5645	0.796862745098039	1				NA		0		0
5742.4419	0.654352941176471	1				NA		0		0

## Sheet: 1273
mz	intensity	charge	mass_add	composition	structure	dmz	ion	prt	ppm	outlier
84.0434	2.58029689608637	1				NA		0		0
86.0959	2.26180836707152	1				NA		0		0
96.0435	5.5195681511471	1				NA		0		0
98.0602	2.10526315789474	1				NA		0		0
120.0807	2.14619883040936	1				NA		0		0
121.032	3.78362573099415	1				NA		0		0
126.0559	19.8965362123257	1				NA		0		0
129.1007	2.05173189383716	1				NA		0		0
136.0772	3.16689158794422	1				NA		0		0
138.0539	100	1				NA		0		0
139.0677	1.69410706252812	1				NA		0		0
144.0659	9.42869995501574	1				NA		0		0
150.0577	2.17004048582996	1				NA		0		0
151.0434	2.7008547008547	1				NA		0		0
167.0374	7.31893837156995	1				NA		0		0
168.0668	47.1884840305893	1				NA		0		0
169.0849	1.18578497525866	1				NA		0		0
172.0628	1.45344129554656	1				NA		0		0
178.052	1.52361673414305	1				NA		0		0
179.0358	4.09941520467836	1				NA		0		0
182.0456	1.13450292397661	1				NA		0		0
186.0792	16.3832658569501	1		N1-1(H2O)	N	-0.003084599999994	1H	1	-16.5768	0
196.0624	2.79037336932074	1				NA		0		0
197.0479	5.43859649122807	1				NA		0		0
204.0892	41.259559154296	1		N1	N	-0.00253000000000725	1H	1	-12.3965	0
214.0731	2.72739541160594	1				NA		0		0
215.0592	1.71434997750787	1				NA		0		0
232.0882	2.39631129104813	1				NA		0		0
238.0749	1.21052631578947	1				NA		0		0
256.0843	2.9685110211426	1				NA		0		0
274.0969	23.6077372919478	1				NA		0		0
292.1055	5.25416104363473	1				NA		0		0
302.0919	2.81556455240666	1				NA		0		0
366.1469	23.6797121007647	1		H1N1	HN	-0.00742999999999938	1H	1	-20.2924	0
394.1443	1.23166891587944	1				NA		0		0
397.2204	1.19523166891588	1				NA		0		0
401.2446	1.2995951417004	1				NA		0		0
474.3333	1.43724696356275	1	NA	y4	NA	-0.00469500000002654	1H	1	-9.8981	0
528.1968	2.53711201079622	1		H2N1	HHN	-0.00453000000015891	1H	1	-8.57635	0
569.3376	3.69005847953216	1				NA		0		0
589.3621	1.14080071974809	1	NA	y5	NA	-0.00655200000005607	1H	1	-11.1171	0
640.369	1.15789473684211	1				NA		0		0
657.2415	5.8344579397211	1				NA		0		0
674.3275	1.46828609986505	1				NA		0		0
676.3328	1.18848403058929	1				NA		0		0
685.2546	1.19208277103014	1				NA		0		0
713.3788	1.16464237516869	1				NA		0		0
715.3515	1.14439946018893	1				NA		0		0
731.2002	1.12415654520918	1				NA		0		0
787.4091	2.39181286549708	1				NA		0		0
857.4519	1.13450292397661	1				NA		0		0
888.4551	1.81601439496176	1				NA		0		0
934.4863	1.76518218623482	1				NA		0		0
943.4161	1.13765182186235	1				NA		0		0
997.534	3.02654071075124	1				NA		0		0
1027.5206	1.3387314439946	1				NA		0		0
1081.5334	1.42330184435448	1				NA		0		0
1093.5571	1.14439946018893	1				NA		0		0
1123.5454	1.14304993252362	1				NA		0		0
1149.5264	1.39811066126856	1				NA		0		0
1175.5691	1.67386414754836	1				NA		0		0
1183.61	1.67161493477283	1	NA	y10	NA	0.0217230000002928	1H	1	18.3532	0
1194.62	1.26450742240216	1				NA		0		0
1211.6366	2.16869095816464	1	NA	b11	NA	0.00930799999991905	1H	1	7.68217	0
1271.7086	1.21052631578947	1				NA		0		0
1273.6154	1.47863247863248	1				NA		0		0
1275.6404	1.62123256860099	1				NA		0		0
1277.636	1.28520017993702	1				NA		0		0
1289.6157	1.14125056230319	1				NA		0		0
1312.6233	1.27215474583896	1				NA		0		0
1327.6353	1.44759334233018	1				NA		0		0
1365.4966	1.23841655420603	1				NA		0		0
1372.6713	1.19118308591993	1				NA		0		0
1409.6376	1.22447143499775	1				NA		0		0
1427.7061	1.59379217273954	1				NA		0		0
1537.7438	1.13900134952767	1				NA		0		0
1541.8053	1.23526765632029	1				NA		0		0
1562.8231	1.64822312190733	1	NA	y13	NA	-0.00580799999988812	1H	1	-3.71635	0
1617.7727	1.26405757984705	1				NA		0		0
1666.8254	2.46288798920378	1				NA		0		0
1697.8292	1.21322537112011	1				NA		0		0
1722.8949	1.24651372019793	1				NA		0		0
1773.8192	1.23031938821413	1				NA		0		0
1803.9404	1.29014844804318	1	NA	y15	NA	0.0195340000002489	1H	1	10.8285	0
1829.8639	1.12910481331534	1				NA		0		0
1843.9171	1.31309041835358	1				NA		0		0
1861.9541	1.22357174988754	1				NA		0		0
1863.9313	1.30589293747188	1				NA		0		0
1989.0619	2.39001349527665	1	NA	y17	NA	0.0144610000002103	1H	1	7.27026	0
2070.0623	1.23031938821413	1				NA		0		0
2083.0186	2.06567701304543	1				NA		0		0
2100.0728	2.17049032838507	1				NA		0		0
2114.0254	1.42735042735043	1				NA		0		0
2118.0986	5.34862798020693	1	NA	y18	NA	0.0203540000002249	1H	1	9.60956	0
2196.1245	1.14754835807467	1				NA		0		0
2203.0493	1.23391812865497	1				NA		0		0
2222.1382	1.77013045434098	1				NA		0		0
2224.1462	2.19523166891588	1				NA		0		0
2252.0415	1.25820962663068	1				NA		0		0
2259.0703	1.42420152946469	1				NA		0		0
2291.062	1.93567251461988	1				NA		0		0
2313.1636	2.10526315789474	1				NA		0		0
2321.0225	1.18263607737292	1				NA		0		0
2327.1816	1.49347728295097	1				NA		0		0
2330.1777	17.1569950517319	1	NA	y20	NA	0.0209610000001703	1H	1	8.99545	0
2338.0493	1.17498875393612	1				NA		0		0
2361.2305	1.24741340530814	1				NA		0		0
2383.207	1.259559154296	1				NA		0		0
2392.0884	1.20332883490778	1				NA		0		0
2413.1343	1.57264957264957	1				NA		0		0
2425.2124	2.0629779577148	1				NA		0		0
2428.2168	1.22267206477733	1				NA		0		0
2432.1965	1.2676563202879	1				NA		0		0
2442.2256	1.71120107962213	1				NA		0		0
2443.2603	6.2753036437247	1	NA	y21	NA	0.022425000000112	1H	1	9.17831	0
2463.1511	1.66306792622582	1				NA		0		0
2475.1924	1.6221322537112	1				NA		0		0
2490.2495	1.43949617633828	1				NA		0		0
2503.1899	1.68061178587494	1				NA		0		0
2520.303	2.28070175438596	1				NA		0		0
2525.1025	1.14304993252362	1				NA		0		0
2534.3428	1.15294646873594	1				NA		0		0
2538.2363	1.7795771479982	1				NA		0		0
2555.2185	1.92037786774629	1				NA		0		0
2556.2612	2.63337831758884	1				NA		0		0
2566.2424	1.78632478632479	1				NA		0		0
2573.3071	1.13045434098066	1				NA		0		0
2581.2778	1.17049032838507	1				NA		0		0
2586.2983	1.25865946918579	1				NA		0		0
2588.0481	1.19118308591993	1				NA		0		0
2590.334	6.6216824111561	1	NA	y22	NA	0.0171390000004976	1H	1	6.61652	0
2604.2629	1.17228969860549	1				NA		0		0
2609.2676	1.64327485380117	1				NA		0		0
2645.1709	1.472334682861	1				NA		0		0
2652.1343	1.24471434997751	1				NA		0		0
2653.6504	4.64237516869096	1				NA		0		0
2654.1594	3.52856500224921	1				NA		0		0
2657.3762	1.2046783625731	1				NA		0		0
2661.2397	1.22087269455691	1				NA		0		0
2669.2363	1.32028789923527	1				NA		0		0
2693.3198	1.54610886189834	1				NA		0		0
2719.3784	1.89518668466037	1				NA		0		0
2727.2573	1.14619883040936	1				NA		0		0
2731.2761	1.54565901934323	1				NA		0		0
2735.3389	1.40035987404408	1				NA		0		0
2737.3962	13.9631129104813	1	NA	y23	NA	0.0233530000000428	1H	1	8.5311	0
2741.1538	1.64462438146649	1				NA		0		0
2749.3091	1.12460638776428	1				NA		0		0
2775.3777	1.19118308591993	1				NA		0		0
2781.3501	1.88034188034188	1				NA		0		0
2787.3279	1.67521367521368	1				NA		0		0
2811.458	1.46198830409357	1				NA		0		0
2832.4155	1.33378317588844	1				NA		0		0
2849.4502	1.98740440845704	1				NA		0		0
2850.4744	5.82546108861898	1	NA	y24	NA	0.0292170000002443	1H	1	10.2499	0
2860.3887	1.1497975708502	1				NA		0		0
2866.5027	1.12550607287449	1				NA		0		0
2878.3225	1.18758434547908	1				NA		0		0
2903.4019	1.86504723346829	1				NA		0		0
2905.7861	1.31219073324336	1				NA		0		0
2908.1653	1.34367971210076	1				NA		0		0
2920.4319	1.20422852001799	1				NA		0		0
2921.5493	4.57939721097616	1	NA	y25	NA	-0.00856900000007954	1H	1	-2.93303	0
2961.366	1.46288798920378	1				NA		0		0
2977.3914	1.26945569050832	1				NA		0		0
2994.4954	1.27935222672065	1				NA		0		0
3004.5315	1.49977507872245	1				NA		0		0
3013.2981	1.15114709851552	1				NA		0		0
3019.4229	1.28025191183086	1				NA		0		0
3022.5535	6.36527215474584	1	NA	y26	NA	0.0349100000003091	1H	1	11.5498	0
3042.5168	1.33378317588844	1				NA		0		0
3060.5579	2.17094017094017	1				NA		0		0
3061.8562	1.95681511470985	1				NA		0		0
3062.3689	1.72559604138552	1				NA		0		0
3067.4993	2.05982905982906	1	NA	b27	NA	0.0166640000002189	1H	1	5.43244	0
3076.4595	1.19883040935673	1				NA		0		0
3093.614	2.27305443094917	1	NA	y27	NA	0.0115240000000085	1H	1	3.72509	0
3098.4854	1.90283400809717	1				NA		0		0
3106.4312	1.15969410706253	1				NA		0		0
3114.5078	1.29824561403509	1				NA		0		0
3118.582	1.50562303193882	1				NA		0		0
3128.5952	5.05623031938821	1				NA		0		0
3148.5115	1.41610436347278	1				NA		0		0
3155.5261	1.21637426900585	1				NA		0		0
3164.5237	1.41025641025641	1				NA		0		0
3166.5237	1.24336482231219	1				NA		0		0
3169.072	1.13945119208277	1				NA		0		0
3188.4231	1.13450292397661	1				NA		0		0
3199.5342	1.76563202878992	1				NA		0		0
3210.5881	1.82186234817814	1				NA		0		0
3218.5337	1.16149347728295	1				NA		0		0
3250.499	1.52181736392263	1				NA		0		0
3257.5818	1.2519118308592	1				NA		0		0
3260.9021	1.25506072874494	1				NA		0		0
3263.6687	2.54251012145749	1				NA		0		0
3270.6003	2.1808367071525	1				NA		0		0
3275.6699	1.15024741340531	1				NA		0		0
3332.4224	1.24516419253261	1				NA		0		0
3340.6973	1.14304993252362	1				NA		0		0
3344.769	1.3544759334233	1				NA		0		0
3347.6836	1.33423301844354	1				NA		0		0
3378.6682	1.23886639676113	1				NA		0		0
3384.677	1.56590193432299	1				NA		0		0
3401.7307	1.64777327935223	1				NA		0		0
3409.6965	1.39766081871345	1				NA		0		0
3416.3491	1.45748987854251	1				NA		0		0
3417.73	1.28789923526766	1				NA		0		0
3426.6465	1.61673414304993	1				NA		0		0
3432.7183	1.17723796671165	1				NA		0		0
3442.7634	1.23436797121008	1				NA		0		0
3450.6833	1.61088618983356	1				NA		0		0
3465.7158	1.6536212325686	1				NA		0		0
3467.73	2.73549257759784	1				NA		0		0
3477.1467	1.22447143499775	1				NA		0		0
3477.6641	1.65497076023392	1				NA		0		0
3480.7158	1.14215024741341	1				NA		0		0
3484.6978	1.43859649122807	1				NA		0		0
3496.7395	2.3382816014395	1				NA		0		0
3501.7104	1.15159694107063	1				NA		0		0
3504.7871	1.97795771479982	1				NA		0		0
3516.7495	1.41970310391363	1				NA		0		0
3522.7883	7.06252811515969	1	NA	pep-H2O	NA	0.038434000000052	1H	1	10.9101	0
3523.7532	5.94242015294647	1				NA		0		0
3539.7556	4.7953216374269	1				NA		0		0
3540.8181	21.5654520917679	1	NA	pep	NA	0.0191886000002341	1H	1	5.41926	0
3541.6892	2.18263607737292	1				NA		0		0
3542.321	1.64417453891138	1				NA		0		0
3548.6589	1.63067926225821	1				NA		0		0
3572.7227	2.52991452991453	1				NA		0		0
3573.9326	2.34098065677013	1				NA		0		0
3579.7825	1.33243364822312	1				NA		0		0
3584.7327	1.32703553756185	1				NA		0		0
3605.7793	1.86819613135403	1				NA		0		0
3613.7803	1.68286099865047	1				NA		0		0
3623.8535	5.82546108861898	1				NA		0		0
3629.7642	2.52451641925326	1				NA		0		0
3642.7329	2.14080071974809	1				NA		0		0
3646.3057	1.56590193432299	1				NA		0		0
3646.7693	1.4093567251462	1				NA		0		0
3647.8169	3.65452091767881	1				NA		0		0
3648.8376	1.5429599640126	1				NA		0		0
3653.655	1.16104363472785	1				NA		0		0
3670.835	2.2753036437247	1				NA		0		0
3689.8154	3.39991003148898	1				NA		0		0
3706.8	1.35672514619883	1				NA		0		0
3708.8909	2.95096716149348	1				NA		0		0
3725.8767	9.2757534862798	1		pep+N1	N	0.0294154000002891	1H	1	7.89489	0
3738.9189	1.29374718848403	1				NA		0		0
3742.3303	1.81016644174539	1				NA		0		0
3742.7017	6.36527215474584	1				NA		0		0
3743.8923	65.0922177237967	1		pep+N1+1(H2O)	N	0.0243700000000899	1H	1	6.50927	0
3744.4363	2.6774628879892	1				NA		0		0
3748.3008	1.35807467386415	1				NA		0		0
3749.9204	1.32838506522717	1				NA		0		0
3756.8538	1.40665766981556	1				NA		0		0
3758.3406	2.05847953216374	1				NA		0		0
3760.7656	1.21817363922627	1				NA		0		0
3777.5139	1.29464687359424	1				NA		0		0
3788.7498	1.43994601889339	1				NA		0		0
3793.7227	1.44309491677913	1				NA		0		0
3820.0007	3.69860548807917	1				NA		0		0
3820.6082	1.47143499775079	1				NA		0		0
3822.3188	1.89608636977058	1				NA		0		0
3829.7087	1.12505623031939	1				NA		0		0
3832.2898	1.3625730994152	1				NA		0		0
3832.9348	2.13270355375619	1				NA		0		0
3863.8892	1.22492127755286	1				NA		0		0
3866.6396	1.46873594242015	1				NA		0		0
3875.1272	1.25641025641026	1				NA		0		0
3876.7268	1.17993702204229	1				NA		0		0
3889.887	1.15204678362573	1		pep+N1F1+1(H2O)	FN	0.0875699999996868	1H	1	22.5122	0
3893.8342	2.04093567251462	1				NA		0		0
3900.8826	1.40665766981556	1				NA		0		0
3905.9514	1.35987404408457	1				NA		0		0
3911.0735	1.5042735042735	1		pep+N2-1(H2O)	NN	-0.0985391999997773	1H	1	-25.1949	0
3928.8818	1.54925775978408	1		pep+N2	NN	0.103715400000056	1H	1	26.3982	0
3933.0283	4.10121457489879	1				NA		0		0
3943.97	1.19838056680162	1				NA		0		0
3945.5388	1.43004948268106	1				NA		0		0
3946.9478	10.3373819163293	1		pep+N2+1(H2O)	NN	0.0482700000002296	1H	1	12.2297	0
3948.4548	1.55735492577598	1				NA		0		0
3952.8403	1.91632928475034	1				NA		0		0
3964.0337	1.28789923526766	1				NA		0		0
3975.8865	1.45973909131804	1				NA		0		0
3986.2939	1.42690058479532	1				NA		0		0
3987.9546	2.21457489878543	1				NA		0		0
4002.031	1.44579397210976	1				NA		0		0
4014.8716	1.12145748987854	1				NA		0		0
4029.001	1.6063877642825	1				NA		0		0
4046.0483	2.46963562753036	1				NA		0		0
4046.5547	2.04318488529015	1				NA		0		0
4051.7427	1.21187584345479	1				NA		0		0
4069.9939	1.52406657669816	1				NA		0		0
4070.5957	1.39136302294197	1				NA		0		0
4090.0056	1.32613585245164	1				NA		0		0
4098.9546	1.2991452991453	1				NA		0		0
4108.0176	3.78362573099415	1				NA		0		0
4109.0205	3.5672514619883	1		pep+H1N2+1(H2O)	HNN	0.0283699999999953	1H	1	6.90432	0
4118.4512	1.157444894287	1				NA		0		0
4120.9155	1.76743139901035	1				NA		0		0
4133.0103	1.15159694107063	1				NA		0		0
4146.0723	1.19748088169141	1				NA		0		0
4150.292	1.35267656320288	1				NA		0		0
4166.0532	1.57040035987404	1				NA		0		0
4171.0117	1.18758434547908	1				NA		0		0
4176.0347	1.45389113810166	1				NA		0		0
4186.3032	1.97885739991003	1				NA		0		0
4212.4902	1.40485829959514	1				NA		0		0
4216.9404	1.49302744039586	1				NA		0		0
4221.4653	1.57579847053531	1				NA		0		0
4221.9829	1.12325686009897	1				NA		0		0
4246.9121	2.10661268556005	1				NA		0		0
4249.2764	1.84930274403959	1				NA		0		0
4252.2573	1.67611336032389	1				NA		0		0
4252.9424	1.58659469185785	1		pep+H2N2	HHNN	0.148715399999674	1H	1	34.9676	0
4271.0361	6.08187134502924	1		pep+H2N2+1(H2O)	HHNN	0.0655699999988428	1H	1	15.3522	0
4272.2065	1.27350427350427	1				NA		0		0
4275.5518	2.11650922177238	1				NA		0		0
4278.041	1.41430499325236	1				NA		0		0
4283.1841	1.78947368421053	1				NA		0		0
4294.9619	1.90643274853801	1				NA		0		0
4304.9316	1.36707152496626	1				NA		0		0
4316.0801	1.29689608636977	1				NA		0		0
4349.9653	1.24831309041835	1				NA		0		0
4361.1982	1.95501574448943	1				NA		0		0
4362.3403	1.7638326585695	1				NA		0		0
4364.0322	1.33963112910481	1				NA		0		0
4378.1006	1.33603238866397	1				NA		0		0
4379.6533	1.43004948268106	1				NA		0		0
4381.1953	1.35672514619883	1		pep+H2N2F1-1(H2O)	HHN(F)N	-0.0568392000004678	1H	1	-12.9734	0
4385.3779	1.76923076923077	1				NA		0		0
4394.1294	1.89113810166442	1				NA		0		0
4400.3931	1.45389113810166	1				NA		0		0
4406.5698	1.16239316239316	1				NA		0		0
4408.1548	1.58029689608637	1				NA		0		0
4412.7642	1.20062977957715	1				NA		0		0
4425.2554	1.53801169590643	1				NA		0		0
4427.8984	1.43679712100765	1				NA		0		0
4431.5303	2.50697255960414	1				NA		0		0
4432.0972	3.75798470535313	1				NA		0		0
4434.0244	2.79172289698605	1				NA		0		0
4436.5615	1.88618983355825	1				NA		0		0
4459.0225	1.14215024741341	1				NA		0		0
4472.1274	1.38236617183986	1				NA		0		0
4492.1685	1.18803418803419	1				NA		0		0
4508.1802	1.39316239316239	1				NA		0		0
4515.2939	1.13495276653171	1				NA		0		0
4518.0117	1.37876743139901	1				NA		0		0
4538.2876	1.22717049032839	1				NA		0		0
4553.2524	1.52496626180837	1				NA		0		0
4577.0571	1.60503823661718	1				NA		0		0
4596.3047	3.50472334682861	1				NA		0		0
4596.8335	2.45209176788124	1				NA		0		0
4616.0854	1.35627530364372	1				NA		0		0
4619.3701	1.59964012595592	1				NA		0		0
4629.3975	1.15159694107063	1				NA		0		0
4636.2886	1.66621682411156	1		pep+H3N3+1(H2O)	HNHHNN	-0.0547300000007453	1H	1	-11.8047	0
4647.207	1.88708951866847	1				NA		0		0
4658.4844	1.15024741340531	1				NA		0		0
4728.0703	1.25596041385515	1				NA		0		0
4755.4399	1.15924426450742	1				NA		0		0
4791.3408	1.23571749887539	1				NA		0		0
4797.2021	1.32343679712101	1				NA		0		0
4815.5215	1.23571749887539	1				NA		0		0
4828.269	1.31219073324336	1				NA		0		0
4840.2944	1.40080971659919	1				NA		0		0
4853.1606	1.72559604138552	1				NA		0		0
4855.3999	3.31758884390463	1				NA		0		0
4857.106	1.62258209626631	1				NA		0		0
4864.4219	2.09581646423752	1				NA		0		0
4865.9771	1.29239766081871	1				NA		0		0
4868.4839	1.86909581646424	1				NA		0		0
4904.3374	1.38911381016644	1				NA		0		0
4914.8315	1.13720197930724	1				NA		0		0
4920.4688	1.78317588843905	1				NA		0		0
4924.5059	1.38371569950517	1				NA		0		0
4930.4629	1.63967611336032	1				NA		0		0
4947.3862	1.13450292397661	1				NA		0		0
4948.8857	1.40080971659919	1				NA		0		0
4964.374	1.18488529014845	1				NA		0		0
4974.2349	1.46828609986505	1				NA		0		0
4996.5122	1.98830409356725	1				NA		0		0
4998.0894	1.75528565002249	1				NA		0		0
5000.7031	1.14709851551957	1				NA		0		0
5005.1763	1.54520917678812	1				NA		0		0
5019.9453	1.42645074224022	1				NA		0		0
5021.5854	1.14664867296446	1				NA		0		0
5033.3921	1.61763382816014	1				NA		0		0
5044.1353	1.53171390013495	1				NA		0		0
5045.5708	1.30274403958614	1				NA		0		0
5052.5679	1.26315789473684	1				NA		0		0
5061.7539	1.50877192982456	1				NA		0		0
5063.1279	1.54610886189834	1				NA		0		0
5071.7588	1.47548358074674	1				NA		0		0
5072.3965	1.47638326585695	1		pep+H4N3F2	FHNH(H)HN(F)N	-0.00458460000027117	1H	1	-0.903833	0
5077.5854	1.23886639676113	1				NA		0		0
5078.1938	1.37561853351327	1				NA		0		0
5082.5366	1.4331983805668	1				NA		0		0
5084.7104	2.91767881241565	1				NA		0		0
5099.7861	2.35897435897436	1				NA		0		0

## Sheet: 1347
mz	intensity	charge	mass_add	composition	structure	dmz	ion	prt	ppm	outlier
84.0406	2.63616557734205	1				NA		0		0
96.0415	4.66911764705882	1				NA		0		0
98.0556	2.6593137254902	1				NA		0		0
103.0331	0.635348583877996	1				NA		0		0
109.0255	0.683415032679739	1				NA		0		0
120.0443	1.04316448801743	1				NA		0		0
121.0267	6.2568082788671	1				NA		0		0
126.0533	22.7668845315904	1				NA		0		0
129.102	0.875544662309368	1				NA		0		0
134.0566	1.34558823529412	1				NA		0		0
138.053	100	1				NA		0		0
139.0615	1.39705882352941	1				NA		0		0
144.0634	10.812908496732	1				NA		0		0
147.1092	1.25408496732026	1	NA	y1	NA	0.00359800000001087	1H	1	24.458	0
150.053	1.73611111111111	1				NA		0		0
151.0376	3.56889978213508	1				NA		0		0
154.0457	0.893246187363834	1				NA		0		0
166.048	1.79738562091503	1				NA		0		0
167.0314	8.3973311546841	1				NA		0		0
168.0634	73.5838779956427	1				NA		0		0
169.0771	0.848039215686274	1				NA		0		0
172.056	1.26293572984749	1				NA		0		0
178.0486	1.16653050108932	1				NA		0		0
179.0325	5.16748366013072	1				NA		0		0
184.0589	1.15114379084967	1				NA		0		0
186.0752	23.1889978213508	1		N1-1(H2O)	N	0.00091539999999668	1H	1	4.91952	0
196.0574	2.02478213507625	1				NA		0		0
197.0434	8.86165577342048	1				NA		0		0
204.084	89.5561002178649	1		N1	N	0.00266999999999484	1H	1	13.0828	0
214.0646	2.65250544662309	1				NA		0		0
215.057	3.90114379084967	1				NA		0		0
232.0748	2.50544662309368	1				NA		0		0
238.0684	1.4760348583878	1				NA		0		0
248.1577	1.4828431372549	1	NA	y2	NA	0.00277700000000891	1H	1	11.1905	0
256.0785	4.87745098039216	1				NA		0		0
274.0898	42.5653594771242	1		S1-1(H2O)	S	0.00231539999998631	1H	1	8.4476	0
275.1183	0.808142701525055	1				NA		0		0
292.0992	13.7254901960784	1		S1	S	0.00346999999999298	1H	1	11.8795	0
303.1366	0.668164488017429	1				NA		0		0
305.1776	5.74074074074074	1	NA	y3	NA	0.00434100000001081	1H	1	14.2245	0
330.1176	0.686002178649238	1				NA		0		0
348.1286	1.44063180827887	1		H1N1-1(H2O)	HN	0.000315400000033605	1H	1	0.905987	0
363.0923	0.73406862745098	1				NA		0		0
366.1355	89.7875816993464	1		H1N1	HN	0.003970000000038	1H	1	10.843	0
369.0762	0.72208605664488	1				NA		0		0
407.2308	0.724673202614379	1				NA		0		0
415.1058	0.622821350762527	1				NA		0		0
418.2596	6.2363834422658	1	NA	y4	NA	0.0064050000000293	1H	1	15.3135	0
436.1426	0.798338779956427	1		S1H1-1(H2O)	SH	0.00231539999998631	1H	1	5.30881	0
451.1266	0.652505446623094	1				NA		0		0
454.1548	1.07380174291939	1		S1H1	SH	0.000669999999956872	1H	1	1.47527	0
487.2775	0.64692265795207	1				NA		0		0
505.2928	15.2777777777778	1	NA	y5	NA	0.00523299999997562	1H	1	10.3564	0
528.1866	8.05147058823529	1		H2N1	HHN	0.00566999999989548	1H	1	10.7348	0
578.2928	0.812772331154684	1	NA	b5	NA	0.0117159999998648	1H	1	20.2596	0
600.3373	0.710511982570806	1				NA		0		0
611.2182	0.785130718954248	1				NA		0		0
618.374	6.62717864923747	1	NA	y6	NA	0.00809700000002067	1H	1	13.094	0
639.2102	0.860294117647059	1		S1H1N1-1(H2O)	SHN	0.014115400000037	1H	1	22.0826	0
657.2271	40.3458605664488	1		S1H1N1	SHN	0.00777000000005046	1H	1	11.8224	0
665.3064	0.831290849673203	1				NA		0		0
690.234	2.81454248366013	1		H3N1	H(H)HN	0.0110699999999042	1H	1	16.038	0
731.2658	1.67211328976035	1		H2N2	HHNN	0.00586999999995896	1H	1	8.02718	0
749.4138	12.1214596949891	1	NA	y7	NA	0.00878199999999651	1H	1	11.7185	0
760.3791	0.711601307189543	1				NA		0		0
802.4526	0.801606753812636	1				NA		0		0
819.2698	1.89542483660131	1		S1H2N1	SHNH	0.0178699999999026	1H	1	21.8121	0
820.4507	11.7075163398693	1	NA	y8	NA	0.00899600000002465	1H	1	10.9647	0
837.3807	0.770697167755991	1				NA		0		0
849.4618	0.714188453159041	1				NA		0		0
893.3162	1.96214596949891	1		H3N2	H(H)HNN	0.00826999999992495	1H	1	9.25764	0
899.4881	0.685729847494553	1				NA		0		0
930.4518	0.64828431372549	1				NA		0		0
933.41	0.76661220043573	1				NA		0		0
949.4897	0.936410675381264	1				NA		0		0
965.4148	0.702069716775599	1				NA		0		0
967.5139	26.1710239651416	1	NA	y9	NA	0.0142099999999346	1H	1	14.6871	0
979.3584	0.649101307189543	1				NA		0		0
1038.5505	11.3194444444444	1	NA	y10	NA	0.0147239999998874	1H	1	14.1775	0
1055.373	1.85321350762527	1		H4N2	HNH(H)HN	0.00426999999990585	1H	1	4.04596	0
1060.5021	0.751089324618736	1				NA		0		0
1091.3983	0.730664488017429	1				NA		0		0
1121.5687	1.16448801742919	1				NA		0		0
1139.5933	19.5125272331155	1	NA	y11	NA	0.0196030000001883	1H	1	17.2018	0
1145.5758	0.723175381263617	1				NA		0		0
1156.566	0.913262527233116	1				NA		0		0
1172.559	0.993055555555556	1				NA		0		0
1187.571	0.787309368191721	1				NA		0		0
1189.5815	0.792619825708061	1				NA		0		0
1192.6044	1.30950435729848	1				NA		0		0
1203.6373	0.737200435729848	1				NA		0		0
1210.635	19.7848583877996	1	NA	y12	NA	0.0150170000001708	1H	1	12.4042	0
1249.5707	1.08428649237473	1				NA		0		0
1259.5742	0.860566448801743	1				NA		0		0
1266.5671	0.909858387799564	1				NA		0		0
1270.566	0.817538126361656	1				NA		0		0
1281.6686	0.635348583877996	1				NA		0		0
1323.7097	4.20751633986928	1	NA	y13	NA	0.0243809999999485	1H	1	18.4187	0
1346.469	0.800381263616558	1		S1H4N2	SHNH(H)HN	0.00367000000005646	1H	1	2.72565	0
1350.4172	0.977532679738562	1				NA		0		0
1351.6149	1.04820261437909	1				NA		0		0
1356.6498	0.875	1				NA		0		0
1380.6224	2.91394335511983	1				NA		0		0
1392.718	1.32271241830065	1				NA		0		0
1397.6388	2.45234204793028	1				NA		0		0
1398.6798	0.758986928104575	1				NA		0		0
1410.75	7.59667755991285	1	NA	y14	NA	0.0161090000001423	1H	1	11.4187	0
1428.6515	1.17510893246187	1				NA		0		0
1487.6581	1.70615468409586	1				NA		0		0
1497.7205	1.10511982570806	1				NA		0		0
1509.8068	1.55228758169935	1	NA	y15	NA	0.0277229999999236	1H	1	18.362	0
1520.526	0.783360566448802	1				NA		0		0
1525.6469	0.906862745098039	1				NA		0		0
1536.6777	0.946078431372549	1				NA		0		0
1544.7087	2.92483660130719	1				NA		0		0
1549.5707	0.682734204793028	1		S1H4N3	SHNH(H)HNN	-0.0186300000000301	1H	1	-12.0227	0
1558.7122	1.7483660130719	1				NA		0		0
1573.2537	0.899101307189543	1				NA		0		0
1588.809	2.23720043572985	1				NA		0		0
1593.7235	1.09517973856209	1				NA		0		0
1600.6705	0.815767973856209	1				NA		0		0
1605.8206	1.23706427015251	1				NA		0		0
1606.86	15.1824618736383	1	NA	y16	NA	0.0272870000001149	1H	1	16.9816	0
1612.7032	0.802287581699347	1				NA		0		0
1628.8285	0.908088235294118	1				NA		0		0
1639.708	0.821214596949891	1				NA		0		0
1691.7906	3.1181917211329	1				NA		0		0
1692.8463	7.67156862745098	1				NA		0		0
1693.9025	5.14025054466231	1	NA	y17	NA	0.0168150000001788	1H	1	9.92678	0
1734.8367	0.955610021786492	1				NA		0		0
1739.7904	0.847903050108933	1				NA		0		0
1743.778	1.23978758169935	1				NA		0		0
1753.7395	1.29084967320261	1				NA		0		0
1760.7845	3.17538126361656	1				NA		0		0
1778.8094	3.61111111111111	1				NA		0		0
1785.8296	0.925653594771242	1				NA		0		0
1822.9045	0.892565359477124	1				NA		0		0
1840.9508	3.19444444444444	1	NA	y18	NA	0.0369290000001001	1H	1	20.0597	0
1924.8807	1.39297385620915	1				NA		0		0
1927.8907	0.858932461873638	1				NA		0		0
1941.9303	0.647058823529412	1				NA		0		0
1952.9417	0.919389978213508	1				NA		0		0
1958.98	0.88167211328976	1				NA		0		0
1967.9	0.969635076252723	1				NA		0		0
1974.9252	2.17184095860566	1				NA		0		0
1981.8655	1.18246187363834	1				NA		0		0
1988.027	5.66721132897603	1	NA	y19	NA	0.0291429999999764	1H	1	14.6593	0
2006.0288	0.894471677559913	1				NA		0		0
2026.9142	0.882352941176471	1				NA		0		0
2050.9666	1.30977668845316	1				NA		0		0
2056.947	1.02382897603486	1				NA		0		0
2061.9541	1.55364923747277	1				NA		0		0
2071.8948	1.1421568627451	1				NA		0		0
2110.0024	0.971541394335512	1				NA		0		0
2116.0183	0.899373638344227	1				NA		0		0
2127.0281	1.25803376906318	1				NA		0		0
2133.1145	0.908769063180828	1				NA		0		0
2143.9761	1.44063180827887	1				NA		0		0
2157.0408	3.21078431372549	1				NA		0		0
2175.033	1.47331154684096	1				NA		0		0
2179.0667	1.69662309368192	1				NA		0		0
2184.125	0.765114379084967	1				NA		0		0
2197.0117	1.40795206971678	1				NA		0		0
2201.9846	0.823393246187364	1				NA		0		0
2205.0793	0.863289760348584	1				NA		0		0
2215.1118	1.23229847494553	1	NA	b21	NA	0.00240200000007462	1H	1	1.08437	0
2215.1118	1.23229847494553	1	NA	y21	NA	0.0713339999997515	1H	0	32.2033	0
2218.9856	0.983660130718954	1				NA		0		0
2229.0325	1.05555555555556	1				NA		0		0
2246.0698	3.92156862745098	1				NA		0		0
2269.094	0.743464052287582	1				NA		0		0
2281.0347	0.940223311546841	1				NA		0		0
2300.1079	1.1473311546841	1				NA		0		0
2305.0247	1.57407407407407	1				NA		0		0
2326.1758	0.819852941176471	1				NA		0		0
2329.0522	1.5359477124183	1				NA		0		0
2334.0884	0.889978213507625	1				NA		0		0
2342.1091	0.635484749455338	1				NA		0		0
2347.1443	2.32570806100218	1				NA		0		0
2353.0757	1.16367102396514	1				NA		0		0
2362.1094	1.49373638344227	1	NA	b22	NA	0.0732160000002295	1H	1	30.996	0
2383.1089	1.43654684095861	1				NA		0		0
2400.115	2.65250544662309	1				NA		0		0
2401.1951	1.68572984749455	1				NA		0		0
2408.1008	0.844498910675381	1				NA		0		0
2416.1189	1.64760348583878	1				NA		0		0
2418.1187	2.99019607843137	1				NA		0		0
2429.1506	1.81372549019608	1				NA		0		0
2433.1311	1.44471677559913	1				NA		0		0
2434.1323	0.67619825708061	1				NA		0		0
2449.1208	1.43927015250545	1				NA		0		0
2458.1843	0.754084967320261	1				NA		0		0
2492.1536	0.742919389978213	1				NA		0		0
2515.333	0.961737472766884	1				NA		0		0
2523.2156	0.973992374727669	1				NA		0		0
2528.1802	1.03676470588235	1				NA		0		0
2547.1931	1.72113289760349	1				NA		0		0
2565.1924	1.63398692810458	1				NA		0		0
2570.0339	1.14297385620915	1				NA		0		0
2581.2273	1.13480392156863	1				NA		0		0
2586.3035	0.705882352941177	1				NA		0		0
2589.207	0.70547385620915	1				NA		0		0
2605.1362	0.806781045751634	1				NA		0		0
2618.2559	1.07080610021786	1				NA		0		0
2625.2625	0.774645969498911	1				NA		0		0
2635.2346	1.85321350762527	1				NA		0		0
2662.2698	0.758442265795207	1				NA		0		0
2678.3318	0.615468409586057	1				NA		0		0
2682.127	1.15073529411765	1				NA		0		0
2691.228	2.73011982570806	1				NA		0		0
2693.0925	1.59722222222222	1				NA		0		0
2698.4548	0.998910675381264	1				NA		0		0
2726.2727	1.05759803921569	1				NA		0		0
2731.4045	1.59449891067538	1				NA		0		0
2733.1309	1.31072984749455	1				NA		0		0
2749.2146	1.41067538126362	1				NA		0		0
2766.2271	1.1078431372549	1				NA		0		0
2791.2471	1.01783769063181	1				NA		0		0
2804.2595	0.766748366013072	1				NA		0		0
2825.5403	0.743055555555556	1				NA		0		0
2831.3799	0.615468409586057	1				NA		0		0
2850.4412	0.906862745098039	1				NA		0		0
2857.3611	0.835375816993464	1				NA		0		0
2862.2437	1.11233660130719	1				NA		0		0
2873.8542	0.844498910675381	1				NA		0		0
2874.3049	1.08061002178649	1				NA		0		0
2878.2146	0.718681917211329	1				NA		0		0
2881.3982	1.91448801742919	1				NA		0		0
2882.6189	0.750272331154684	1				NA		0		0
2910.3784	1.37254901960784	1				NA		0		0
2915.6846	0.775054466230937	1				NA		0		0
2917.3232	0.913398692810457	1				NA		0		0
2929.3147	1.48148148148148	1				NA		0		0
2934.4207	1.15550108932462	1	NA	b28	NA	0.061134999999922	1H	1	20.8338	0
2943.3601	0.838779956427015	1				NA		0		0
2947.2637	1.38344226579521	1				NA		0		0
2951.4438	0.748093681917211	1				NA		0		0
2966.4485	1.03771786492375	1				NA		0		0
2985.8787	0.633850762527233	1				NA		0		0
2988.4331	1.135348583878	1				NA		0		0
3005.5083	0.698665577342048	1				NA		0		0
3013.4507	0.768518518518518	1				NA		0		0
3019.3464	1.27205882352941	1				NA		0		0
3024.1672	1.22412854030501	1				NA		0		0
3045.4827	0.806372549019608	1				NA		0		0
3054.426	1.2791394335512	1				NA		0		0
3063.459	1.36056644880174	1				NA		0		0
3064.9375	1.14773965141612	1				NA		0		0
3079.4329	0.807734204793028	1				NA		0		0
3086.6963	0.715686274509804	1				NA		0		0
3106.3721	0.751225490196079	1				NA		0		0
3111.354	1.17347494553377	1				NA		0		0
3122.6096	0.708333333333333	1				NA		0		0
3140.4956	0.992919389978213	1				NA		0		0
3146.4927	3.6233660130719	1				NA		0		0
3148.533	1.55092592592593	1				NA		0		0
3163.5657	5.26960784313725	1	NA	pep-H2O	NA	0.0587769999997363	1H	1	18.5794	0
3164.5144	9.21296296296296	1				NA		0		0
3167.5847	0.854302832244009	1				NA		0		0
3181.5798	7.35157952069717	1	NA	pep	NA	0.0552315999998427	1H	1	17.3598	0
3195.522	1.19049564270152	1				NA		0		0
3224.5977	0.840277777777778	1				NA		0		0
3227.6091	0.681236383442266	1				NA		0		0
3240.5081	0.750544662309368	1				NA		0		0
3244.615	1.35239651416122	1				NA		0		0
3247.5647	4.40904139433551	1				NA		0		0
3253.6243	1.1062091503268	1				NA		0		0
3264.5706	5.00544662309368	1				NA		0		0
3270.6313	1.83551198257081	1				NA		0		0
3272.4285	0.79125816993464	1				NA		0		0
3288.5835	1.81917211328976	1				NA		0		0
3294.4709	1.51688453159041	1				NA		0		0
3300.4189	0.835511982570806	1				NA		0		0
3313.5842	1.61492374727669	1				NA		0		0
3317.5789	0.653050108932462	1				NA		0		0
3325.4988	1.45833333333333	1				NA		0		0
3330.6394	2.70969498910675	1				NA		0		0
3331.5298	2.19635076252723	1				NA		0		0
3348.5935	7.51906318082789	1		pep+N1-1(H2O)	N	0.100060800000392	1H	1	29.8814	0
3349.5688	9.13126361655773	1				NA		0		0
3366.6152	38.6029411764706	1		pep+N1	N	0.0889154000001326	1H	1	26.4109	0
3367.6182	75.9803921568627	1				NA		0		0
3371.1143	1.09667755991285	1				NA		0		0
3383.6741	4.71269063180828	1				NA		0		0
3384.6306	73.4613289760349	1		pep+N1+1(H2O)	N	0.084070000000338	1H	1	24.8388	0
3400.6375	0.785266884531591	1				NA		0		0
3406.6602	1.58496732026144	1				NA		0		0
3421.7166	0.807325708061002	1				NA		0		0
3452.7324	0.747821350762527	1				NA		0		0
3473.7617	0.618872549019608	1				NA		0		0
3491.4343	0.685185185185185	1				NA		0		0
3492.447	0.753812636165577	1				NA		0		0
3521.9172	0.729438997821351	1				NA		0		0
3528.6531	2.60757080610022	1				NA		0		0
3531.6697	1.41476034858388	1				NA		0		0
3546.6492	3.11002178649237	1				NA		0		0
3551.6194	2.20452069716776	1				NA		0		0
3556.5972	1.46105664488017	1				NA		0		0
3569.7043	4.42401960784314	1		pep+N2	NN	0.0792154000005212	1H	1	22.191	0
3570.6667	9.58197167755991	1				NA		0		0
3573.1475	0.679874727668845	1				NA		0		0
3586.7234	3.58251633986928	1				NA		0		0
3587.6914	9.50844226579521	1		pep+N2+1(H2O)	NN	0.102670000000217	1H	1	28.6173	0
3657.4722	0.66952614379085	1				NA		0		0
3677.7979	1.09409041394336	1				NA		0		0
3682.656	0.633442265795207	1				NA		0		0
3691.75	1.489651416122	1				NA		0		0
3695.8242	0.759395424836601	1				NA		0		0
3713.7239	2.72875816993464	1		pep+H1N2-1(H2O)	HNN	0.101860800000395	1H	1	27.4282	0
3714.8594	1.41067538126362	1				NA		0		0
3722.8687	0.873502178649238	1				NA		0		0
3730.7964	3.4572440087146	1				NA		0		0
3732.7317	15.5501089324619	1				NA		0		0
3748.8201	0.963371459694989	1				NA		0		0
3749.7434	14.3654684095861	1		pep+H1N2+1(H2O)	HNN	0.10347000000047	1H	1	27.5939	0
3770.6665	0.985157952069717	1				NA		0		0
3786.771	0.831018518518518	1				NA		0		0
3792.8496	1.12431917211329	1				NA		0		0
3848.3328	1.15305010893246	1				NA		0		0
3854.2419	0.617238562091503	1				NA		0		0
3876.7434	5.13208061002179	1				NA		0		0
3893.8096	16.421568627451	1		pep+H2N2	HHNN	0.0795154000002185	1H	1	20.421	0
3894.7896	20.8605664488017	1				NA		0		0
3910.7087	3.61383442265795	1				NA		0		0
3911.8142	29.0713507625272	1		pep+H2N2+1(H2O)	HHNN	0.0854700000004414	1H	1	21.8492	0
3923.9248	0.639569716775599	1				NA		0		0
3932.958	1.24877450980392	1				NA		0		0
3992.824	1.54684095860566	1				NA		0		0
4003.865	0.694035947712418	1				NA		0		0
4013.9766	0.747821350762527	1				NA		0		0
4018.9221	1.05242374727669	1				NA		0		0
4035.8777	0.690359477124183	1				NA		0		0
4038.803	3.00789760348584	1				NA		0		0
4047.9094	1.23447712418301	1				NA		0		0
4055.8755	12.833605664488	1		pep+H3N2	H(H)HNN	0.0664154000000963	1H	1	16.3751	0
4056.8054	13.7799564270153	1				NA		0		0
4072.7871	2.91802832244009	1				NA		0		0
4073.8784	19.3763616557734	1		pep+H3N2+1(H2O)	H(H)HNN	0.0740700000001198	1H	1	18.1817	0
4083.8672	1.78104575163399	1				NA		0		0
4096.8701	2.85130718954248	1		pep+H2N3	NHHNN	0.0984154000002491	1H	1	24.0221	0
4108.0957	1.81644880174292	1				NA		0		0
4113.6611	0.995506535947712	1				NA		0		0
4114.9424	0.717728758169935	1		pep+H2N3+1(H2O)	NHHNN	0.0366699999995035	1H	1	8.91142	0
4125.9561	1.20969498910675	1				NA		0		0
4134.4341	0.767565359477124	1				NA		0		0
4134.9565	1.57271241830065	1				NA		0		0
4154.418	0.962826797385621	1				NA		0		0
4160.7373	0.630446623093682	1				NA		0		0
4180.98	0.639978213507625	1				NA		0		0
4201.709	1.62309368191721	1				NA		0		0
4238.9219	0.715141612200436	1				NA		0		0
4241.0381	0.79125816993464	1		pep+H3N3-1(H2O)	HNHHNN	-0.0273391999999149	1H	1	-6.44635	0
4249.123	0.817401960784314	1				NA		0		0
4259.9346	4.82979302832244	1				NA		0		0
4272.0303	0.779547930283224	1				NA		0		0
4272.8418	1.33973311546841	1				NA		0		0
4276.9614	5.77342047930283	1		pep+H3N3+1(H2O)	HNHHNN	0.0704699999996592	1H	1	16.4767	0
4293.9688	0.699074074074074	1				NA		0		0
4298.8149	0.993600217864924	1				NA		0		0
4365.1699	1.22017973856209	1				NA		0		0
4372.3403	1.05296840958606	1				NA		0		0
4375.0273	1.11900871459695	1				NA		0		0
4421.9829	5.13616557734205	1				NA		0		0
4439.0161	3.61247276688453	1		pep+H4N3+1(H2O)	HNH(H)HNN	0.068569999999454	1H	1	15.4471	0
4442.9531	2.02750544662309	1				NA		0		0
4450.1885	0.631263616557734	1				NA		0		0
4454.2222	1.43790849673203	1				NA		0		0
4460.2153	0.642701525054466	1				NA		0		0
4463.2739	1.45016339869281	1				NA		0		0
4513.9272	0.799155773420479	1				NA		0		0
4553.0444	0.684776688453159	1				NA		0		0
4584.2012	1.26416122004357	1				NA		0		0
4717.1987	0.668709150326797	1				NA		0		0
4718.2461	0.63766339869281	1				NA		0		0
4744.3965	0.965005446623094	1				NA		0		0
4748.5425	0.808415032679739	1				NA		0		0
4788.4473	0.947712418300654	1				NA		0		0
4818.0469	2.03159041394336	1				NA		0		0
4900.1831	0.808278867102396	1				NA		0		0
4936.2056	0.73270697167756	1				NA		0		0
4967.0825	0.896105664488017	1				NA		0		0
5049.2744	1.15767973856209	1				NA		0		0
5050.9204	1.66666666666667	1				NA		0		0
5064.1353	0.623910675381264	1				NA		0		0
5075.5005	1.97167755991285	1				NA		0		0
5076.7681	2.24264705882353	1				NA		0		0
5123.0024	1.47467320261438	1				NA		0		0
5154.8276	0.785403050108932	1				NA		0		0
5189.4453	0.793028322440087	1				NA		0		0
5224.0376	0.917075163398693	1				NA		0		0
5239.7769	0.654139433551198	1				NA		0		0
5259.4883	1.43790849673203	1				NA		0		0
5284.3428	0.812363834422658	1				NA		0		0
5305.9785	0.64161220043573	1				NA		0		0
5306.4058	0.995506535947712	1				NA		0		0
5312.4917	1.16639433551198	1				NA		0		0
5316.3872	0.688044662309368	1				NA		0		0
5327.8301	0.748638344226579	1				NA		0		0
5373.6743	0.985974945533769	1				NA		0		0
5379.6587	1.13112745098039	1				NA		0		0
5389.6353	0.681644880174292	1				NA		0		0

## Sheet: 1384
mz	intensity	charge	mass_add	composition	structure	dmz	ion	prt	ppm	outlier
84.0432	2.10312035661218	1				NA		0		0
96.0429	4.61515601783061	1				NA		0		0
98.0604	3.15898959881129	1				NA		0		0
121.0267	7.1887072808321	1				NA		0		0
126.0553	21.1708766716196	1				NA		0		0
138.0535	100	1				NA		0		0
139.0665	2.64368499257058	1				NA		0		0
144.0657	8.31797919762259	1				NA		0		0
150.0552	2.91025260029718	1				NA		0		0
151.0377	4.10104011887073	1				NA		0		0
154.0515	2.55780089153046	1				NA		0		0
166.0507	2.16433878157504	1				NA		0		0
167.0369	16.0505200594354	1				NA		0		0
168.0667	72.3031203566122	1				NA		0		0
179.0348	10.3447251114413	1				NA		0		0
186.0787	24.1426448736999	1		N1-1(H2O)		-0.00258460000000582	1H	1	-13.8898	0
196.0603	4.45765230312036	1				NA		0		0
197.0483	10.2169390787519	1				NA		0		0
204.0886	67.3402674591382	1		N1		-0.00193000000001575	1H	1	-9.45668	0
214.0706	4.07132243684993	1				NA		0		0
215.0569	4.3001485884101	1				NA		0		0
232.0879	4.10104011887073	1				NA		0		0
238.0763	2.63476968796434	1				NA		0		0
256.0828	6.61812778603269	1				NA		0		0
274.0956	49.5096582466568	1		S1-1(H2O)		-0.00348459999997885	1H	1	-12.7131	0
292.1054	11.7295690936107	1		S1		-0.00272999999998547	1H	1	-9.34594	0
301.0931	1.54531946508172	1				NA		0		0
302.0907	4.01188707280832	1				NA		0		0
305.1877	2.48023774145617	1	NA	y3	NA	-0.00575900000001184	1H	1	-18.8704	0
355.0935	2.25141158989599	1				NA		0		0
366.1444	47.4888558692422	1		H1N1		-0.00493000000000166	1H	1	-13.4646	0
407.1013	1.61664190193165	1				NA		0		0
418.2714	1.81634472511144	1	NA	y4	NA	-0.00539500000002135	1H	1	-12.8983	0
505.3052	4.32392273402675	1	NA	y5	NA	-0.00716700000003812	1H	1	-14.1835	0
528.1959	4.10698365527489	1		H2N1		-0.00363000000015745	1H	1	-6.87245	0
618.3748	1.75631500742942	1	NA	y6	NA	0.00729699999999411	1H	1	11.8003	0
657.239	14.2407132243685	1		S1H1N1		-0.00413000000014563	1H	1	-6.28386	0
685.2427	1.84784546805349	1				NA		0		0
731.1947	2.23863298662704	1				NA		0		0
749.4154	2.51976225854383	1	NA	y7	NA	0.00718200000005709	1H	1	9.58347	0
820.4624	2.09004457652303	1	NA	y8	NA	-0.00270399999999427	1H	1	-3.2957	0
967.533	6.76077265973254	1	NA	y9	NA	-0.0048900000000458	1H	1	-5.05409	0
1038.579	2.57682020802377	1	NA	y10	NA	-0.0137760000000071	1H	1	-13.2643	0
1039.5143	1.6035661218425	1				NA		0		0
1101.5876	1.61812778603269	1				NA		0		0
1123.5753	1.57563150074294	1				NA		0		0
1139.6218	4.55274888558692	1	NA	y11	NA	-0.00889699999970617	1H	1	-7.80698	0
1151.5563	1.52897473997028	1				NA		0		0
1165.5004	1.70044576523031	1				NA		0		0
1210.6357	4.05349182763744	1	NA	y12	NA	0.0143170000001192	1H	1	11.826	0
1217.5613	1.48588410104012	1				NA		0		0
1231.6016	1.84606240713224	1				NA		0		0
1323.6179	1.60089153046062	1				NA		0		0
1347.8103	1.93372956909361	1				NA		0		0
1352.6548	1.98692421991085	1				NA		0		0
1364.8468	1.69658246656761	1				NA		0		0
1380.6385	6.09212481426449	1				NA		0		0
1381.6639	2.14264487369985	1				NA		0		0
1387.0262	2.33759286775632	1				NA		0		0
1390.6549	1.97503714710253	1				NA		0		0
1403.6766	1.55037147102526	1				NA		0		0
1410.6869	1.61693907875186	1				NA		0		0
1425.708	1.84160475482912	1				NA		0		0
1458.9675	1.50995542347697	1				NA		0		0
1461.5048	2.5890044576523	1		H4N4		0.0312700000001769	1H	1	21.3958	0
1490.9988	1.61515601783061	1				NA		0		0
1502.5374	1.73194650817236	1				NA		0		0
1509.959	1.86597325408618	1				NA		0		0
1513.7175	1.72065378900446	1				NA		0		0
1545.7231	2.13402674591382	1				NA		0		0
1583.8184	2.04517087667162	1				NA		0		0
1588.8511	1.56612184249629	1				NA		0		0
1606.8564	3.29569093610698	1	NA	y16	NA	0.0308870000001207	1H	1	19.222	0
1642.7295	2.23060921248143	1				NA		0		0
1693.9176	4.13967310549777	1	NA	y17	NA	0.00171500000010383	1H	1	1.01245	0
1807.783	2.01188707280832	1				NA		0		0
1860.676	1.74680534918276	1				NA		0		0
1863.9308	2.18454680534918	1				NA		0		0
1864.8604	1.97711738484398	1				NA		0		0
1932.8748	1.80624071322437	1				NA		0		0
1950.9211	1.96225854383358	1				NA		0		0
1985.9197	1.5221396731055	1				NA		0		0
1989.0154	1.79167904903418	1				NA		0		0
2010.8933	1.74710252600297	1				NA		0		0
2108.9063	2.07607726597325	1				NA		0		0
2137.061	1.59078751857355	1				NA		0		0
2168.0481	1.96879643387816	1				NA		0		0
2179.0938	1.70312035661218	1				NA		0		0
2195.9968	1.80059435364042	1				NA		0		0
2208.0625	1.87340267459138	1				NA		0		0
2216.1104	1.67102526002972	1				NA		0		0
2231.0063	2.09123328380386	1				NA		0		0
2237.0859	1.58365527488856	1				NA		0		0
2269.9917	2.07994056463596	1				NA		0		0
2298.8804	1.54769687964339	1				NA		0		0
2312.1062	1.80475482912333	1				NA		0		0
2329.1365	1.90817236255572	1				NA		0		0
2353.0684	2.01723625557207	1				NA		0		0
2362.1809	1.56166419019316	1	NA	b22	NA	0.00171600000021499	1H	1	0.726447	0
2392.0713	2.42734026745914	1				NA		0		0
2449.1914	1.85884101040119	1				NA		0		0
2533.2615	2.29836552748886	1				NA		0		0
2553.1033	1.93194650817236	1				NA		0		0
2573.1628	1.72124814264487	1				NA		0		0
2594.1636	2.68826151560178	1				NA		0		0
2638.3928	2.05408618127786	1				NA		0		0
2646.5852	1.97176820208024	1				NA		0		0
2680.3723	1.96879643387816	1				NA		0		0
2698.3071	1.53670133729569	1				NA		0		0
2712.2273	1.60297176820208	1				NA		0		0
2732.2207	1.97592867756315	1				NA		0		0
2737.3176	2.16136701337296	1				NA		0		0
2748.1968	1.89598811292719	1				NA		0		0
2752.8523	1.84903417533432	1				NA		0		0
2755.3511	3.40267459138187	1				NA		0		0
2756.9822	2.39554234769688	1				NA		0		0
2771.4983	2.56493313521545	1				NA		0		0
2791.3418	1.97563150074294	1				NA		0		0
2816.4785	1.53580980683507	1				NA		0		0
2829.3823	2.73551263001486	1				NA		0		0
2834.751	2.1851411589896	1				NA		0		0
2835.4351	1.80891530460624	1				NA		0		0
2855.0249	2.00237741456166	1				NA		0		0
2875.4973	2.62258543833581	1				NA		0		0
2882.3623	2.83952451708767	1				NA		0		0
2888.9326	2.87726597325409	1				NA		0		0
2897.2896	2.74739970282318	1				NA		0		0
2898.8582	1.67815750371471	1				NA		0		0
2904.3228	2.20921248142645	1				NA		0		0
2908.4404	1.76017830609212	1				NA		0		0
2918.3037	3.25111441307578	1				NA		0		0
2935.8464	1.80059435364042	1				NA		0		0
2944.7056	1.67459138187221	1				NA		0		0
2947.3267	3.06983655274889	1				NA		0		0
2984.0598	2.06478454680535	1				NA		0		0
3022.4031	1.89777117384844	1				NA		0		0
3046.9661	2.41961367013373	1				NA		0		0
3049.4595	2.82882615156018	1				NA		0		0
3055.4946	1.67875185735513	1				NA		0		0
3073.3831	1.62347696879643	1				NA		0		0
3092.0713	1.65349182763744	1				NA		0		0
3095.5654	1.66686478454681	1				NA		0		0
3099.0969	2.04784546805349	1				NA		0		0
3113.178	2.09123328380386	1				NA		0		0
3120.2395	1.71263001485884	1				NA		0		0
3126.5676	2.56968796433878	1				NA		0		0
3132.4949	2.90638930163447	1				NA		0		0
3141.5508	2.1631500742942	1				NA		0		0
3147.5613	3.08172362555721	1				NA		0		0
3156.8826	1.56374442793462	1				NA		0		0
3164.5564	6.52005943536404	1				NA		0		0
3167.0088	2.3260029717682	1				NA		0		0
3178.5969	1.5851411589896	1				NA		0		0
3181.5227	3.16790490341753	1				NA		0		0
3194.55	2.02526002971768	1				NA		0		0
3200.3652	2.46597325408618	1				NA		0		0
3247.595	2.30074294205052	1				NA		0		0
3257.0898	2.01901931649331	1				NA		0		0
3257.5745	2.38068350668648	1				NA		0		0
3263.6343	2.07132243684993	1				NA		0		0
3273.5281	1.76493313521545	1				NA		0		0
3288.7256	1.64725111441308	1				NA		0		0
3308.2813	1.79702823179792	1				NA		0		0
3343.6501	2.40832095096582	1				NA		0		0
3349.6648	5.54531946508172	1				NA		0		0
3350.373	1.68172362555721	1				NA		0		0
3366.5938	8.36849925705795	1		pep+N1		0.110315400000218	1H	1	32.7677	0
3367.6533	23.001485884101	1				NA		0		0
3369.2212	1.87072808320951	1				NA		0		0
3373.4673	2.55601783060921	1				NA		0		0
3384.6572	16.5676077265973	1		pep+N1+1(H2O)		0.057470000000194	1H	1	16.9796	0
3388.2756	1.53580980683507	1				NA		0		0
3389.6406	2.35215453194651	1				NA		0		0
3393.5562	1.555720653789	1				NA		0		0
3406.6765	1.52124814264487	1				NA		0		0
3409.5723	2.84754829123328	1				NA		0		0
3422.5522	2.9408618127786	1				NA		0		0
3428.7085	2.6739970282318	1				NA		0		0
3445.6255	2.09747399702823	1				NA		0		0
3446.3127	3.33135215453195	1				NA		0		0
3471.6602	1.67875185735513	1				NA		0		0
3473.3745	2.10252600297177	1				NA		0		0
3476.7329	2.15512630014859	1				NA		0		0
3486.509	1.68974739970282	1				NA		0		0
3508.8479	1.63447251114413	1				NA		0		0
3512.6755	3.13521545319465	1		pep+N1F1		0.0865154000002804	1H	1	24.6295	0
3529.7629	1.64487369985141	1				NA		0		0
3535.7053	1.54621099554235	1				NA		0		0
3546.73	1.72303120356612	1				NA		0		0
3566.7529	1.65141158989599	1				NA		0		0
3569.6343	3.49182763744428	1				NA		0		0
3573.7842	2.23684992570579	1				NA		0		0
3574.3936	2.54026745913819	1				NA		0		0
3581.7817	2.16017830609212	1				NA		0		0
3594.5376	1.95631500742942	1				NA		0		0
3596.968	1.54323922734027	1				NA		0		0
3599.7271	1.5111441307578	1				NA		0		0
3602.2732	1.71560178306092	1				NA		0		0
3625.6279	2.69866270430906	1				NA		0		0
3655.1489	1.49450222882615	1				NA		0		0
3674.8291	1.61575037147103	1				NA		0		0
3731.7302	2.74561664190193	1		pep+H1N2		0.106115400000363	1H	1	28.436	0
3743.9004	1.6148588410104	1				NA		0		0
3745.324	1.8555720653789	1				NA		0		0
3749.8403	2.14710252600297	1		pep+H1N2+1(H2O)		0.00657000000046537	1H	1	1.75207	0
3761.9802	2.25081723625557	1				NA		0		0
3766.7869	2.26953937592868	1				NA		0		0
3772.6208	1.69598811292719	1				NA		0		0
3775.8494	1.6555720653789	1				NA		0		0
3788.7842	2.39435364041605	1				NA		0		0
3811.9263	1.65586924219911	1				NA		0		0
3843.5532	2.13402674591382	1				NA		0		0
3880.7371	2.55809806835067	1				NA		0		0
3885.6768	1.53105497771174	1				NA		0		0
3887.1609	2.47578008915305	1				NA		0		0
3894.8169	5.61367013372957	1				NA		0		0
3896.3528	1.69004457652303	1				NA		0		0
3902.7827	1.93105497771174	1				NA		0		0
3910.9954	2.59821693907875	1				NA		0		0
3915.1567	2.24368499257058	1				NA		0		0
3917.7727	1.69687964338782	1				NA		0		0
3927.8142	2.08974739970282	1				NA		0		0
3932.9192	3.07875185735513	1				NA		0		0
3945.9426	1.51441307578009	1				NA		0		0
3950.9746	1.70609212481426	1				NA		0		0
3955.709	2.6109955423477	1				NA		0		0
3959.0754	1.54858841010401	1				NA		0		0
3980.0051	2.63298662704309	1				NA		0		0
4000.05	2.11381872213967	1				NA		0		0
4010.5603	1.72540861812779	1				NA		0		0
4017.1292	2.11738484398217	1				NA		0		0
4040.8313	2.19227340267459	1				NA		0		0
4048.9104	3.71173848439822	1				NA		0		0
4051.3992	2.1408618127786	1				NA		0		0
4054.8271	3.67013372956909	1				NA		0		0
4057.8342	3.76225854383358	1		pep+H2N2F1+1(H2O)		0.123370000000705	1H	1	30.4029	0
4060.054	1.67578008915305	1				NA		0		0
4072.6436	1.64725111441308	1				NA		0		0
4073.9382	2.76166419019316	1		pep+H3N2+1(H2O)		0.0142700000001241	1H	1	3.50275	0
4076.7324	1.72362555720654	1				NA		0		0
4078.1123	2.20950965824666	1				NA		0		0
4083.0398	1.80445765230312	1				NA		0		0
4085.6116	3.2927191679049	1				NA		0		0
4091.1199	2.65438335809807	1				NA		0		0
4097.1865	2.44784546805349	1				NA		0		0
4106.2241	2.58216939078752	1				NA		0		0
4109.6206	3.32243684992571	1				NA		0		0
4113.022	1.6517087667162	1				NA		0		0
4113.6826	2.10787518573551	1				NA		0		0
4117.9902	3.35512630014859	1				NA		0		0
4121.4326	2.37384843982169	1				NA		0		0
4125.8564	2.87429420505201	1				NA		0		0
4134.8833	2.39346210995542	1				NA		0		0
4137.916	2.08410104011887	1				NA		0		0
4141.0234	1.72243684992571	1				NA		0		0
4149.4233	4.82912332838039	1				NA		0		0
4149.9316	2.16731054977712	1				NA		0		0
4150.9341	2.40802377414562	1				NA		0		0
4153.2637	5.07578008915305	1				NA		0		0
4156.2671	3.36701337295691	1				NA		0		0
4157.7256	5.55423476968796	1				NA		0		0
4190.4229	1.51441307578009	1				NA		0		0
4203.7144	2.918573551263	1				NA		0		0
4216.2427	1.8591381872214	1				NA		0		0
4221.916	1.58068350668648	1				NA		0		0
4226.498	1.6924219910847	1				NA		0		0
4229.0859	3.04309063893016	1				NA		0		0
4231.5596	2.53491827637444	1				NA		0		0
4234.104	2.38722139673105	1				NA		0		0
4238.9229	2.25765230312036	1				NA		0		0
4240.4121	2.70609212481426	1				NA		0		0
4244.9546	2.40683506686478	1		pep+H1N3F2+1(H2O)		0.0874700000003941	1H	1	20.6056	0
4261.1294	2.39673105497771	1		pep+H2N3F1+1(H2O)		-0.0924299999996947	1H	1	-21.6914	0
4275.5962	1.50430906389302	1				NA		0		0
4285.1343	1.76552748885587	1				NA		0		0
4292.0474	2.66240713224368	1				NA		0		0
4327.9634	1.71263001485884	1				NA		0		0
4342.064	1.92392273402675	1				NA		0		0
4360.0869	2.29093610698366	1				NA		0		0
4363.1948	1.57919762258544	1				NA		0		0
4365.6274	3.0074294205052	1				NA		0		0
4368.1494	2.45586924219911	1				NA		0		0
4403.1997	2.06953937592868	1		pep+H4N3-1(H2O)		-0.136139199999889	1H	1	-30.9182	0
4408.8066	2.74413075780089	1				NA		0		0
4411.4121	2.64546805349183	1				NA		0		0
4440.7544	1.50638930163447	1				NA		0		0
4453.6572	2.78068350668648	1				NA		0		0
4461.1421	3.05794947994056	1				NA		0		0
4475.938	1.6555720653789	1				NA		0		0
4480.375	3.36998514115899	1				NA		0		0
4486.248	1.66181277860327	1				NA		0		0
4496.144	1.82942050520059	1				NA		0		0
4528.5376	2.27488855869242	1				NA		0		0
4539.4272	3.01634472511144	1				NA		0		0
4545.1855	1.5260029717682	1				NA		0		0
4569.2998	1.56641901931649	1		pep+H3N3F2+1(H2O)		-0.152129999999488	1H	1	-33.2939	0
4579.1045	3.45022288261516	1				NA		0		0
4603.2285	2.36166419019316	1				NA		0		0
4604.5146	2.1592867756315	1				NA		0		0
4610.8877	2.3667161961367	1				NA		0		0
4616.8936	2.06983655274889	1				NA		0		0
4621.3618	2.6035661218425	1				NA		0		0
4624.7798	1.62823179791976	1				NA		0		0
4635.1831	1.65884101040119	1				NA		0		0
4643.9194	1.87161961367013	1				NA		0		0
4648.3599	1.644279346211	1				NA		0		0
4692.27	2.94472511144131	1				NA		0		0
4709.7437	3.59286775631501	1				NA		0		0
4710.2432	2.2074294205052	1				NA		0		0
4722.3003	1.93551263001486	1				NA		0		0
4726.7134	3.56017830609212	1				NA		0		0
4728.3906	1.57355126300149	1				NA		0		0
4732.3584	2.76939078751857	1				NA		0		0
4733.0947	2.12630014858841	1				NA		0		0
4743.0884	4.07726597325409	1				NA		0		0
4744.6992	2.69093610698366	1				NA		0		0
4750.3042	1.65676077265973	1				NA		0		0
4754.2803	2.66210995542348	1		pep+H3N4F2		-0.0637845999999627	1H	1	-13.4162	0
4760.1724	1.97444279346211	1				NA		0		0
4768.4189	1.88855869242199	1				NA		0		0
4773.1138	2.12005943536404	1				NA		0		0
4799.0952	2.18276374442793	1		pep+S1H5N2F1-1(H2O)		0.0950608000002831	1H	1	19.8081	0
4807.4497	1.61367013372957	1				NA		0		0
4827.4111	2.70995542347697	1				NA		0		0
4846.5361	1.68558692421991	1				NA		0		0
4857.3413	1.75988112927192	1		pep+H5N3F2-1(H2O)		-0.109139199999845	1H	1	-22.4689	0
4871.7593	1.89747399702823	1				NA		0		0
4892.374	1.72511144130758	1		pep+S1H5N3+1(H2O)		-0.141129999999976	1H	1	-28.8469	0
4919.498	1.9851411589896	1				NA		0		0
4942.1704	2.34205052005944	1				NA		0		0
4975.519	1.79673105497771	1				NA		0		0
4979.7788	1.97473997028232	1				NA		0		0
4995.0405	2.47221396731055	1				NA		0		0
5007.1992	2.00297176820208	1				NA		0		0
5014.9111	2.52659732540862	1				NA		0		0
5019.4473	3.62852897473997	1				NA		0		0
5020.2646	2.03774145616642	1		pep+S1H5N3F1		0.0156153999996604	1H	1	3.11047	0
5031.981	1.55156017830609	1				NA		0		0
5037.4219	1.70609212481426	1				NA		0		0
5047.9038	1.67696879643388	1				NA		0		0
5049.3813	4.65973254086181	1				NA		0		0
5059.3896	2.89301634472511	1		pep+S1H5N4-1(H2O)		-0.0984392000009393	1H	1	-19.4567	0
5063.8643	1.60861812778603	1				NA		0		0
5069.1382	1.71530460624071	1				NA		0		0
5087.292	2.24487369985141	1				NA		0		0
5090.7998	2.25260029717682	1				NA		0		0
5096.2539	2.75869242199108	1		pep+H5N4F2+1(H2O)		0.0787700000000768	1H	1	15.4565	0
5111.5654	1.57652303120357	1				NA		0		0
5112.1226	2.89539375928678	1				NA		0		0
5127.5576	2.63982169390788	1				NA		0		0
5133.2002	1.88202080237741	1				NA		0		0
5160.751	1.7554234769688	1				NA		0		0
5242.1104	1.5667161961367	1				NA		0		0
5242.167	1.48083209509658	1				NA		0		0
5244.647	3.28083209509658	1				NA		0		0
5250.2627	2.78930163447251	1				NA		0		0
5251.9351	2.88231797919762	1				NA		0		0
5277.4946	2.05794947994056	1				NA		0		0
5282.5908	2.54323922734027	1				NA		0		0
5283.6396	2.2555720653789	1				NA		0		0
5305.7905	1.73580980683507	1				NA		0		0
5325.7139	1.48588410104012	1				NA		0		0
5342.0654	2.95898959881129	1				NA		0		0
5342.4761	1.81396731054978	1				NA		0		0
5343.502	2.11530460624071	1				NA		0		0
5350.4272	2.98662704309064	1				NA		0		0
5364.2412	2.91887072808321	1				NA		0		0
5372.98	1.48231797919762	1				NA		0		0
5381.7891	1.94680534918276	1				NA		0		0
5385.2363	5.77117384843982	1				NA		0		0
5387.4126	3.84546805349183	1		pep+S1H5N4F2+1(H2O)		0.0154700000002777	1H	1	2.87151	0
5389.0293	3.07280832095097	1				NA		0		0
5412.1504	2.65497771173848	1				NA		0		0
5412.4868	1.93224368499257	1				NA		0		0
5420.4912	1.55453194650817	1				NA		0		0
5425.0859	2.96968796433878	1				NA		0		0
5440.6846	2.26567607726597	1				NA		0		0
5443.3379	2.94710252600297	1				NA		0		0
5451.9771	2.04487369985141	1				NA		0		0
5465.4614	1.56166419019316	1				NA		0		0
5466.4316	2.02823179791976	1				NA		0		0
5469.1108	2.00237741456166	1				NA		0		0
5486.689	2.17057949479941	1				NA		0		0
5501.1782	2.68053491827637	1				NA		0		0
5510.1519	4.08320950965825	1				NA		0		0
5514.7778	2.65052005943536	1				NA		0		0
5517.7378	6.32392273402675	1				NA		0		0
5518.3564	8.56760772659733	1				NA		0		0
5524.2417	20.6775631500743	1				NA		0		0
5524.6978	37.7117384843982	1				NA		0		0
5526.1807	13.7682020802377	1				NA		0		0
5531.3569	4.59435364041605	1				NA		0		0
5532.3789	2.46359583952452	1				NA		0		0
5535.0977	1.58573551263001	1				NA		0		0
5536.0566	2.76968796433878	1				NA		0		0
5536.6899	5.9702823179792	1				NA		0		0
5540.7261	1.85676077265973	1				NA		0		0
5541.5854	5.08172362555721	1				NA		0		0
5548.7041	1.96820208023774	1				NA		0		0
5549.6714	1.72273402674591	1				NA		0		0

## Sheet: 1437
mz	intensity	charge	mass_add	composition	structure	dmz	ion	prt	ppm	outlier
84.0442	1.32946859903382	1				NA		0		0
86.0952	0.594975845410628	1				NA		0		0
96.0428	3.32173913043478	1				NA		0		0
98.0603	1.56135265700483	1				NA		0		0
120.0815	0.699806763285024	1				NA		0		0
121.0292	3.22705314009662	1				NA		0		0
126.0556	16.9178743961353	1				NA		0		0
136.0782	0.906376811594203	1				NA		0		0
138.0561	100	1				NA		0		0
139.0698	0.793140096618357	1				NA		0		0
144.067	7.4512077294686	1				NA		0		0
150.0568	1.13913043478261	1				NA		0		0
151.0412	1.8280193236715	1				NA		0		0
154.0536	0.619130434782609	1				NA		0		0
166.0522	0.999033816425121	1				NA		0		0
167.0365	6.54589371980676	1				NA		0		0
168.0667	57.3429951690821	1				NA		0		0
169.0843	0.570821256038647	1				NA		0		0
172.0632	0.955942028985507	1				NA		0		0
178.0536	0.764830917874396	1				NA		0		0
179.0367	3.36231884057971	1				NA		0		0
182.0486	0.58463768115942	1				NA		0		0
184.063	0.62792270531401	1				NA		0		0
186.0795	16.4154589371981	1		N1-1(H2O)	N	-0.00338460000000396	1H	1	-18.189	0
196.0645	1.64830917874396	1				NA		0		0
197.0488	4.83091787439614	1				NA		0		0
204.0904	58.7149758454106	1		N1	N	-0.00372999999999024	1H	1	-18.2762	0
214.0756	1.88888888888889	1				NA		0		0
215.0582	1.65024154589372	1				NA		0		0
232.0861	1.77874396135266	1				NA		0		0
238.077	0.787053140096618	1				NA		0		0
256.0867	2.80676328502415	1				NA		0		0
274.0965	25.3913043478261	1		S1-1(H2O)	S	-0.00438459999998031	1H	1	-15.9966	0
292.1099	6.95942028985507	1		S1	S	-0.00722999999999274	1H	1	-24.751	0
335.1637	1.12270531400966	1				NA		0		0
348.1368	0.704927536231884	1		H1N1-1(H2O)	HN	-0.00788459999995439	1H	1	-22.648	0
366.1455	42.280193236715	1		H1N1	HN	-0.00603000000000975	1H	1	-16.4689	0
436.1561	0.558743961352657	1		S1H1-1(H2O)	SH	-0.0111845999999787	1H	1	-25.6436	0
474.3346	1.26859903381643	1	NA	y4	NA	-0.00599500000004127	1H	1	-12.6388	0
528.2016	2.56425120772947	1		H2N1	HHN	-0.00933000000009088	1H	1	-17.6637	0
569.3399	0.62280193236715	1				NA		0		0
589.3684	0.644347826086957	1	NA	y5	NA	-0.0128519999999526	1H	1	-21.8064	0
624.3158	0.608212560386473	1				NA		0		0
635.3018	0.504734299516908	1				NA		0		0
657.2432	12.8019323671498	1		S1H1N1	SHN	-0.00833000000000084	1H	1	-12.6742	0
674.3261	0.580579710144927	1				NA		0		0
690.2627	0.785410628019324	1		H3N1	H(H)HN	-0.0176300000000538	1H	1	-25.541	0
725.3614	0.508212560386473	1				NA		0		0
726.4235	0.578550724637681	1	NA	y6	NA	-0.00904000000002725	1H	1	-12.4445	0
787.4106	1.43381642512077	1				NA		0		0
804.4391	0.748599033816425	1	NA	b8	NA	-0.014084000000139	1H	1	-17.5079	0
835.4026	0.787729468599034	1				NA		0		0
849.4294	0.543961352657005	1				NA		0		0
853.4247	1.0512077294686	1				NA		0		0
893.3405	0.546376811594203	1		H3N2	H(H)HNN	-0.0160300000001143	1H	1	-17.9439	0
934.488	0.684927536231884	1				NA		0		0
940.5635	0.501835748792271	1	NA	y8	NA	-0.017296999999985	1H	1	-18.39	0
951.495	0.60280193236715	1	NA	b9	NA	-0.00157000000001517	1H	1	-1.65003	0
997.5373	0.54792270531401	1				NA		0		0
1007.5053	0.545217391304348	1				NA		0		0
1081.5334	0.694589371980676	1				NA		0		0
1098.5687	0.700579710144927	1	NA	b10	NA	-0.00685599999997066	1H	1	-6.24085	0
1165.5568	0.662898550724638	1				NA		0		0
1183.6157	0.912367149758454	1	NA	y10	NA	0.016023000000132	1H	1	13.5373	0
1194.6277	1.21835748792271	1				NA		0		0
1211.6656	1.28985507246377	1	NA	b11	NA	-0.0196920000000773	1H	1	-16.252	0
1248.5896	1.21256038647343	1				NA		0		0
1294.6678	0.501739130434783	1				NA		0		0
1312.692	0.662608695652174	1	NA	y11	NA	-0.0176839999999174	1H	1	-13.4716	0
1351.6642	0.501642512077295	1				NA		0		0
1370.5463	0.521835748792271	1				NA		0		0
1414.7433	0.590338164251208	1				NA		0		0
1423.7006	0.719033816425121	1	NA	b13	NA	0.0250150000001668	1H	1	17.5704	0
1433.6901	0.509275362318841	1				NA		0		0
1437.7479	0.71304347826087	1				NA		0		0
1444.6925	0.649178743961353	1				NA		0		0
1467.7163	0.631787439613527	1				NA		0		0
1546.7672	1.20096618357488	1				NA		0		0
1552.7706	0.494589371980676	1	NA	b14	NA	-0.00239200000009987	1H	1	-1.54047	0
1562.8147	0.814685990338164	1	NA	y13	NA	0.00259200000027704	1H	1	1.65855	0
1753.9054	0.508115942028985	1				NA		0		0
1803.9475	0.626280193236715	1	NA	y15	NA	0.0124340000002121	1H	1	6.89266	0
1911.9617	0.505314009661836	1				NA		0		0
1970.9799	0.519323671497585	1				NA		0		0
1989.0665	2.25603864734299	1	NA	y17	NA	0.00986100000022816	1H	1	4.9576	0
2053.0359	0.692657004830918	1				NA		0		0
2074.0061	0.534106280193237	1				NA		0		0
2083.051	0.871497584541063	1				NA		0		0
2100.1001	1.16328502415459	1				NA		0		0
2118.126	4.96231884057971	1	NA	y18	NA	-0.00704600000017308	1H	1	-3.32653	0
2202.104	0.620096618357488	1				NA		0		0
2259.1575	0.663961352657005	1				NA		0		0
2312.1816	1.02415458937198	1				NA		0		0
2330.2014	12.7632850241546	1	NA	y20	NA	-0.00273899999956484	1H	1	-1.17543	0
2362.197	0.525314009661836	1				NA		0		0
2385.2456	0.496618357487923	1				NA		0		0
2405.2039	0.580289855072464	1				NA		0		0
2426.3074	0.553236714975845	1				NA		0		0
2432.209	0.70792270531401	1				NA		0		0
2443.2781	5.08599033816425	1	NA	y21	NA	0.00462500000003274	1H	1	1.89295	0
2490.2686	0.905797101449275	1				NA		0		0
2567.2976	0.543574879227053	1				NA		0		0
2572.248	0.834975845410628	1				NA		0		0
2577.2947	0.521545893719807	1				NA		0		0
2590.3423	4.68019323671498	1	NA	y22	NA	0.00883900000053472	1H	1	3.41229	0
2602.2666	0.668985507246377	1				NA		0		0
2625.2378	0.495555555555556	1				NA		0		0
2675.3645	0.70512077294686	1				NA		0		0
2680.2759	0.515942028985507	1				NA		0		0
2683.394	0.582608695652174	1				NA		0		0
2685.3643	0.661739130434783	1				NA		0		0
2720.3931	0.721835748792271	1				NA		0		0
2737.4143	10.2705314009662	1	NA	y23	NA	0.00525300000026618	1H	1	1.91896	0
2739.7588	0.891690821256039	1				NA		0		0
2775.3462	0.569661835748792	1				NA		0		0
2792.396	0.68231884057971	1				NA		0		0
2833.4858	0.489855072463768	1				NA		0		0
2850.5059	4.35555555555556	1	NA	y24	NA	-0.00228299999980663	1H	1	-0.80091	0
2857.3665	0.907342995169082	1				NA		0		0
2866.7925	0.547826086956522	1				NA		0		0
2869.447	1.04347826086957	1				NA		0		0
2872.3762	0.530821256038647	1				NA		0		0
2879.8516	0.506376811594203	1				NA		0		0
2886.4409	1.19806763285024	1				NA		0		0
2887.5037	5.20772946859903	1				NA		0		0
2903.4995	0.571497584541063	1				NA		0		0
2917.4944	0.568599033816425	1				NA		0		0
2920.2969	0.712850241545894	1				NA		0		0
2921.5479	2.85410628019324	1	NA	y25	NA	-0.00716899999997622	1H	1	-2.45384	0
2943.26	0.490917874396135	1				NA		0		0
2949.8855	0.623864734299517	1				NA		0		0
2953.4155	0.575169082125604	1				NA		0		0
2983.4407	0.497971014492754	1				NA		0		0
2998.5144	0.773719806763285	1				NA		0		0
3009.4255	0.504154589371981	1				NA		0		0
3014.5261	0.696714975845411	1				NA		0		0
3022.5923	2.89951690821256	1	NA	y26	NA	-0.00388999999950101	1H	1	-1.28697	0
3053.5105	0.605217391304348	1				NA		0		0
3090.5957	1.5256038647343	1				NA		0		0
3093.6472	1.3207729468599	1	NA	y27	NA	-0.021675999999843	1H	1	-7.00662	0
3116.5671	1.60096618357488	1				NA		0		0
3151.5193	0.534589371980676	1				NA		0		0
3156.5803	0.809178743961353	1				NA		0		0
3168.5671	0.503188405797101	1				NA		0		0
3173.5942	0.585024154589372	1				NA		0		0
3180.5994	0.51256038647343	1	NA	b28	NA	0.000628000000233442	1H	1	0.197447	0
3203.5925	0.540579710144928	1				NA		0		0
3208.6121	0.679033816425121	1				NA		0		0
3217.5608	0.828019323671498	1				NA		0		0
3232.6208	0.516521739130435	1				NA		0		0
3245.6245	1.24444444444444	1				NA		0		0
3252.6064	1.47246376811594	1				NA		0		0
3264.6841	0.970048309178744	1	NA	y29	NA	0.00581499999998414	1H	1	1.78118	0
3270.5935	2.08888888888889	1				NA		0		0
3276.5981	0.52280193236715	1				NA		0		0
3339.6189	0.591207729468599	1				NA		0		0
3353.6565	0.575265700483092	1				NA		0		0
3364.6794	0.522415458937198	1				NA		0		0
3376.709	0.784251207729469	1				NA		0		0
3382.6072	0.606859903381643	1				NA		0		0
3383.6907	0.927826086956522	1				NA		0		0
3394.6963	0.648309178743961	1	NA	b30	NA	0.0354710000001432	1H	1	10.4489	0
3401.7207	0.787246376811594	1				NA		0		0
3407.6558	0.538260869565217	1				NA		0		0
3409.7041	0.853816425120773	1				NA		0		0
3414.6721	1.30531400966184	1				NA		0		0
3453.6785	0.532946859903382	1				NA		0		0
3460.7385	0.654492753623188	1				NA		0		0
3467.7383	2.32753623188406	1				NA		0		0
3474.7505	0.682512077294686	1				NA		0		0
3480.709	0.695748792270531	1				NA		0		0
3495.8123	0.530531400966184	1				NA		0		0
3496.7603	2.12753623188406	1				NA		0		0
3503.7598	0.657391304347826	1				NA		0		0
3505.7393	0.570821256038647	1				NA		0		0
3518.7642	0.684347826086957	1				NA		0		0
3521.7312	0.923091787439614	1				NA		0		0
3522.8528	2.19613526570048	1	NA	pep-H2O	NA	-0.0260659999999007	1H	1	-7.39912	0
3523.7825	5.81159420289855	1				NA		0		0
3524.3374	0.631207729468599	1				NA		0		0
3530.741	0.591014492753623	1				NA		0		0
3536.8135	2.61739130434783	1				NA		0		0
3538.6255	0.860772946859903	1				NA		0		0
3539.9346	1.29565217391304	1				NA		0		0
3540.8245	20.5990338164251	1	NA	pep	NA	0.0127886000000217	1H	1	3.61176	0
3541.4006	1.0048309178744	1				NA		0		0
3553.8132	0.514589371980676	1				NA		0		0
3556.7107	0.754782608695652	1				NA		0		0
3563.7998	0.798067632850242	1				NA		0		0
3567.6968	0.589565217391304	1				NA		0		0
3575.7661	0.968115942028986	1				NA		0		0
3578.8059	0.98743961352657	1				NA		0		0
3585.7441	0.536135265700483	1				NA		0		0
3589.7429	0.56695652173913	1				NA		0		0
3597.8384	1.40193236714976	1				NA		0		0
3605.8376	0.834975845410628	1				NA		0		0
3611.8074	0.831884057971015	1				NA		0		0
3615.835	1.47536231884058	1				NA		0		0
3618.8047	1.71594202898551	1				NA		0		0
3622.8042	1.03091787439614	1				NA		0		0
3623.8672	5.91787439613527	1				NA		0		0
3630.8188	2.13236714975845	1				NA		0		0
3643.7905	0.68695652173913	1				NA		0		0
3647.8521	4.62512077294686	1				NA		0		0
3648.8232	2.31497584541063	1				NA		0		0
3665.8477	0.526570048309179	1				NA		0		0
3670.7874	0.880193236714976	1				NA		0		0
3671.8677	1.96618357487923	1				NA		0		0
3683.8303	0.795652173913043	1				NA		0		0
3687.874	0.668019323671498	1				NA		0		0
3689.8823	3.72270531400966	1				NA		0		0
3690.7483	0.982608695652174	1				NA		0		0
3695.8345	0.490048309178744	1				NA		0		0
3701.9211	0.652367149758454	1				NA		0		0
3705.8296	0.64048309178744	1				NA		0		0
3707.8701	2.99227053140097	1		pep+N1-1(H2O)	N	0.0254608000000189	1H	1	6.86669	0
3721.8699	1.68502415458937	1				NA		0		0
3724.5024	0.580386473429952	1				NA		0		0
3725.8916	10.3671497584541	1		pep+N1	N	0.0145154000001639	1H	1	3.89582	0
3726.9995	0.528115942028985	1				NA		0		0
3732.7468	0.864154589371981	1				NA		0		0
3738.8743	1.51014492753623	1				NA		0		0
3739.8818	17.3719806763285	1				NA		0		0
3741.5105	0.838454106280193	1				NA		0		0
3742.9536	12.7536231884058	1				NA		0		0
3743.9043	97.5845410628019	1		pep+N1+1(H2O)	N	0.0123699999999189	1H	1	3.30404	0
3744.5159	1.34975845410628	1				NA		0		0
3745.3838	1.00966183574879	1				NA		0		0
3752.8523	0.563285024154589	1				NA		0		0
3755.7598	0.511690821256039	1				NA		0		0
3766.8735	1.23671497584541	1				NA		0		0
3772.8359	0.647729468599034	1				NA		0		0
3779.7986	1.16521739130435	1				NA		0		0
3785.8328	0.684927536231884	1				NA		0		0
3797.802	1.00289855072464	1				NA		0		0
3825.885	0.687632850241546	1				NA		0		0
3847.8105	0.659420289855073	1				NA		0		0
3851.9089	1.6975845410628	1				NA		0		0
3861.9072	0.826666666666667	1				NA		0		0
3868.9683	0.6143961352657	1				NA		0		0
3870.856	1.28599033816425	1				NA		0		0
3872.3357	0.640579710144928	1				NA		0		0
3875.908	0.522415458937198	1				NA		0		0
3887.9626	0.616135265700483	1				NA		0		0
3902.9456	0.710917874396135	1				NA		0		0
3905.9565	1.94009661835749	1				NA		0		0
3911.9165	1.02705314009662	1				NA		0		0
3924.9546	0.705700483091787	1				NA		0		0
3928.9734	1.99033816425121	1		pep+N2	NN	0.0121154000003116	1H	1	3.0836	0
3929.8821	0.502608695652174	1				NA		0		0
3934.9297	0.642705314009662	1				NA		0		0
3941.9077	1.58840579710145	1				NA		0		0
3942.9626	2.26859903381643	1				NA		0		0
3944.6008	0.78048309178744	1				NA		0		0
3946.0505	2.78647342995169	1				NA		0		0
3946.9619	19.3236714975845	1		pep+N2+1(H2O)	NN	0.0341700000003584	1H	1	8.65729	0
3948.1345	0.754782608695652	1				NA		0		0
3949.502	0.747246376811594	1				NA		0		0
3964.9424	0.68183574879227	1				NA		0		0
3994.9387	0.820676328502415	1				NA		0		0
4005.9709	0.582222222222222	1				NA		0		0
4023.9565	0.585024154589372	1				NA		0		0
4066.9734	0.878357487922705	1				NA		0		0
4072.9734	1.09275362318841	1		pep+H1N2-1(H2O)	HNN	0.0543608000002678	1H	1	13.3467	0
4091.0264	2019-04-02	1		pep+H1N2	HNN	0.0119153999994523	1H	1	2.91257	0
4097.2954	0.525507246376812	1				NA		0		0
4097.9736	0.680579710144928	1				NA		0		0
4105.0098	3.7719806763285	1				NA		0		0
4106.9419	1.00676328502415	1				NA		0		0
4108.1172	2.8512077294686	1				NA		0		0
4109.0273	20.7053140096618	1		pep+H1N2+1(H2O)	HNN	0.0215699999998833	1H	1	5.24942	0
4111.4946	0.891014492753623	1				NA		0		0
4122.0591	0.613333333333333	1				NA		0		0
4132.9751	0.601545893719807	1				NA		0		0
4157.0117	0.518647342995169	1				NA		0		0
4184.9917	0.58975845410628	1				NA		0		0
4210.1641	0.613236714975845	1				NA		0		0
4214.0181	0.633623188405797	1				NA		0		0
4234.1406	0.908019323671498	1				NA		0		0
4236.7959	0.736425120772947	1				NA		0		0
4249.0181	0.936521739130435	1				NA		0		0
4252.189	0.983574879227053	1				NA		0		0
4253.063	3.13719806763285	1		pep+H2N2	HHNN	0.0281153999994785	1H	1	6.61062	0
4266.1025	1.21932367149758	1				NA		0		0
4267.061	5.88502415458937	1				NA		0		0
4270.1431	6.53429951690821	1				NA		0		0
4271.0791	32.8212560386473	1		pep+H2N2+1(H2O)	HHNN	0.0225699999991775	1H	1	5.28438	0
4272.5566	1.53623188405797	1				NA		0		0
4276.5703	0.807053140096618	1				NA		0		0
4279.1138	0.492753623188406	1				NA		0		0
4288.1392	0.836714975845411	1				NA		0		0
4294.0244	0.74048309178744	1				NA		0		0
4305.9644	0.668502415458937	1				NA		0		0
4310.1006	1.09178743961353	1				NA		0		0
4317.0996	0.664057971014493	1				NA		0		0
4357.1323	0.661835748792271	1				NA		0		0
4366.2471	0.574299516908213	1				NA		0		0
4397.0635	0.876231884057971	1		pep+H3N2-1(H2O)	H(H)HNN	0.0698607999993328	1H	1	15.8881	0
4415.1431	2.06280193236715	1		pep+H3N2	H(H)HNN	0.00081539999882807	1H	1	0.184683	0
4429.1221	5.11111111111111	1				NA		0		0
4431.0859	1.30338164251208	1				NA		0		0
4432.208	3.54202898550725	1				NA		0		0
4433.147	18.8502415458937	1		pep+H3N2+1(H2O)	H(H)HNN	0.00746999999955733	1H	1	1.68503	0
4433.7319	1.44927536231884	1				NA		0		0
4438.8193	0.502995169082126	1				NA		0		0
4456.2285	0.885217391304348	1		pep+H2N3	NHHNN	-0.0579846000009638	1H	1	-13.012	0
4473.207	1.45024154589372	1				NA		0		0
4474.1323	4.54589371980676	1		pep+H2N3+1(H2O)	NHHNN	0.048769999999422	1H	1	10.9004	0
4489.2363	0.533526570048309	1				NA		0		0
4502.1606	0.639033816425121	1				NA		0		0
4503.6343	0.84695652173913	1				NA		0		0
4577.2876	0.760966183574879	1				NA		0		0
4582.2813	0.645217391304348	1				NA		0		0
4594.1016	0.649855072463768	1				NA		0		0
4596.2109	0.622995169082126	1				NA		0		0
4617.6074	0.585410628019324	1				NA		0		0
4618.1968	1.6792270531401	1		pep+H3N3	HNHHNN	0.0265153999998802	1H	1	5.7415	0
4630.4019	0.994202898550725	1				NA		0		0
4631.1895	1.08792270531401	1				NA		0		0
4635.2637	4.7304347826087	1				NA		0		0
4636.1655	10.3864734299517	1		pep+H3N3+1(H2O)	HNHHNN	0.0683699999990495	1H	1	14.7471	0
4637.6187	1.18647342995169	1				NA		0		0
4644.7407	0.682415458937198	1				NA		0		0
4645.1665	1.03478260869565	1				NA		0		0
4651.2241	0.707246376811594	1				NA		0		0
4653.0171	0.761739130434783	1				NA		0		0
4657.2637	0.531787439613527	1				NA		0		0
4658.75	1.11014492753623	1				NA		0		0
4660.2559	0.811690821256039	1				NA		0		0
4661.6826	0.558260869565217	1				NA		0		0
4664.1343	0.625024154589372	1				NA		0		0
4731.5112	0.641159420289855	1				NA		0		0
4739.4736	0.524057971014493	1				NA		0		0
4742.7734	0.628599033816425	1				NA		0		0
4753.4063	0.858647342995169	1				NA		0		0
4768.3862	0.698840579710145	1				NA		0		0
4775.3179	0.582028985507246	1				NA		0		0
4780.2051	0.996135265700483	1		pep+H4N3	HNH(H)HNN	0.0710153999989416	1H	1	14.8561	0
4793.2734	1.07729468599034	1				NA		0		0
4797.3638	3.04251207729469	1				NA		0		0
4798.2363	11.43961352657	1		pep+H4N3+1(H2O)	HNH(H)HNN	0.0503699999999299	1H	1	10.4976	0
4801.729	0.950048309178744	1				NA		0		0
4805.4072	0.663671497584541	1				NA		0		0
4816.2876	0.556521739130435	1				NA		0		0
4820.1191	1.09951690821256	1				NA		0		0
4822.5908	0.572270531400966	1				NA		0		0
4825.2617	0.671980676328502	1				NA		0		0
4839.1372	0.529275362318841	1				NA		0		0
4854.3877	1.03574879227053	1				NA		0		0
4855.314	1.68792270531401	1				NA		0		0
4869.3491	0.509468599033816	1				NA		0		0
4894.5874	0.650821256038647	1				NA		0		0
4895.1587	0.703188405797101	1				NA		0		0
4906.582	0.498937198067633	1				NA		0		0
4911.2407	0.623671497584541	1				NA		0		0
4929.3535	0.645797101449275	1				NA		0		0
4930.7773	0.600579710144928	1				NA		0		0
4972.4395	0.555458937198068	1				NA		0		0
4989.5913	0.962705314009662	1				NA		0		0
5001.3257	1.37487922705314	1		pep+H4N4+1(H2O)	HNH(NH)HNN	0.0403699999988021	1H	1	8.07186	0
5003.8867	0.646859903381643	1				NA		0		0
5103.3213	0.612753623188406	1				NA		0		0
5139.4175	0.618164251207729	1				NA		0		0
5141.9507	0.992270531400966	1				NA		0		0
5157.0122	0.738260869565217	1				NA		0		0
5158.4736	0.941062801932367	1				NA		0		0
5159.9517	0.794975845410628	1				NA		0		0
5160.6533	0.541352657004831	1				NA		0		0
5162.5752	0.883864734299517	1				NA		0		0
5163.2983	2.34202898550725	1		pep+H5N4+1(H2O)	HNH(HNH)HNN	0.120569999999134	1H	1	23.3514	0
5188.3379	0.573429951690821	1				NA		0		0
5261.4106	0.520386473429952	1				NA		0		0
5272.7412	0.527246376811594	1				NA		0		0
5289.9717	0.573236714975845	1				NA		0		0
5292.5732	0.955942028985507	1		pep+S1H4N4+1(H2O)	SHNH(NH)HNN	-0.111730000000534	1H	1	-21.1107	0
5314.8843	0.490434782608696	1				NA		0		0
5357.3491	0.580096618357488	1				NA		0		0
5399.978	0.728019323671498	1				NA		0		0
5434.6992	0.584927536231884	1				NA		0		0
5513.1563	0.88231884057971	1				NA		0		0
5514.7451	0.706086956521739	1				NA		0		0
5520.3984	0.612946859903382	1				NA		0		0
5521.7866	0.566570048309179	1				NA		0		0
5531.7241	1	1				NA		0		0
5587.6504	0.52743961352657	1				NA		0		0
5607.9009	0.867053140096618	1				NA		0		0
5608.479	0.782995169082126	1				NA		0		0
5614.0059	2.15265700483092	1				NA		0		0
5614.5737	2.08115942028985	1				NA		0		0
5628.4272	0.564154589371981	1				NA		0		0
5691.4209	0.756521739130435	1				NA		0		0
5692.9019	2.23381642512077	1				NA		0		0
5701.1196	0.565410628019324	1				NA		0		0
5705.7427	0.798067632850242	1				NA		0		0
5708.4883	0.643671497584541	1				NA		0		0
5711.0088	1.0048309178744	1				NA		0		0
5714.5854	0.908019323671498	1				NA		0		0
5730.8657	1.45990338164251	1				NA		0		0
5741.8794	1.09951690821256	1				NA		0		0
5746.5498	1.28405797101449	1				NA		0		0

## Sheet: 927
mz	intensity	charge	mass_add	composition	structure	dmz	ion	prt	ppm	outlier
69.0309	0.63503937007874	1				NA		0		0
72.0775	0.384448818897638	1				NA		0		0
82.064	0.410433070866142	1				NA		0		0
84.0401	2.51181102362205	1				NA		0		0
85.0282	0.607381889763779	1				NA		0		0
86.0938	1.20767716535433	1				NA		0		0
96.0417	7.96456692913386	1				NA		0		0
97.0266	0.991141732283465	1				NA		0		0
98.0575	1.5492125984252	1				NA		0		0
108.0426	0.475492125984252	1				NA		0		0
109.0243	0.666633858267716	1				NA		0		0
110.067	1.73129921259843	1				NA		0		0
112.0403	0.442814960629921	1				NA		0		0
120.075	0.506988188976378	1				NA		0		0
121.0245	6.93011811023622	1				NA		0		0
122.0563	0.543110236220472	1				NA		0		0
123.0445	0.68759842519685	1				NA		0		0
126.0544	15.8169291338583	1				NA		0		0
127.0369	0.786122047244095	1				NA		0		0
129.0993	1.64566929133858	1				NA		0		0
130.0474	0.406889763779528	1				NA		0		0
136.0387	0.573326771653543	1				NA		0		0
138.0511	100	1				NA		0		0
139.0672	1.73917322834646	1				NA		0		0
140.07	0.652263779527559	1				NA		0		0
144.0626	6.93208661417323	1				NA		0		0
147.1074	1.02362204724409	1				NA		0		0
150.0523	1.28346456692913	1				NA		0		0
151.0363	3.08759842519685	1				NA		0		0
154.0543	0.554724409448819	1				NA		0		0
155.078	0.408464566929134	1				NA		0		0
164.1143	1.04724409448819	1				NA		0		0
166.0496	0.733661417322835	1				NA		0		0
167.0293	5.42716535433071	1				NA		0		0
168.063	29.8622047244094	1				NA		0		0
169.0846	0.527165354330709	1				NA		0		0
172.056	0.8375	1				NA		0		0
178.0522	1.11614173228346	1				NA		0		0
179.032	3.2509842519685	1				NA		0		0
182.0452	0.586220472440945	1				NA		0		0
184.0578	0.637795275590551	1				NA		0		0
186.072	10.7874015748031	1		N1-1(H2O)	N	0.00411539999998922	1H	1	22.1172	0
187.0906	0.376377952755906	1				NA		0		0
192.112	0.393208661417323	1				NA		0		0
196.0544	2.02854330708661	1				NA		0		0
197.0395	4.71259842519685	1				NA		0		0
201.1261	0.531102362204724	1				NA		0		0
204.0814	21.1318897637795	1		N1	N	0.00526999999999589	1H	1	25.823	0
214.0799	1.16732283464567	1				NA		0		0
215.0555	1.35629921259843	1				NA		0		0
220.0596	0.478838582677165	1				NA		0		0
223.1548	0.985236220472441	1				NA		0		0
226.073	0.759645669291339	1				NA		0		0
232.0767	1.60137795275591	1				NA		0		0
238.067	0.81751968503937	1				NA		0		0
251.1385	0.3625	1				NA		0		0
256.0746	1.82283464566929	1				NA		0		0
260.1859	1.23622047244094	1				NA		0		0
263.1854	0.364862204724409	1				NA		0		0
274.0911	13.6515748031496	1		S1-1(H2O)	S	0.00101540000002842	1H	1	3.70461	0
291.1755	0.753641732283465	1				NA		0		0
292.1002	2.74507874015748	1		S1	S	0.00247000000001663	1H	1	8.456	0
303.1259	0.610236220472441	1				NA		0		0
307.071	0.419586614173228	1				NA		0		0
333.1585	0.396456692913386	1				NA		0		0
335.0824	1.21653543307087	1				NA		0		0
339.1551	0.723129921259843	1				NA		0		0
348.1252	0.653444881889764	1		H1N1-1(H2O)	HN	0.00371540000003279	1H	1	10.6726	0
350.2101	0.468110236220472	1				NA		0		0
355.0659	0.378543307086614	1				NA		0		0
357.2408	0.42244094488189	1				NA		0		0
366.1318	12.5393700787402	1		H1N1	HN	0.00767000000001872	1H	1	20.9487	0
367.1596	0.544389763779528	1				NA		0		0
369.2526	0.449606299212598	1				NA		0		0
371.1734	0.66761811023622	1				NA		0		0
373.272	0.487007874015748	1	NA	y3	NA	0.00892600000003085	1H	1	23.9129	0
378.2066	0.466437007874016	1				NA		0		0
393.2393	0.360137795275591	1				NA		0		0
407.1872	0.918700787401575	1				NA		0		0
421.2816	2.31102362204724	1				NA		0		0
426.1599	0.377854330708661	1				NA		0		0
427.1089	0.870767716535433	1				NA		0		0
428.286	0.399114173228346	1				NA		0		0
430.2876	1.80905511811024	1	NA	y4	NA	0.014790000000005	1H	1	34.3724	0
449.2775	3.31397637795276	1	NA	b4	NA	0.00957400000004327	1H	1	21.3098	0
450.2994	0.381889763779528	1				NA		0		0
528.1806	0.972244094488189	1		H2N1	HHN	0.0116699999998673	1H	1	22.0947	0
543.3849	4.36122047244094	1	NA	y5	NA	0.00155399999994188	1H	1	2.85985	0
544.3519	0.463582677165354	1				NA		0		0
547.1229	0.747637795275591	1				NA		0		0
565.2743	0.381200787401575	1				NA		0		0
569.2396	0.378641732283465	1				NA		0		0
583.145	0.507283464566929	1				NA		0		0
586.3047	0.425492125984252	1				NA		0		0
589.2498	0.414566929133858	1				NA		0		0
593.2286	0.385728346456693	1				NA		0		0
610.2888	0.669389763779528	1				NA		0		0
640.3071	0.425590551181102	1				NA		0		0
657.241	0.694192913385827	1		S1H1N1	SHN	-0.00612999999998465	1H	1	-9.32687	0
658.3969	1.19192913385827	1	NA	y6	NA	0.0164970000000721	1H	1	25.0563	0
690.23	0.39005905511811	1		H3N1	H(H)HN	0.0150699999999233	1H	1	21.8333	0
700.2457	0.381200787401575	1				NA		0		0
731.3204	0.691043307086614	1				NA		0		0
739.3351	0.515649606299213	1				NA		0		0
751.3273	0.38001968503937	1				NA		0		0
753.4106	0.410925196850394	1				NA		0		0
757.4545	0.38238188976378	1				NA		0		0
766.3972	0.362992125984252	1				NA		0		0
769.366	0.415748031496063	1				NA		0		0
772.3011	0.381988188976378	1				NA		0		0
775.3484	0.367913385826772	1				NA		0		0
787.4091	0.471555118110236	1				NA		0		0
801.4179	0.401870078740157	1				NA		0		0
805.3721	0.40511811023622	1				NA		0		0
813.3911	0.810137795275591	1				NA		0		0
819.331	0.932874015748032	1				NA		0		0
820.1898	0.376968503937008	1				NA		0		0
823.4301	0.60246062992126	1	NA	b7	NA	0.0159849999998869	1H	1	19.4127	0
829.3802	0.542027559055118	1				NA		0		0
859.613	0.361515748031496	1				NA		0		0
861.3754	0.403641732283465	1				NA		0		0
865.3713	0.362303149606299	1				NA		0		0
875.4118	0.409350393700787	1				NA		0		0
877.4012	0.36505905511811	1				NA		0		0
885.5171	0.531496062992126	1	NA	y8	NA	0.023288999999977	1H	1	26.2999	0
889.4382	0.39498031496063	1				NA		0		0
897.4776	0.370374015748031	1				NA		0		0
900.3989	0.652362204724409	1				NA		0		0
901.3878	0.404429133858268	1				NA		0		0
910.4357	0.685826771653543	1				NA		0		0
927.4726	0.405708661417323	1				NA		0		0
930.5032	0.780610236220472	1				NA		0		0
933.4521	0.466929133858268	1				NA		0		0
939.449	0.786122047244095	1				NA		0		0
944.3977	0.422145669291339	1				NA		0		0
947.4271	0.368799212598425	1				NA		0		0
959.4459	0.518996062992126	1				NA		0		0
972.5497	0.761122047244094	1	NA	y9	NA	0.0227169999999433	1H	1	23.3582	0
979.4653	0.448031496062992	1				NA		0		0
998.5695	0.523228346456693	1				NA		0		0
999.453	3.10334645669291	1				NA		0		0
1007.3813	0.492322834645669	1				NA		0		0
1018.4843	0.429232283464567	1				NA		0		0
1026.4524	0.79498031496063	1				NA		0		0
1030.4779	0.705807086614173	1				NA		0		0
1041.4585	0.379429133858268	1				NA		0		0
1049.4054	0.419488188976378	1				NA		0		0
1055.4744	0.390551181102362	1				NA		0		0
1066.4651	0.486023622047244	1				NA		0		0
1069.4713	0.404330708661417	1				NA		0		0
1071.5004	0.374704724409449	1				NA		0		0
1079.4718	0.409744094488189	1				NA		0		0
1083.5208	0.416732283464567	1				NA		0		0
1093.5072	0.431397637795276	1				NA		0		0
1101.0896	0.754527559055118	1				NA		0		0
1113.5345	0.395275590551181	1				NA		0		0
1122.519	0.433169291338583	1				NA		0		0
1127.5496	0.391830708661417	1				NA		0		0
1135.6033	0.610925196850394	1	NA	y10	NA	0.0324370000000727	1H	1	28.5637	0
1149.5536	0.398523622047244	1				NA		0		0
1155.4862	0.363877952755906	1				NA		0		0
1165.5662	0.376377952755906	1				NA		0		0
1169.5892	0.385236220472441	1				NA		0		0
1181.9926	0.60994094488189	1				NA		0		0
1182.5242	1.20374015748032	1				NA		0		0
1189.5811	0.439665354330709	1				NA		0		0
1197.6516	0.691929133858268	1				NA		0		0
1217.5146	0.452362204724409	1				NA		0		0
1220.6326	0.424507874015748	1				NA		0		0
1223.5616	0.466929133858268	1				NA		0		0
1241.6407	0.603051181102362	1				NA		0		0
1252.6458	0.557086614173228	1	NA	b11	NA	-0.0137519999998403	1H	1	-10.9784	0
1263.0219	1.28444881889764	1				NA		0		0
1263.5128	1.31791338582677	1				NA		0		0
1267.6222	0.419783464566929	1				NA		0		0
1285.6293	0.377066929133858	1				NA		0		0
1291.5892	0.6	1				NA		0		0
1298.5597	0.551181102362205	1				NA		0		0
1299.6483	0.36003937007874	1				NA		0		0
1312.6759	0.380413385826772	1				NA		0		0
1315.5543	0.466141732283465	1				NA		0		0
1321.6399	0.384153543307087	1				NA		0		0
1323.5541	0.401870078740157	1				NA		0		0
1330.6215	0.379232283464567	1				NA		0		0
1335.6542	0.414370078740157	1				NA		0		0
1340.6628	0.484645669291339	1				NA		0		0
1344.6764	0.90246062992126	1				NA		0		0
1345.6108	1.02657480314961	1				NA		0		0
1346.7369	1.13582677165354	1	NA	y12	NA	-0.00547200000005432	1H	1	-4.06315	0
1348.6034	0.411220472440945	1				NA		0		0
1364.5905	0.396161417322835	1				NA		0		0
1365.6814	0.528248031496063	1	NA	b12	NA	0.0347120000001269	1H	1	25.4173	0
1401.655	0.369291338582677	1				NA		0		0
1409.5947	0.425885826771654	1				NA		0		0
1419.6357	0.36751968503937	1				NA		0		0
1422.7229	0.581299212598425	1	NA	b13	NA	0.0146760000000086	1H	1	10.3154	0
1429.748	0.697244094488189	1				NA		0		0
1432.5624	0.363385826771654	1				NA		0		0
1437.7192	0.388976377952756	1				NA		0		0
1451.5767	0.576082677165354	1				NA		0		0
1453.7323	0.525295275590551	1				NA		0		0
1455.6497	2.52657480314961	1				NA		0		0
1465.733	0.500787401574803	1				NA		0		0
1467.689	0.415846456692913	1				NA		0		0
1483.7402	0.806003937007874	1	NA	y13	NA	0.0501400000000558	1H	1	33.793	0
1499.6945	0.402755905511811	1				NA		0		0
1516.7219	0.563090551181102	1				NA		0		0
1525.5828	0.378346456692913	1				NA		0		0
1526.7242	0.406692913385827	1				NA		0		0
1531.7286	0.386909448818898	1				NA		0		0
1535.7867	0.459547244094488	1	NA	b14	NA	0.034940000000006	1H	1	22.7506	0
1540.6563	0.512204724409449	1				NA		0		0
1549.7838	2.9507874015748	1				NA		0		0
1550.7019	0.737303149606299	1				NA		0		0
1555.642	0.458267716535433	1				NA		0		0
1566.7759	0.565944881889764	1				NA		0		0
1568.7576	0.832775590551181	1				NA		0		0
1569.6494	0.423129921259843	1				NA		0		0
1573.6787	1.15846456692913	1				NA		0		0
1589.6791	0.40009842519685	1				NA		0		0
1596.8258	0.392814960629921	1	NA	y14	NA	0.0486040000000685	1H	1	30.4379	0
1607.754	0.464763779527559	1				NA		0		0
1622.7234	0.37755905511811	1				NA		0		0
1625.7999	1.10137795275591	1				NA		0		0
1626.7201	0.54507874015748	1				NA		0		0
1637.811	0.621751968503937	1				NA		0		0
1638.6694	1.03149606299213	1				NA		0		0
1640.7773	0.416338582677165	1				NA		0		0
1648.775	0.423917322834646	1				NA		0		0
1653.7274	0.426476377952756	1				NA		0		0
1668.8157	1.01771653543307	1				NA		0		0
1684.8309	0.443700787401575	1				NA		0		0
1686.7604	1.66240157480315	1				NA		0		0
1687.8464	0.600492125984252	1				NA		0		0
1702.8795	0.383956692913386	1				NA		0		0
1738.8771	1.16338582677165	1				NA		0		0
1752.9111	0.64005905511811	1				NA		0		0
1753.8152	0.402165354330709	1				NA		0		0
1763.7959	0.397145669291339	1				NA		0		0
1767.9252	0.447736220472441	1				NA		0		0
1769.8226	0.521456692913386	1				NA		0		0
1773.7731	0.387007874015748	1				NA		0		0
1776.8324	0.524311023622047	1				NA		0		0
1777.9274	1.5511811023622	1				NA		0		0
1781.8536	0.65492125984252	1				NA		0		0
1785.8109	0.554330708661417	1				NA		0		0
1793.881	1.2244094488189	1				NA		0		0
1794.9753	6.49114173228346	1	NA	pep	NA	0.0359215999999378	1H	1	20.0123	0
1795.8483	1.04035433070866	1				NA		0		0
1799.9401	0.73011811023622	1				NA		0		0
1804.8162	0.407086614173228	1				NA		0		0
1810.9346	0.547047244094488	1				NA		0		0
1816.9211	0.393110236220472	1				NA		0		0
1820.9591	0.39507874015748	1				NA		0		0
1827.9324	0.417913385826772	1				NA		0		0
1844.8269	0.441043307086614	1				NA		0		0
1848.8801	0.711417322834646	1				NA		0		0
1851.9476	0.771358267716535	1				NA		0		0
1853.1383	0.435925196850394	1				NA		0		0
1857.9019	0.501476377952756	1				NA		0		0
1859.7948	0.36742125984252	1				NA		0		0
1860.9285	0.428051181102362	1				NA		0		0
1862.806	0.397244094488189	1				NA		0		0
1872.8821	0.386712598425197	1				NA		0		0
1877.1002	0.383169291338583	1				NA		0		0
1877.9869	5.67224409448819	1				NA		0		0
1878.8374	0.591141732283465	1				NA		0		0
1884.8851	0.520472440944882	1				NA		0		0
1885.9993	0.507677165354331	1				NA		0		0
1889.8772	0.819192913385827	1				NA		0		0
1890.9584	0.378444881889764	1				NA		0		0
1893.9773	0.461712598425197	1				NA		0		0
1898.9613	0.38238188976378	1				NA		0		0
1900.8662	0.534842519685039	1				NA		0		0
1902.0853	0.470570866141732	1				NA		0		0
1902.9655	0.709153543307087	1				NA		0		0
1908.9823	0.430216535433071	1				NA		0		0
1913.9197	0.775393700787402	1				NA		0		0
1914.8145	0.409251968503937	1				NA		0		0
1920.9154	0.393996062992126	1				NA		0		0
1931.8539	0.381594488188976	1				NA		0		0
1944.0012	1.6761811023622	1				NA		0		0
1952.9144	0.440452755905512	1				NA		0		0
1961.082	0.419586614173228	1				NA		0		0
1961.9852	1.40748031496063	1				NA		0		0
1978.9216	0.611515748031496	1				NA		0		0
1980.0167	2.38582677165354	1		pep+N1	N	0.0634154000001672	1H	1	32.0277	0
1981.1708	0.639862204724409	1				NA		0		0
1982.8188	0.416535433070866	1				NA		0		0
1985.0035	0.406496062992126	1				NA		0		0
1985.8887	0.398917322834646	1				NA		0		0
1994.8715	0.733759842519685	1				NA		0		0
1995.9917	0.593996062992126	1				NA		0		0
1997.1418	1975-01-01	1				NA		0		0
1998.0067	39.8818897637795	1				NA		0		0
1999.1023	8.28740157480315	1				NA		0		0
2009.9602	0.438779527559055	1				NA		0		0
2012.9242	0.951082677165354	1				NA		0		0
2014.0354	2.0255905511811	1				NA		0		0
2020.8926	0.413090551181102	1				NA		0		0
2033.8363	0.411318897637795	1				NA		0		0
2051.9785	0.655511811023622	1				NA		0		0
2053.9797	0.384448818897638	1				NA		0		0
2060.1238	0.372342519685039	1				NA		0		0
2076.0264	0.510728346456693	1				NA		0		0
2076.8904	0.653937007874016	1				NA		0		0
2081.0183	0.603740157480315	1				NA		0		0
2095.9946	0.418405511811024	1				NA		0		0
2103.9863	0.490354330708661	1				NA		0		0
2123.8916	0.602263779527559	1				NA		0		0
2128.9077	0.461122047244095	1				NA		0		0
2143.9131	0.429429133858268	1				NA		0		0
2151.949	0.365649606299213	1				NA		0		0
2160.1042	1.00393700787402	1				NA		0		0
2173.9592	0.470275590551181	1				NA		0		0
2181.9666	0.534744094488189	1				NA		0		0
2183.1182	1.0748031496063	1		pep+N2	NN	0.0413154000002578	1H	1	18.9249	0
2199.054	0.390944881889764	1				NA		0		0
2199.9612	0.905511811023622	1				NA		0		0
2201.0754	11.259842519685	1				NA		0		0
2202.2119	1.72047244094488	1				NA		0		0
2208.0879	0.390255905511811	1				NA		0		0
2213.1118	0.55255905511811	1				NA		0		0
2213.9675	0.688090551181102	1				NA		0		0
2217.0405	0.718503937007874	1				NA		0		0
2219.249	0.384251968503937	1				NA		0		0
2237.9849	0.591141732283465	1				NA		0		0
2240.1138	0.381397637795276	1				NA		0		0
2308.1597	0.383956692913386	1				NA		0		0
2320.9993	0.524606299212598	1				NA		0		0
2325.0505	0.414862204724409	1				NA		0		0
2328.1482	0.466338582677165	1				NA		0		0
2343.9858	0.432775590551181	1				NA		0		0
2345.155	1.04527559055118	1		pep+H1N2	HNN	0.0573153999998794	1H	1	24.4399	0
2348.0244	0.442224409448819	1				NA		0		0
2361.1641	0.375688976377953	1				NA		0		0
2361.9763	0.830118110236221	1				NA		0		0
2363.1497	11.6043307086614	1		pep+H1N2+1(H2O)	HNN	0.0731700000001183	1H	1	30.9629	0
2364.2644	1.17027559055118	1				NA		0		0
2364.936	0.379330708661417	1				NA		0		0
2374.0068	0.488976377952756	1				NA		0		0
2378.1902	0.413484251968504	1				NA		0		0
2379.0166	0.645570866141732	1				NA		0		0
2380.1667	0.372047244094488	1				NA		0		0
2385.2556	0.423425196850394	1				NA		0		0
2405.0923	0.445570866141732	1				NA		0		0
2412.0754	0.403346456692913	1				NA		0		0
2447.0701	0.361614173228346	1				NA		0		0
2450.1438	0.423720472440945	1				NA		0		0
2467.1299	0.432775590551181	1				NA		0		0
2481.395	0.465157480314961	1				NA		0		0
2503.1228	0.409153543307087	1				NA		0		0
2506.1548	0.884842519685039	1				NA		0		0
2523.3159	0.426771653543307	1				NA		0		0
2524.1089	0.905708661417323	1				NA		0		0
2525.1902	14.3996062992126	1		pep+H2N2+1(H2O)	HHNN	0.0854699999999866	1H	1	33.847	0
2526.3347	1.3001968503937	1				NA		0		0
2539.0769	0.60511811023622	1				NA		0		0
2541.167	0.489566929133858	1				NA		0		0
2566.2095	0.382677165354331	1				NA		0		0
2614.1641	0.454822834645669	1				NA		0		0
2651.1958	0.490157480314961	1				NA		0		0
2685.4075	0.401574803149606	1				NA		0		0
2686.0879	1.33858267716535	1				NA		0		0
2687.2407	5.52755905511811	1		pep+H3N2+1(H2O)	H(H)HNN	0.0877700000000914	1H	1	32.6618	0
2688.3591	0.862204724409449	1				NA		0		0
2690.7383	0.41998031496063	1				NA		0		0
2708.0515	0.366633858267717	1				NA		0		0
2710.2402	0.432086614173228	1				NA		0		0
2728.231	1.10433070866142	1				NA		0		0
2750.2979	0.501574803149606	1				NA		0		0
2770.51	0.411023622047244	1				NA		0		0
2771.1895	0.389271653543307	1				NA		0		0
2806.3098	0.388385826771654	1				NA		0		0
2816.2158	0.426279527559055	1				NA		0		0
2817.3943	0.66240157480315	1				NA		0		0
2853.3354	0.432086614173228	1				NA		0		0
2889.196	0.676279527559055	1				NA		0		0
2890.3496	1.39468503937008	1		pep+H3N3+1(H2O)	HNHHNN	0.0582699999999932	1H	1	20.1602	0
2896.2307	0.397736220472441	1				NA		0		0
2994.502	0.462992125984252	1				NA		0		0
2995.7056	0.967716535433071	1				NA		0		0
2996.1152	0.663779527559055	1				NA		0		0
3018.2183	0.376279527559055	1				NA		0		0
3051.3533	0.574015748031496	1				NA		0		0
3097.3687	0.388484251968504	1				NA		0		0
3282.6072	0.392125984251968	1				NA		0		0
3296.822	0.414074803149606	1				NA		0		0
3300.3711	0.607283464566929	1				NA		0		0
3390.4941	0.445275590551181	1				NA		0		0
3449.4272	0.393208661417323	1				NA		0		0
3508.7817	0.371653543307087	1				NA		0		0
3542.9912	0.372834645669291	1				NA		0		0
3543.4551	0.605708661417323	1				NA		0		0
3553.0112	0.387992125984252	1				NA		0		0
3638.5081	0.517322834645669	1				NA		0		0
3647.0066	0.478149606299213	1				NA		0		0
3706.6497	0.361614173228346	1				NA		0		0
3709.0386	0.378346456692913	1				NA		0		0
3754.1721	0.370570866141732	1				NA		0		0

## Sheet: 1000
mz	intensity	charge	mass_add	composition	structure	dmz	ion	prt	ppm	outlier
60.0403	0.299641	1						0		0
69.0293	0.550231	1						0		0
80.0454	0.367265	1						0		0
81.0287	0.57804	1						0		0
82.0608	0.362442	1						0		0
84.0397	2.48435	1						0		0
85.0239	0.610775	1						0		0
86.0936	0.511955	1						0		0
94.0242	0.25921	1						0		0
95.0449	0.609543	1						0		0
96.041	6.70703	1						0		0
97.0242	0.652335	1						0		0
98.057	2.53874	1						0		0
103.036	1.03335	1						0		0
105.031	0.281786	1						0		0
106.062	0.296665	1						0		0
108.041	0.601437	1						0		0
109.024	0.954233	1						0		0
110.066	1.74551	1						0		0
112.035	0.948794	1						0		0
120.04	0.630477	1						0		0
121.026	13.6685	1						0		0
122.057	0.669985	1						0		0
123.043	1.46331	1						0		0
124.037	0.348384	1						0		0
125.019	0.519446	1						0		0
126.053	20.3489	1						0		0
127.035	0.728989	1						0		0
129.099	0.554746	1						0		0
130.048	0.353617	1						0		0
132.042	0.558851	1						0		0
134.057	0.621447	1						0		0
136.036	1.27758	1						0		0
138.053	84.9461	1						0		0
139.062	1.098	1						0		0
140.07	0.600616	1						0		0
142.049	0.591175	1						0		0
144.062	8.12006	1						0		0
147.111	0.931452	1		y1		0.002198	1H	1	14.9411	0
148.036	0.55136	1						0		0
149.022	0.391996	1						0		0
150.051	2.21036	1						0		0
151.036	6.62288	1						0		0
152.068	0.585428	1						0		0
154.047	1.76398	1						0		0
155.032	0.287635	1						0		0
156.068	0.265264	1						0		0
160.047	0.254079	1						0		0
162.071	0.293484	1						0		0
163.058	0.267419	1		H1	H	0.00227	1H	1	13.9214	0
164.114	0.57373	1						0		0
166.048	2.50282	1						0		0
167.031	12.7142	1						0		0
168.062	36.6752	1						0		0
169.07	0.839302	1						0		0
170.082	0.540995	1						0		0
172.058	2.04207	1						0		0
178.047	2.21652	1						0		0
179.031	7.4469	1						0		0
182.042	1.59774	1						0		0
184.058	1.63058	1						0		0
185.039	0.341611	1						0		0
186.074	15.2181	1		N1-1(H2O)	N	0.0024154	1H	1	12.9809	0
196.056	3.843	1						0		0
197.042	10.9184	1						0		0
199.139	0.45921	1		b2		0.004898	1H	1	24.5959	0
204.084	37.9579	1		N1	N	0.00287	1H	1	14.0629	0
208.056	0.738019	1						0		0
210.072	0.444125	1						0		0
212.055	0.231503	1						0		0
214.067	4.39713	1						0		0
215.053	3.7568	1						0		0
220.059	0.688353	1						0		0
223.15	0.332581	1						0		0
226.069	0.814161	1						0		0
228.082	0.259005	1						0		0
232.078	4.07286	1						0		0
238.066	1.86557	1						0		0
242.182	0.256131	1						0		0
246.092	0.247922	1						0		0
251.144	0.365623	1						0		0
256.078	6.25552	1						0		0
260.19	1.42432	1		y2		0.006462	1H	1	24.8357	0
263.185	0.357004	1						0		0
272.074	0.391585	1						0		0
274.088	44.4844	1		S1-1(H2O)	S	0.0044154	1H	1	16.1094	0
284.191	0.592099	1						0		0
290.084	0.458902	1						0		0
291.176	0.537712	1						0		0
292.098	8.91945	1		S1	S	0.00427	1H	1	14.6184	0
330.115	0.421139	1						0		0
348.119	0.815906	1		H1N1-1(H2O)	HN	0.0095154	1H	1	27.3337	0
350.212	0.505695	1						0		0
363.151	0.255208	1						0		0
364.118	0.347973	1						0		0
366.133	33.7096	1		H1N1	HN	0.00647	1H	1	17.6712	0
369.19	0.383171	1						0		0
373.274	0.471319	1		y3		0.007026	1H	1	18.8226	0
378.207	0.626475	1						0		0
404.258	0.25685	1						0		0
408.133	0.242278	1						0		0
421.284	2.98717	1						0		0
430.296	2.90405	1		y4		0.00589	1H	1	13.6882	0
436.138	0.464956	1		S1H1-1(H2O)	SH	0.0065154	1H	1	14.9388	0
449.279	6.24423	1		b4		0.007574	1H	1	16.8581	0
454.149	0.355259	1		S1H1	SH	0.00647	1H	1	14.2464	0
510.179	0.24156	1		H2N1-1(H2O)	HHN	0.0029154	1H	1	5.71447	0
528.183	2.84454	1		H2N1	HHN	0.00897	1H	1	16.9827	0
543.377	9.92714	1		y5		0.009654	1H	1	17.7667	0
611.221	0.330323	1						0		0
657.221	7.40174	1		S1H1N1	SHN	0.01407	1H	1	21.4083	0
658.4	1.92201	1		y6		0.012997	1H	1	19.7403	0
690.234	1.11544	1		H3N1	H(H)HN	0.01117	1H	1	16.1829	0
731.251	0.44156	1		H2N2	HHNN	0.02037	1H	1	27.8564	0
757.464	0.697794	1		y7		0.018211	1H	1	24.0421	0
823.423	0.405849	1		b7		0.023085	1H	1	28.0354	0
826.424	0.238276	1						0		0
885.516	0.546639	1		y8		0.024189	1H	1	27.3163	0
893.312	0.502309	1		H3N2	H(H)HNN	0.01237	1H	1	13.8473	0
910.463	0.269677	1		b8		0.015413	1H	1	16.9288	0
917.409	0.249564	1						0		0
970.476	0.238994	1						0		0
972.555	1.49205	1		y9		0.017217	1H	1	17.7029	0
998.509	1.59569	1						0		0
1005.47	0.30313	1						0		0
1006.5	0.715546	1						0		0
1007.4	0.536993	1						0		0
1026.5	0.451514	1						0		0
1053.5	0.243509	1						0		0
1055.37	0.290303	1		H4N2	HNH(H)HN	0.00677	1H	1	6.41481	0
1087.53	0.242791	1						0		0
1109.56	0.27491	1						0		0
1120.49	0.27491	1						0		0
1135.61	0.747871	1		y10		0.024637	1H	1	21.6949	0
1137.57	0.354643	1		b10		0.034905	1H	1	30.6838	0
1199.54	0.33371	1						0		0
1200.6	0.321909	1						0		0
1236.57	0.255003	1						0		0
1241.58	0.700564	1						0		0
1249.63	0.258594	1						0		0
1252.61	1.2509	1		b11		0.021448	1H	1	17.1226	0
1291.63	0.232837	1						0		0
1312.69	0.261057	1						0		0
1329.66	0.52704	1						0		0
1335.64	0.498409	1						0		0
1340.66	0.99528	1						0		0
1346.71	1.27553	1		y12		0.019128	1H	1	14.2035	0
1347.64	0.461467	1						0		0
1363.64	0.354541	1						0		0
1365.7	0.480144	1		b12		0.012212	1H	1	8.94191	0
1378.6	0.240636	1						0		0
1390.62	0.247204	1						0		0
1405.67	0.373217	1						0		0
1419.67	0.400616	1						0		0
1422.69	0.846178	1		b13		0.045476	1H	1	31.9648	0
1429.74	0.656747	1						0		0
1436.66	0.6549	1						0		0
1449.71	0.264546	1						0		0
1452.69	0.536275	1						0		0
1453.74	0.289687	1						0		0
1455.68	4.35403	1						0		0
1465.73	0.38471	1						0		0
1469.68	0.231709	1						0		0
1471.67	0.278912	1						0		0
1483.76	0.515957	1		y13		0.03324	1H	1	22.4026	0
1495.72	0.319138	1						0		0
1505.72	0.254592	1						0		0
1511.72	0.232427	1						0		0
1513.71	0.287532	1						0		0
1525.69	0.45059	1						0		0
1531.75	0.527758	1						0		0
1533.67	0.265367	1						0		0
1535.79	0.744484	1		b14		0.03634	1H	1	23.6622	0
1540.75	0.359672	1						0		0
1543.73	0.404926	1						0		0
1547.75	0.445254	1						0		0
1549.78	7.34633	1						0		0
1553.69	0.245459	1						0		0
1565.78	0.503951	1						0		0
1566.78	0.312057	1						0		0
1568.76	1.74346	1						0		0
1579.77	0.257568	1						0		0
1591.74	0.258081	1						0		0
1596.81	0.426167	1						0		0
1607.75	0.572499	1						0		0
1618.79	0.29923	1						0		0
1625.79	2.65777	1						0		0
1631.82	0.338019	1						0		0
1639.78	0.322217	1						0		0
1641.75	0.295536	1						0		0
1648.88	0.783273	1		b15		0.030304	1H	1	18.3786	0
1649.73	0.275115	1						0		0
1658.75	0.91021	1						0		0
1665.82	0.290918	1						0		0
1668.81	0.974038	1						0		0
1671.79	0.300667	1						0		0
1679.85	0.295947	1						0		0
1686.83	2.41868	1						0		0
1702.82	0.347358	1						0		0
1705.8	0.315957	1						0		0
1709.79	0.237763	1						0		0
1711.85	0.294818	1						0		0
1715.75	0.236839	1						0		0
1720.86	0.297281	1						0		0
1731.87	0.308671	1						0		0
1735.83	0.261467	1						0		0
1738.86	2.74705	1						0		0
1748.86	0.23766	1						0		0
1751.79	0.297999	1						0		0
1752.86	1.46229	1						0		0
1754.86	0.302411	1						0		0
1759.92	0.364289	1						0		0
1768.81	0.315854	1						0		0
1771.84	0.459723	1						0		0
1776.96	0.422884	1		pep-H2O		0.039567	1H	1	22.2667	0
1777.93	2.71524	1						0		0
1787.84	0.240944	1						0		0
1792.93	0.528784	1						0		0
1794.96	10.4977	1		pep		0.0494216	1H	1	27.5335	0
1799.9	1.39764	1						0		0
1810.95	0.88825	1						0		0
1815.91	0.28158	1						0		0
1817.97	0.270908	1						0		0
1820.82	0.693073	1						0		0
1823.95	0.285377	1						0		0
1828.86	0.531042	1						0		0
1833.94	0.384094	1						0		0
1851.95	2.74295	1						0		0
1859.96	0.369112	1						0		0
1867.91	0.603694	1						0		0
1869.97	0.493381	1						0		0
1872.93	0.673371	1						0		0
1875.94	0.309492	1						0		0
1878	10.5285	1						0		0
1884.97	0.408107	1						0		0
1889.9	0.97999	1						0		0
1892.98	0.345305	1						0		0
1894	0.618779	1						0		0
1896.92	0.353002	1						0		0
1899.97	0.603592	1						0		0
1902	0.853874	1						0		0
1902.97	1.03951	1						0		0
1906.92	0.260544	1						0		0
1914.91	1.27655	1						0		0
1917.98	0.346126	1						0		0
1920.01	0.353925	1						0		0
1922.96	0.272755	1						0		0
1925.98	0.484761	1						0		0
1930.94	0.337609	1						0		0
1933.88	0.271216	1						0		0
1937.97	0.243509	1						0		0
1941.95	0.693689	1						0		0
1944	2.65572	1						0		0
1953.98	0.265983	1						0		0
1959	0.303951	1						0		0
1959.99	0.502719	1						0		0
1962	3.43048	1		pep+N1-1(H2O)	N	0.0652608	1H	1	33.2623	0
1967.97	0.27255	1						0		0
1972.96	0.244638	1						0		0
1975.97	0.252437	1						0		0
1978.01	0.640739	1						0		0
1980.03	5.72601	1		pep+N1	N	0.0510154	1H	1	25.765	0
1982.86	1.33915	1						0		0
1986.03	0.465777	1						0		0
1989.91	0.291021	1						0		0
1991.95	0.23253	1						0		0
1994.01	0.974141	1						0		0
1996.05	0.621857	1						0		0
1997.02	2.37147	1						0		0
1998.04	100	1		pep+N1+1(H2O)	N	0.05217	1H	1	26.1106	0
1999.16	0.849051	1						0		0
2003.96	0.34469	1						0		0
2007.95	0.325295	1						0		0
2012.03	1.36275	1						0		0
2013.01	1.29194	1						0		0
2014.03	5.39867	1						0		0
2020.01	1.00564	1						0		0
2023	0.261467	1						0		0
2027.02	0.3804	1						0		0
2029.93	0.312468	1						0		0
2033.92	0.25059	1						0		0
2040.04	0.488969	1						0		0
2044.98	0.279631	1						0		0
2051.95	0.974141	1						0		0
2055.01	0.406465	1						0		0
2076.03	0.550949	1						0		0
2076.95	1.58953	1						0		0
2081.07	0.778964	1						0		0
2086.01	0.234992	1						0		0
2095.96	0.458697	1						0		0
2104.03	0.37568	1						0		0
2106.05	0.875218	1						0		0
2124.08	0.915546	1						0		0
2142.06	0.343253	1						0		0
2144.91	0.910723	1						0		0
2160.08	1.58851	1						0		0
2165.05	0.842586	1						0		0
2175.04	0.246588	1						0		0
2181.09	0.393022	1						0		0
2183.09	1.72499	1		pep+N2	NN	0.0665154	1H	1	30.4684	0
2196.02	0.486198	1						0		0
2199.09	0.974962	1						0		0
2201.11	28.4967	1		pep+N2+1(H2O)	NN	0.06067	1H	1	27.5634	0
2214	1.56798	1						0		0
2215.1	0.613443	1						0		0
2217.1	1.81324	1						0		0
2223.08	0.462288	1						0		0
2228.04	0.31647	1						0		0
2233.05	0.262699	1						0		0
2237.95	0.301591	1						0		0
2239.01	0.645049	1						0		0
2242.12	0.267214	1						0		0
2258.01	0.256439	1						0		0
2266.06	0.373217	1						0		0
2280.04	0.230067	1						0		0
2304.12	0.244536	1						0		0
2309.13	0.709697	1						0		0
2322.11	0.234479	1						0		0
2327.1	1.15752	1						0		0
2343.12	0.357722	1						0		0
2345.14	1.96203	1		pep+H1N2	HNN	0.0683154	1H	1	29.1306	0
2347.98	0.396511	1						0		0
2358.03	0.233761	1						0		0
2359.14	0.254489	1						0		0
2361.15	1.02052	1						0		0
2363.16	33.4325	1		pep+H1N2+1(H2O)	HNN	0.06367	1H	1	26.9427	0
2376.07	1.16675	1						0		0
2377.15	0.314418	1						0		0
2379.14	2.55926	1						0		0
2385.13	0.562648	1						0		0
2405.15	0.379271	1						0		0
2418.07	0.237866	1						0		0
2426.14	0.283838	1						0		0
2442.1	0.453463	1						0		0
2466.14	0.254695	1						0		0
2470.21	0.574859	1						0		0
2485.16	0.236737	1						0		0
2489.16	1.01426	1						0		0
2504.15	0.273781	1						0		0
2507.18	2.4392	1		pep+H2N2	HHNN	0.0830154	1H	1	33.111	0
2514.17	0.269985	1						0		0
2520.16	0.248846	1						0		0
2521.16	0.33176	1						0		0
2523.19	2.25141	1						0		0
2525.21	59.7948	1		pep+H2N2+1(H2O)	HHNN	0.07007	1H	1	27.7482	0
2536.12	0.283633	1						0		0
2539.18	1.44279	1						0		0
2540.19	0.702104	1						0		0
2541.2	3.57927	1						0		0
2547.18	1.15033	1						0		0
2552.17	0.241457	1						0		0
2553.21	0.313905	1						0		0
2567.22	0.421036	1						0		0
2579.14	0.380605	1						0		0
2608.26	0.240739	1						0		0
2632.18	0.369523	1						0		0
2651.23	0.348179	1		pep+H3N2-1(H2O)	H(H)HNN	0.0751608	1H	1	28.3494	0
2667.25	0.307953	1						0		0
2669.24	1.21088	1		pep+H3N2	H(H)HNN	0.0794154	1H	1	29.7521	0
2682.22	0.350436	1						0		0
2685.22	1.63571	1						0		0
2687.26	40.431	1		pep+H3N2+1(H2O)	H(H)HNN	0.07287	1H	1	27.1169	0
2700.25	0.431093	1						0		0
2702.25	2.56952	1						0		0
2704.25	0.737506	1						0		0
2709.24	0.883633	1						0		0
2715.24	0.384915	1						0		0
2727.29	0.301488	1						0		0
2728.28	7.25808	1		pep+H2N3+1(H2O)	NHHNN	0.07697	1H	1	28.2119	0
2741.22	0.396306	1						0		0
2744.28	0.561108	1						0		0
2770.29	0.251821	1						0		0
2849.29	0.701796	1						0		0
2854.26	0.273268	1						0		0
2873.34	0.69882	1						0		0
2888.34	0.868651	1						0		0
2889.36	0.466496	1						0		0
2890.32	17.0446	1		pep+H3N3+1(H2O)	HNHHNN	0.08337	1H	1	28.8445	0
2905.31	0.956696	1						0		0
2906.29	0.267624	1						0		0
2912.34	0.306721	1						0		0
3034.38	0.482606	1		pep+H4N3	HNH(H)HNN	0.0685154	1H	1	22.5797	0
3051.36	1.10005	1						0		0
3052.38	11.7804	1		pep+H4N3+1(H2O)	HNH(H)HNN	0.08177	1H	1	26.7889	0
3067.34	0.665367	1						0		0
3068.39	0.448332	1						0		0
3075.36	0.253669	1						0		0
3255.44	0.620934	1		pep+H4N4+1(H2O)	HNH(NH)HNN	0.10497	1H	1	32.2445	0
3417.5	0.29256	1		pep+H5N4+1(H2O)	HNH(HNH)HNN	0.09727	1H	1	28.4624	0
3543.25	0.468753	1						0		0
3544.74	0.439507	1						0		0
3785.89	0.520267	1						0		0
3787.35	0.792919	1						0		0
3787.81	0.345511	1						0		0
3994.01	0.640636	1						0		0
3994.56	1.11544	1						0		0
3998.67	0.452437	1						0		0
4000.58	0.312776	1						0		0
4029.41	0.507645	1						0		0
4030.06	0.511544	1						0		0

## Sheet: 1060
mz	intensity	charge	mass_add	composition	structure	dmz	ion	prt	ppm	outlier
84.0431	2.11865618298785	1				NA		0		0
86.0948	0.464760543245175	1				NA		0		0
96.0431	5.1493924231594	1				NA		0		0
97.0269	0.4662616154396	1				NA		0		0
98.0593	1.71265189421015	1				NA		0		0
103.0387	0.644317369549678	1				NA		0		0
108.045	0.635811293781272	1				NA		0		0
109.0279	0.864903502501787	1				NA		0		0
110.0683	1.47462473195139	1				NA		0		0
120.0438	0.342601858470336	1				NA		0		0
121.0261	6.75911365260901	1				NA		0		0
122.061	0.456826304503217	1				NA		0		0
123.0464	0.819871336669049	1				NA		0		0
126.056	18.2916368834882	1				NA		0		0
127.0377	0.37276626161544	1				NA		0		0
129.1038	1.36526090064332	1				NA		0		0
132.0451	0.339027877055039	1				NA		0		0
134.0613	0.337455325232309	1				NA		0		0
136.0409	0.570550393137956	1				NA		0		0
138.0529	100	1				NA		0		0
139.0676	1.30593280914939	1				NA		0		0
140.0688	0.521229449606862	1				NA		0		0
144.0651	6.67548248749106	1				NA		0		0
147.1165	0.582558970693352	1	NA	y1	NA	-0.00370200000000409	1H	1	-25.1637	0
148.044	0.43445318084346	1				NA		0		0
150.0559	1.43745532523231	1				NA		0		0
151.0441	3.55468191565404	1				NA		0		0
154.0558	0.92566118656183	1				NA		0		0
164.1215	0.364832022873481	1				NA		0		0
166.0587	1.44388849177984	1				NA		0		0
167.0385	7.45532523230879	1				NA		0		0
168.0656	32.987848463188	1				NA		0		0
169.084	0.789849892780558	1				NA		0		0
172.0637	1.12080057183703	1				NA		0		0
178.0548	1.47748391708363	1				NA		0		0
179.0349	4.90350250178699	1				NA		0		0
184.0611	0.739099356683345	1				NA		0		0
186.0798	11.4796283059328	1		N1-1(H2O)	N	-0.00368460000001392	1H	1	-19.8012	0
196.0638	2.75839885632595	1				NA		0		0
197.0497	5.89063616869192	1				NA		0		0
204.0892	26.1901358112938	1		N1	N	-0.00253000000000725	1H	1	-12.3965	0
214.08	2.3602573266619	1				NA		0		0
215.0585	1.5746962115797	1				NA		0		0
220.0629	0.387491065046462	1				NA		0		0
223.1617	0.551679771265189	1				NA		0		0
226.0733	0.343745532523231	1				NA		0		0
232.0905	2.13581129378127	1				NA		0		0
238.0703	0.979985704074339	1				NA		0		0
242.1873	0.544889206576126	1				NA		0		0
244.1662	0.624231593995711	1				NA		0		0
256.0857	3.37526804860615	1				NA		0		0
260.2012	0.499142244460329	1	NA	y2	NA	-0.00433799999996154	1H	1	-16.6717	0
274.0954	25.7612580414582	1		S1-1(H2O)	S	-0.00328459999997222	1H	1	-11.9834	0
275.1182	0.344174410293067	1				NA		0		0
284.0854	0.359828448892066	1				NA		0		0
291.1796	0.378770550393138	1				NA		0		0
292.103	4.05146533238027	1		S1	S	-0.000330000000019481	1H	1	-1.12974	0
301.0486	0.651250893495354	1				NA		0		0
302.0912	0.846318799142245	1				NA		0		0
327.2232	0.348034310221587	1				NA		0		0
331.0796	0.474481772694782	1				NA		0		0
333.0338	1.0650464617584	1				NA		0		0
335.1586	0.963545389563974	1				NA		0		0
363.0858	0.475768406004289	1				NA		0		0
366.147	12.9949964260186	1		H1N1	HN	-0.00752999999997428	1H	1	-20.5655	0
367.1233	0.350750536097212	1				NA		0		0
371.1963	0.491136526090064	1				NA		0		0
378.2201	0.364832022873481	1				NA		0		0
388.2973	0.779127948534668	1	NA	y3	NA	-0.0054749999999899	1H	1	-14.1	0
397.2878	0.413938527519657	1				NA		0		0
407.1241	0.788420300214439	1				NA		0		0
421.2979	1.67476769120801	1				NA		0		0
427.1125	0.555611150822016	1				NA		0		0
449.2968	2.56826304503217	1	NA	b4	NA	-0.00972600000000057	1H	1	-21.6472	0
463.1264	0.477340957827019	1				NA		0		0
501.3859	0.51879914224446	1	NA	y4	NA	-0.0100109999999631	1H	1	-19.9667	0
514.2552	0.435310936383131	1				NA		0		0
528.2047	0.794853466761973	1		H2N1	HHN	-0.0124300000001085	1H	1	-23.5325	0
533.3385	0.475696926375983	1				NA		0		0
547.1227	0.595925661186562	1				NA		0		0
556.1553	0.608577555396712	1				NA		0		0
583.2484	0.550321658327377	1				NA		0		0
589.0726	0.439957112223016	1				NA		0		0
610.3223	0.433166547533953	1				NA		0		0
657.2375	1.80557541100786	1		S1H1N1	SHN	-0.00262999999995372	1H	1	-4.0016	0
661.2884	0.402215868477484	1				NA		0		0
671.4889	0.820586132952109	1	NA	y6	NA	-0.00748299999997926	1H	1	-11.1439	0
690.3653	0.33988563259471	1				NA		0		0
721.3596	0.350178699070765	1				NA		0		0
731.2226	0.622659042172981	1				NA		0		0
784.5779	3.62544674767691	1	NA	y7	NA	-0.0124190000000226	1H	1	-15.8289	0
785.4182	0.400428877769836	1				NA		0		0
793.4202	0.341315225160829	1				NA		0		0
804.3452	0.344388849177984	1				NA		0		0
820.3647	0.494424588992137	1				NA		0		0
829.3995	0.384060042887777	1				NA		0		0
832.5112	0.369692637598285	1				NA		0		0
899.6005	0.784131522516083	1	NA	y8	NA	-0.00807599999996	1H	1	-8.97732	0
917.4461	0.36204431736955	1				NA		0		0
918.4662	0.37276626161544	1				NA		0		0
936.4671	0.417012151536812	1				NA		0		0
944.431	0.350822015725518	1				NA		0		0
945.5237	0.778413152251608	1				NA		0		0
964.5423	0.470836311651179	1				NA		0		0
973.3956	0.34288777698356	1				NA		0		0
993.5103	0.336240171551108	1				NA		0		0
998.5507	0.362115796997856	1				NA		0		0
1011.4703	0.420157255182273	1				NA		0		0
1018.5343	0.85132237312366	1				NA		0		0
1047.5355	0.626876340243031	1				NA		0		0
1052.5293	0.438384560400286	1				NA		0		0
1060.5566	1.27734095782702	1				NA		0		0
1063.5811	0.485561115082202	1				NA		0		0
1064.4857	0.349606862044317	1				NA		0		0
1072.6188	0.635525375268049	1				NA		0		0
1093.5732	0.5409578270193	1				NA		0		0
1107.4821	0.368334524660472	1				NA		0		0
1109.593	0.391065046461758	1				NA		0		0
1111.6798	0.361901358112938	1				NA		0		0
1120.0598	3.32737669764117	1				NA		0		0
1120.7124	1.49106504646176	1				NA		0		0
1121.2162	0.465046461758399	1				NA		0		0
1130.5101	0.371837026447463	1				NA		0		0
1159.5875	0.491636883488206	1				NA		0		0
1161.5453	0.371050750536097	1				NA		0		0
1203.6091	0.558327376697641	1				NA		0		0
1213.752	0.537669764117227	1	NA	y11	NA	-0.000555999999733103	1H	1	-0.458084	0
1221.6006	1.11365260900643	1				NA		0		0
1225.5758	0.385918513223731	1				NA		0		0
1232.5492	0.467691208005718	1				NA		0		0
1241.5703	0.480057183702645	1				NA		0		0
1249.5792	0.38506075768406	1				NA		0		0
1252.6293	0.50385989992852	1	NA	b11	NA	0.00274800000011055	1H	1	2.19379	0
1253.5511	0.350822015725518	1				NA		0		0
1302.6393	1.29949964260186	1				NA		0		0
1303.2883	0.688491779842745	1				NA		0		0
1317.6433	0.549892780557541	1				NA		0		0
1334.6772	0.416940671908506	1				NA		0		0
1335.668	0.387991422444603	1				NA		0		0
1340.7256	0.493423874195854	1				NA		0		0
1345.7611	0.343602573266619	1				NA		0		0
1348.6619	0.406647605432452	1				NA		0		0
1360.6162	0.399928520371694	1				NA		0		0
1363.6421	0.343245175125089	1				NA		0		0
1365.7393	0.359899928520372	1	NA	b12	NA	-0.023187999999891	1H	1	-16.9784	0
1383.6611	3.18155825589707	1				NA		0		0
1389.6927	0.365832737669764	1				NA		0		0
1422.7264	0.656826304503217	1	NA	b13	NA	0.0111759999999776	1H	1	7.85534	0
1429.7045	0.396354538956397	1				NA		0		0
1435.6479	0.343888491779843	1				NA		0		0
1447.807	0.361043602573267	1				NA		0		0
1455.6852	1.17655468191565	1				NA		0		0
1456.7683	0.417298070050036	1				NA		0		0
1464.6783	0.558041458184417	1				NA		0		0
1477.6797	0.350893495353824	1				NA		0		0
1505.7319	0.373552537526805	1				NA		0		0
1518.748	0.340671908506076	1				NA		0		0
1523.7148	0.379842744817727	1				NA		0		0
1531.756	0.42337383845604	1				NA		0		0
1535.8403	0.507362401715511	1	NA	b14	NA	-0.0186599999999544	1H	1	-12.1497	0
1541.7583	0.465332380271623	1				NA		0		0
1558.6926	0.364760543245175	1				NA		0		0
1566.8398	0.799142244460329	1				NA		0		0
1568.7651	0.459899928520372	1				NA		0		0
1587.921	1.14081486776269	1	NA	y14	NA	-0.0105449999998655	1H	1	-6.64076	0
1607.8328	0.587205146533238	1				NA		0		0
1608.8958	0.867762687634024	1				NA		0		0
1609.78	0.359899928520372	1				NA		0		0
1617.8484	0.408005718370264	1				NA		0		0
1625.8379	0.867047891350965	1				NA		0		0
1641.812	0.341243745532523	1				NA		0		0
1647.7573	0.420943531093638	1				NA		0		0
1653.8273	0.341458184417441	1				NA		0		0
1670.9678	0.490135811293781	1				NA		0		0
1671.882	0.357684060042888	1				NA		0		0
1677.8699	0.398284488920658	1				NA		0		0
1694.9336	0.481486776268763	1				NA		0		0
1706.9839	0.372122944960686	1				NA		0		0
1713.7847	0.352680486061472	1				NA		0		0
1724.9403	0.493781272337384	1	NA	y15	NA	0.0290670000001683	1H	1	16.851	0
1732.8683	0.385346676197284	1				NA		0		0
1736.9141	0.374553252323088	1				NA		0		0
1738.8574	1	1				NA		0		0
1762.8052	0.363187991422445	1				NA		0		0
1773.9452	0.390922087205147	1				NA		0		0
1777.9708	0.394710507505361	1				NA		0		0
1779.8713	0.51879914224446	1				NA		0		0
1789.9459	0.602716225875625	1				NA		0		0
1791.0259	2.16082916368835	1				NA		0		0
1791.9237	0.430307362401716	1				NA		0		0
1807.8378	0.405003573981415	1				NA		0		0
1819.9867	0.388563259471051	1				NA		0		0
1832.0509	0.35096497498213	1				NA		0		0
1852.0071	0.689778413152252	1				NA		0		0
1852.9274	0.370264474624732	1				NA		0		0
1864.9148	0.370621872766262	1				NA		0		0
1867.8732	0.352466047176555	1				NA		0		0
1873.0404	0.686704789135096	1				NA		0		0
1875.9272	0.41529664045747	1				NA		0		0
1877.8689	0.360900643316655	1				NA		0		0
1889.9884	0.413438170121515	1				NA		0		0
1891.1033	0.489135096497498	1				NA		0		0
1894.9005	0.559685489635454	1				NA		0		0
1907.9006	0.387062187276626	1				NA		0		0
1910.0492	0.68734810578985	1				NA		0		0
1923.9998	0.364546104360257	1				NA		0		0
1927.9836	0.903502501786991	1				NA		0		0
1930.8147	0.341672623302359	1				NA		0		0
1935.9996	0.36590421729807	1				NA		0		0
1973.1393	0.45975696926376	1				NA		0		0
1974.975	0.445889921372409	1				NA		0		0
1980.1077	0.409864188706219	1				NA		0		0
1982.9404	0.607290922087205	1				NA		0		0
1994.0725	0.447533952823445	1				NA		0		0
2004.9182	0.488134381701215	1				NA		0		0
2018.1598	0.623588277340958	1	NA	pep-H2O	NA	0.0198940000002494	1H	1	9.85749	0
2019.1516	1.493924231594	1				NA		0		0
2020.0007	0.524374553252323	1				NA		0		0
2023.0496	0.49771265189421	1				NA		0		0
2035.0806	0.779127948534668	1				NA		0		0
2036.2053	8.44889206576126	1	NA	pep	NA	-0.0150513999999475	1H	1	-7.39189	0
2037.0786	1.14796283059328	1				NA		0		0
2041.1108	0.980700500357398	1				NA		0		0
2057.1418	0.395282344531808	1				NA		0		0
2057.9624	0.341815582558971	1				NA		0		0
2060.1755	0.475911365260901	1				NA		0		0
2075.1504	0.757684060042888	1				NA		0		0
2084.1833	0.465475339528234	1				NA		0		0
2084.9551	0.436669049320944	1				NA		0		0
2089.0649	0.370407433881344	1				NA		0		0
2092.0791	0.459256611865618	1				NA		0		0
2093.178	1.84417441029307	1				NA		0		0
2094.9985	0.347891350964975	1				NA		0		0
2101.1899	0.47698355968549	1				NA		0		0
2102.9868	0.864903502501787	1				NA		0		0
2105.1479	0.400142959256612	1				NA		0		0
2109.0579	0.372551822730522	1				NA		0		0
2111.1523	0.534524660471766	1				NA		0		0
2114.2341	0.50650464617584	1				NA		0		0
2118.0859	0.76554681915654	1				NA		0		0
2119.2031	5.39528234453181	1				NA		0		0
2120.2891	1.42458899213724	1				NA		0		0
2121	3.83702644746247	1				NA		0		0
2123.0679	0.837741243745532	1				NA		0		0
2126.2214	1.81057898498928	1				NA		0		0
2127.1218	0.608934953538242	1				NA		0		0
2130.0437	0.695639742673338	1				NA		0		0
2137.0264	0.342387419585418	1				NA		0		0
2143.2239	2.12580414581844	1				NA		0		0
2144.1089	1.03788420300214	1				NA		0		0
2144.9407	0.345532523230879	1				NA		0		0
2167.1985	0.484203002144389	1				NA		0		0
2180.2366	0.354538956397427	1				NA		0		0
2185.2439	2.74052894924946	1				NA		0		0
2186.0874	0.338456040028592	1				NA		0		0
2202.1101	0.362473195139385	1				NA		0		0
2203.2524	1.69621157969979	1		pep+N1-1(H2O)	N	-0.00383919999967475	1H	1	-1.74251	0
2205.0715	0.425518227305218	1				NA		0		0
2209.0881	0.394710507505361	1				NA		0		0
2221.2188	3.2301644031451	1		pep+N1	N	0.0403154000000541	1H	1	18.1501	0
2222.3296	0.720514653323803	1				NA		0		0
2228.1523	0.456826304503217	1				NA		0		0
2237.0933	0.403216583273767	1				NA		0		0
2238.3945	0.958541815582559	1				NA		0		0
2239.2693	43.3881343817012	1		pep+N1+1(H2O)	N	0.000370000000202708	1H	1	0.165232	0
2240.1201	2.8734810578985	1				NA		0		0
2251.1897	0.352037169406719	1				NA		0		0
2263.2856	0.645961401000715	1				NA		0		0
2269.1155	0.424803431022159	1				NA		0		0
2274.1311	0.346676197283774	1				NA		0		0
2296.1704	0.647533952823445	1				NA		0		0
2306.1521	0.360900643316655	1				NA		0		0
2315.1196	0.400643316654753	1				NA		0		0
2318.1121	0.576483202287348	1				NA		0		0
2325.1794	0.437669764117227	1				NA		0		0
2329.2473	0.422802001429593	1				NA		0		0
2347.2749	0.684203002144389	1				NA		0		0
2348.1248	0.431093638313081	1				NA		0		0
2365.2681	0.501072194424589	1				NA		0		0
2377.0935	0.3831308077198	1				NA		0		0
2396.1455	0.356540385989993	1				NA		0		0
2400.2766	0.506933523945675	1				NA		0		0
2406.2551	0.46011436740529	1		pep+N2-1(H2O)	NN	0.0728608000003987	1H	1	30.2797	0
2424.3262	0.94639027877055	1		pep+N2	NN	0.0123154000002614	1H	1	5.07993	0
2440.1111	0.435739814152966	1				NA		0		0
2441.283	0.698784846318799	1				NA		0		0
2442.3672	9.3566833452466	1		pep+N2+1(H2O)	NN	-0.0181299999999283	1H	1	-7.42313	0
2443.2097	1.91136526090064	1				NA		0		0
2454.3228	0.376340243030736	1				NA		0		0
2455.1377	0.602430307362402	1				NA		0		0
2457.3665	0.41458184417441	1				NA		0		0
2458.2124	0.397069335239457	1				NA		0		0
2463.1997	0.408934953538242	1				NA		0		0
2466.373	0.450679056468906	1				NA		0		0
2473.1763	0.36433166547534	1				NA		0		0
2479.3755	0.408863473909936	1				NA		0		0
2480.1555	0.361972837741244	1				NA		0		0
2522.2161	0.547819871336669	1				NA		0		0
2554.188	0.419799857040743	1				NA		0		0
2568.3162	0.673409578270193	1		pep+H1N2-1(H2O)	HNN	0.0645607999999811	1H	1	25.1374	0
2586.3889	1.06004288777698	1		pep+H1N2	HNN	0.00241540000024543	1H	1	0.933889	0
2587.229	0.344531808434596	1				NA		0		0
2592.1733	0.438956397426733	1				NA		0		0
2602.3459	0.373409578270193	1				NA		0		0
2603.5388	0.568691922802001	1				NA		0		0
2604.4009	9.85704074338813	1		pep+H1N2+1(H2O)	HNN	0.000970000000052096	1H	1	0.372447	0
2605.2214	1.32594710507505	1				NA		0		0
2609.1096	0.517655468191565	1				NA		0		0
2610.2791	0.620228734810579	1				NA		0		0
2620.4651	0.463688348820586	1				NA		0		0
2621.3416	0.508291636883488	1				NA		0		0
2627.3601	0.337240886347391	1				NA		0		0
2632.4077	0.413509649749821	1				NA		0		0
2638.3279	0.420300214438885	1				NA		0		0
2677.2493	0.36590421729807	1				NA		0		0
2679.3433	0.60385989992852	1				NA		0		0
2681.2007	0.435811293781272	1				NA		0		0
2704.208	0.395139385275197	1				NA		0		0
2712.4036	0.349606862044317	1				NA		0		0
2729.3074	0.39771265189421	1				NA		0		0
2747.3279	0.51722659042173	1				NA		0		0
2748.4431	0.956397426733381	1		pep+H2N2	HHNN	0.00101540000014211	1H	1	0.369446	0
2764.3794	0.566976411722659	1				NA		0		0
2765.6426	0.887776983559685	1				NA		0		0
2766.48	16.3902787705504	1		pep+H2N2+1(H2O)	HHNN	-0.0253299999999399	1H	1	-9.15604	0
2767.3108	2.79985704074339	1				NA		0		0
2802.3604	0.411365260900643	1				NA		0		0
2820.4243	0.368977841315225	1				NA		0		0
2834.4541	0.399714081486776	1				NA		0		0
2848.5532	0.3746962115797	1				NA		0		0
2864.4048	0.540385989992852	1				NA		0		0
2874.4392	0.397498213009292	1				NA		0		0
2881.386	0.526518942101501	1				NA		0		0
2882.4851	1.76554681915654	1				NA		0		0
2883.3127	0.616368834882059	1				NA		0		0
2888.2729	0.356683345246605	1				NA		0		0
2892.5249	0.392208720514653	1		pep+H3N2-1(H2O)	H(H)HNN	-0.0385391999998319	1H	1	-13.3237	0
2898.4536	0.880629020729092	1				NA		0		0
2910.5396	0.719799857040743	1		pep+H3N2	H(H)HNN	-0.0426846000000296	1H	1	-14.6655	0
2927.3135	1.08005718370264	1				NA		0		0
2928.5049	9.27090779127949	1		pep+H3N2+1(H2O)	H(H)HNN	0.00257000000010521	1H	1	0.877581	0
2929.6743	0.954967834167262	1				NA		0		0
2930.2695	0.532880629020729	1				NA		0		0
2950.3704	0.370907791279485	1				NA		0		0
2956.5393	0.46590421729807	1				NA		0		0
2968.4114	0.652180128663331	1				NA		0		0
2969.5859	1.13795568263045	1		pep+H2N3+1(H2O)	NHHNN	-0.0518299999998817	1H	1	-17.4536	0
2992.332	0.378842030021444	1				NA		0		0
3028.5012	0.441386704789135	1				NA		0		0
3090.5984	0.428520371694067	1				NA		0		0
3100.5952	0.359256611865618	1				NA		0		0
3113.658	0.442101501072194	1		pep+H3N3	HNHHNN	-0.0816845999997895	1H	1	-26.2343	0
3130.3899	0.588706218727663	1				NA		0		0
3131.551	2.74839170836312	1		pep+H3N3+1(H2O)	HNHHNN	0.0358700000001591	1H	1	11.4544	0
3132.7373	0.65711222301644	1				NA		0		0
3133.3672	0.407791279485347	1				NA		0		0
3134.5242	0.44288777698356	1				NA		0		0
3137.9626	0.344174410293067	1				NA		0		0
3146.5044	0.418370264474625	1				NA		0		0
3158.5405	0.473338098641887	1				NA		0		0
3176.4241	0.593280914939242	1				NA		0		0
3181.5317	0.399785561115082	1				NA		0		0
3196.595	0.336740528949249	1				NA		0		0
3228.5396	0.347390993566833	1				NA		0		0
3292.4736	0.49964260185847	1				NA		0		0
3293.6555	1.3867047891351	1		pep+H4N3+1(H2O)	HNH(H)HNN	-0.0158299999998235	1H	1	-4.80621	0
3294.8701	0.441243745532523	1				NA		0		0
3330.5442	0.395067905646891	1				NA		0		0
3340.6536	0.337169406719085	1				NA		0		0
3357.6384	0.852751965689778	1				NA		0		0
3359.4128	0.46168691922802	1				NA		0		0
3390.8003	0.435596854896355	1				NA		0		0
3436.7466	0.347248034310222	1				NA		0		0
3444.7764	0.376697641172266	1				NA		0		0
3474.5022	0.345818441744103	1				NA		0		0
3476.2249	0.346533238027162	1				NA		0		0
3482.1362	0.341029306647605	1				NA		0		0
3539.7368	0.503645461043603	1				NA		0		0
3540.3425	0.347033595425304	1				NA		0		0
3541.7915	0.411794138670479	1				NA		0		0
3579.6765	0.411222301644031	1				NA		0		0
3592.5388	0.401786990707648	1				NA		0		0
3636.5684	0.40385989992852	1				NA		0		0
3720.9131	0.342315939957112	1				NA		0		0
3744.8804	0.443674052894925	1				NA		0		0
3745.6677	0.429664045746962	1				NA		0		0
3776.8362	0.351393852751966	1				NA		0		0
3907.3394	0.589706933523946	1				NA		0		0
4036.6309	0.396997855611151	1				NA		0		0
4069.9641	0.407362401715511	1				NA		0		0
4070.6738	0.628806290207291	1				NA		0		0
4148.3887	0.702430307362402	1				NA		0		0
4149.042	0.988563259471051	1				NA		0		0
4149.689	0.443602573266619	1				NA		0		0
4183.9595	0.340528949249464	1				NA		0		0
4235.7305	0.37240886347391	1				NA		0		0
4239.127	0.348177269478199	1				NA		0		0
4239.751	0.924231593995711	1				NA		0		0
4263.1226	0.375982844889207	1				NA		0		0
4282.7993	0.363116511794139	1				NA		0		0

[truncated: 18 more sheets: 1115, 977, 1628, 976, 984, 1017, 1045, 1117, 1157, 1169, 1216, 1220, 1230, 1270, 812, 852, 868, 922]
