# Supplementary material for: Altered microheterogeneity at several N‐glycosylation sites in OPSCC in constant protein expression conditions
Source: FASEB Bioadv. 2023 Dec 14;6(1):26–39. doi: 10.1096/fba.2023-00066 (PMC10782471; doi:10.1096/fba.2023-00066)
Supplement: Supplementary file 9 — Table S4. [file FBA2-6-26-s006.xlsx]

## Sheet: Explanation
Supplementary Table 4 - proteomics mass spectrometry results
Column A	Uniprot accession number for the identified, quantified protein
Column B	Number of peptides from each protein identified
Column C	Number of peptides identified, that are unique to the protein
Column D	Confidence score for each protein identification
Column E	Anova-p-value
Column F	Q-value
Column G	T-test p-value
Columns H and I	significance (p<0,05) and p-value after accounting for Bonferroni multiple testing correction
Columns J and K	significance (p<0,05) and p-value after accounting for Benjamini-Hochberg multiple testing correction
Column L	Fold change between groups
Column M	r value
Column N	Comparison group with higher protein abundance (fold change)
Column O	Comparison group with lower protein abundance (fold change)
Column P	Name of the protein and other qualitative information
Colunmns Q onwards	Normalised protein abundance from each sample

## Sheet: early stage p16- vs controls
							number of tests:	78								Normalized abundance
							corrected critical value:	0.00128205								early stage p16-								control
Accession	Peptide count	Unique peptides	Confidence score	Anova (p)	q Value	T-Test Ind. P-value	Bonferroni-corrected significance	Bonferroni-corrected P-value	Benjamini-Hochberg significance	Benjamini-Hochberg P-value	Max fold change	Power	Highest mean condition	Lowest mean condition	Description	20190709_OPSCC_SEC_P_FRACTION_20_32_MIN_6	20190709_OPSCC_SEC_P_FRACTION_20_32_MIN_11	20190709_OPSCC_SEC_P_FRACTION_20_32_MIN_16	20190709_OPSCC_SEC_P_FRACTION_20_32_MIN_23	20190709_OPSCC_SEC_P_FRACTION_20_32_MIN_28	20190709_OPSCC_SEC_P_FRACTION_20_32_MIN_29	20190709_OPSCC_SEC_P_FRACTION_20_32_MIN_33	20190709_OPSCC_SEC_P_FRACTION_20_32_MIN_60	20190709_OPSCC_SEC_P_FRACTION_20_32_MIN_75	20190709_OPSCC_SEC_P_FRACTION_20_32_MIN_76	20190709_OPSCC_SEC_P_FRACTION_20_32_MIN_77	20190709_OPSCC_SEC_P_FRACTION_20_32_MIN_78	20190709_OPSCC_SEC_P_FRACTION_20_32_MIN_79	20190709_OPSCC_SEC_P_FRACTION_20_32_MIN_82	20190709_OPSCC_SEC_P_FRACTION_20_32_MIN_83	20190709_OPSCC_SEC_P_FRACTION_20_32_MIN_84	20190709_OPSCC_SEC_P_FRACTION_20_32_MIN_85	20190709_OPSCC_SEC_P_FRACTION_20_32_MIN_86	20190709_OPSCC_SEC_P_FRACTION_20_32_MIN_81b
A0A075B6K0;P01717;P01718	3	3	13.3254	8.87841e-09	2.19643e-07	1.46011e-05	significant	0.00113889	significant	0.000468471	53739.5	1	early stage p16-	control	Immunoglobulin lambda variable 3-16 OS=Homo sapiens OX=9606 GN=IGLV3-16 PE=3 SV=2	3777.32	7416.35	7689.28	7024.98	5446.77	2139.98	5506.11	3.15363	0	0	0	0	0.99797	0	0	0	0	0	0
P69905	5	5	36.6623	1.74497e-06	1.43896e-05	1.80181e-05	significant	0.00140541	significant	0.000468471	1.72662	0.999999	control	early stage p16-	Hemoglobin subunit alpha OS=Homo sapiens OX=9606 GN=HBA1 PE=1 SV=2	69188.6	70619.9	71220.9	59290.9	56566.2	62606.9	60426.3	68456.5	101923	85888.5	103537	77220	110662	130157	113942	132782	106241	112215	156113
A0M8Q6	5	3	26.3098	4.48996e-06	2.77693e-05	6.47894e-06	significant	0.000505357	significant	0.000468471	2.19781	0.999992	early stage p16-	control	Immunoglobulin lambda constant 7 OS=Homo sapiens OX=9606 GN=IGLC7 PE=1 SV=3	66583.8	84429.1	40980.4	68880.9	72779.4	64665.9	81288	40831.9	45609.5	34006.9	25059.4	20476	30881.3	34113.4	23755.9	27302.1	25230.6	35396.8	23767.1
P0C0L4;P0C0L5	16	13	113.974	0.000401072	0.00124027	0.000178657	significant	0.0139353	significant	0.00348381	1.60676	0.986839	early stage p16-	control	Complement C4-A OS=Homo sapiens OX=9606 GN=C4A PE=1 SV=2	81941.4	58630.9	61526	79609.2	78614.8	54852.3	61185.1	59962.2	58662.4	44901.7	29057.4	33098.7	47222.3	54266	32860.9	52847.4	28116.1	27785.6	50144.2
P05090	4	3	32.9548	0.000788688	0.00213503	0.000548426	significant	0.0427772	significant	0.00855545	1.48953	0.972816	early stage p16-	control	Apolipoprotein D OS=Homo sapiens OX=9606 GN=APOD PE=1 SV=1	21964.1	28097.5	34491.3	28795.4	27777.8	35385.7	28841	19041.2	16787.2	18162	19545.7	17470	18640.5	22447.1	14348.4	24708.2	17448.9	25125.9	12456.5
P02750;Q9GZR7	21	20	183.841	0.00086302	0.00213503	0.00321087	not significant	0.250448	significant	0.0182937	1.74371	0.970245	early stage p16-	control	Leucine-rich alpha-2-glycoprotein OS=Homo sapiens OX=9606 GN=LRG1 PE=1 SV=2	357923	202254	188504	189409	220685	373884	139878	130227	148370	130672	162888	108198	115427	117471	113455	129194	121261	136475	138153
P01008	17	17	115.938	0.00101045	0.0022725	0.00190951	not significant	0.148942	significant	0.0182937	1.39021	0.965263	early stage p16-	control	Antithrombin-III OS=Homo sapiens OX=9606 GN=SERPINC1 PE=1 SV=1	362231	228937	232377	231983	273502	278941	193605	203512	244305	206347	149255	151799	180800	203993	154272	170067	164109	164709	193495
O00329	3	3	21.7414	0.00173248	0.00329692	0.00454997	not significant	0.354898	significant	0.0213667	1.59549	0.942885	control	early stage p16-	Phosphatidylinositol 4_5-bisphosphate 3-kinase catalytic subunit delta isoform OS=Homo sapiens OX=9606 GN=PIK3CD PE=1 SV=2	35135.4	54216.8	94821.9	52605	62509.1	62055	62690.3	70703.6	79727	81221	73817.8	85182.8	76937.1	75971.7	95525.8	131158	138983	94957.8	151875
Q68CJ6	4	2	19.6749	0.00206478	0.00338789	0.00280329	not significant	0.218657	significant	0.0182937	1.29143	0.933542	control	early stage p16-	Nuclear GTPase SLIP-GC OS=Homo sapiens OX=9606 GN=NUGGC PE=2 SV=3	530504	290814	420304	296343	357031	402430	382170	339754	465762	507956	445380	388338	450986	503270	426932	601111	557639	510939	503212
P01877	18	6	155.826	0.002318	0.00338789	0.00237363	not significant	0.185143	significant	0.0182937	1.49724	0.92676	early stage p16-	control	Immunoglobulin heavy constant alpha 2 OS=Homo sapiens OX=9606 GN=IGHA2 PE=1 SV=4	132233	91126.3	73399.8	144378	95624.1	93186.4	106358	73164.8	69026.3	55620.4	59409.4	56569.7	67291.6	68848.6	67802.8	78289.4	83692.8	97296.7	39534.1
P19823	15	14	95.1544	0.00232807	0.00338789	0.00537879	not significant	0.419546	significant	0.0233081	1.62505	0.926496	early stage p16-	control	Inter-alpha-trypsin inhibitor heavy chain H2 OS=Homo sapiens OX=9606 GN=ITIH2 PE=1 SV=2	478559	244103	227046	254550	318082	262060	181984	157178	231846	175316	123365	120873	168630	142051	178922	117878	179666	180364	177891
P02647	100	93	640.077	0.00286543	0.00385403	0.00233502	not significant	0.182132	significant	0.0182937	1.2546	0.912959	control	early stage p16-	Apolipoprotein A-I OS=Homo sapiens OX=9606 GN=APOA1 PE=1 SV=1	2.18381e+06	3.4114e+06	4.20913e+06	3.00247e+06	3.23952e+06	3.21419e+06	3.2734e+06	3.44263e+06	4.81442e+06	3.79658e+06	3.27698e+06	3.87965e+06	3.67176e+06	4.15136e+06	3.88228e+06	4.3449e+06	3.93464e+06	4.62536e+06	4.43363e+06
P02656	9	9	61.6185	0.00303569	0.00385403	0.00328348	not significant	0.256111	significant	0.0182937	1.41262	0.90888	control	early stage p16-	Apolipoprotein C-III OS=Homo sapiens OX=9606 GN=APOC3 PE=1 SV=1	104114	160296	180946	193789	197510	125295	181819	259961	273421	210711	231057	233047	173149	263502	247083	342333	281199	255170	215870
P01860	24	8	313.022	0.00317864	0.00385403	0.00291278	not significant	0.227197	significant	0.0182937	1.28913	0.905527	early stage p16-	control	Immunoglobulin heavy constant gamma 3 OS=Homo sapiens OX=9606 GN=IGHG3 PE=1 SV=2	196192	226873	153874	151348	197000	187236	160113	132984	151047	167428	115633	102677	134884	146855	118083	136013	135666	142393	148574
P01876	58	44	355.869	0.00327153	0.00385403	0.00432678	not significant	0.337489	significant	0.0213667	1.53615	0.903382	early stage p16-	control	Immunoglobulin heavy constant alpha 1 OS=Homo sapiens OX=9606 GN=IGHA1 PE=1 SV=2	2.85643e+06	1.46822e+06	1.48604e+06	1.95809e+06	1.67801e+06	1.48438e+06	2.0627e+06	1.05133e+06	1.01436e+06	688624	1.01723e+06	978165	1.3094e+06	1.52871e+06	1.15553e+06	1.54493e+06	1.27456e+06	1.08999e+06	970295
P01042	6	5	43.6723	0.00457976	0.00479783	0.00845629	not significant	0.659591	significant	0.0299814	1.35325	0.875569	control	early stage p16-	Kininogen-1 OS=Homo sapiens OX=9606 GN=KNG1 PE=1 SV=2	50459.8	45132.1	42792.6	40159.1	44587.9	36517.4	48814.2	50381.5	73203.5	57664.4	68157.2	49408.7	57530.7	68700.3	43110.6	92486.3	48439.8	61104.3	47902.5
P02790	44	42	295.149	0.00484844	0.00479783	0.00700363	not significant	0.546283	significant	0.0273142	1.34529	0.870335	control	early stage p16-	Hemopexin OS=Homo sapiens OX=9606 GN=HPX PE=1 SV=2	546339	1.01614e+06	817024	994857	1.00228e+06	864858	1.01728e+06	900029	1.81641e+06	1.29949e+06	1.10561e+06	1.0601e+06	960256	1.43425e+06	994739	1.16079e+06	986194	1.20852e+06	1.21579e+06
P02760	15	13	106.413	0.00721675	0.00660219	0.0218432	not significant	1	significant	0.0587508	1.62852	0.8294	early stage p16-	control	Protein AMBP OS=Homo sapiens OX=9606 GN=AMBP PE=1 SV=1	143284	160951	132944	136925	339665	118567	142828	96574	72547.5	64244.8	60363.1	92332.3	117346	125858	97914.5	119364	136005	80653.2	107135
P01023	223	206	1462.23	0.00754508	0.00660219	0.00318598	not significant	0.248506	significant	0.0182937	1.67183	0.82433	early stage p16-	control	Alpha-2-macroglobulin OS=Homo sapiens OX=9606 GN=A2M PE=1 SV=3	6.3248e+06	4.85275e+06	7.52406e+06	3.73321e+06	7.44071e+06	6.44305e+06	5.21943e+06	2.16813e+06	3.92041e+06	3.50172e+06	2.57385e+06	2.48623e+06	3.27654e+06	1.82782e+06	2.77966e+06	3.31074e+06	3.28392e+06	3.71571e+06	5.26952e+06
Q9P1Z3	6	3	31.7887	0.00776622	0.00660219	0.0409071	not significant	1	significant	0.0966895	2.05551	0.820984	early stage p16-	control	Potassium/sodium hyperpolarization-activated cyclic nucleotide-gated channel 3 OS=Homo sapiens OX=9606 GN=HCN3 PE=1 SV=2	106491	79341.1	82822.4	80556	100321	71535.9	102119	19788.5	14253.2	16589.7	18393.4	12870	13495.7	107000	13718.3	151315	14443.6	15494	52535.9
P02042	4	2	17.2287	0.0080062	0.00660219	0.00216893	not significant	0.169177	significant	0.0182937	1.64697	0.817414	early stage p16-	control	Hemoglobin subunit delta OS=Homo sapiens OX=9606 GN=HBD PE=1 SV=2	26199.8	21261	17975.5	28544.8	32474.5	22620.4	23847.1	7966.92	15121.2	11085.5	12015.9	8824.06	14547.2	20350.2	13042.7	13604.2	13133	16821.8	12473.7
P00450	63	62	568.312	0.00857598	0.00667262	0.00914782	not significant	0.71353	significant	0.031023	1.31958	0.809174	early stage p16-	control	Ceruloplasmin OS=Homo sapiens OX=9606 GN=CP PE=1 SV=1	844393	1.14015e+06	1.16647e+06	717048	1.09581e+06	947678	687547	671922	694021	721247	615285	569124	667225	703517	543419	679392	627261	775833	980058
Q8WWL7	6	3	23.6546	0.0111634	0.0083573	0.0131417	not significant	1	significant	0.0394252	1.26378	0.775341	control	early stage p16-	G2/mitotic-specific cyclin-B3 OS=Homo sapiens OX=9606 GN=CCNB3 PE=1 SV=2	56907	44382.7	67059.9	42094.6	46428.2	52136.8	44154.3	38646	43649.9	54861.6	56313.1	49688	59251	69792.8	62243.5	71852.7	61898.8	75664.2	75632.1
P20742	24	10	198.719	0.0114858	0.0083573	0.0112476	not significant	0.87731	significant	0.0350924	1.18056	0.771476	early stage p16-	control	Pregnancy zone protein OS=Homo sapiens OX=9606 GN=PZP PE=1 SV=4	196080	145368	195155	135756	160756	181631	166042	148879	150802	147366	117862	120555	138672	137897	127397	173406	144320	156391	134000
P08697	11	8	72.5727	0.0125972	0.00872144	0.00674331	not significant	0.525978	significant	0.0273142	1.331	0.758657	early stage p16-	control	Alpha-2-antiplasmin OS=Homo sapiens OX=9606 GN=SERPINF2 PE=1 SV=3	86910.5	91333.6	77730.4	79041.1	87696.6	88206.3	64621.8	45055	79857	64839.2	51704.9	48327.8	51050.3	39255.2	50160.2	58428.2	59448.4	68865.8	69175
A0A0J9YY99;P01764;P01768;P0DP03	3	2	19.8459	0.0129861	0.00872144	0.0103039	not significant	0.803706	significant	0.0334878	2.06363	0.754343	early stage p16-	control	Uncharacterized protein (Fragment) OS=Homo sapiens OX=9606 PE=1 SV=1	39689.5	15803	29529.5	20768	20792.6	22876.6	23337.3	17750.9	689.216	5405.67	7104.79	4557.27	22842.7	23894.7	4099.18	28380.5	2281.59	7454.97	20251.6
Q7Z5M8	3	3	12.9697	0.0130439	0.00872144	0.00465684	not significant	0.363234	significant	0.0213667	1.5693	0.753709	control	early stage p16-	Protein ABHD12B OS=Homo sapiens OX=9606 GN=ABHD12B PE=2 SV=1	30288.2	71642.4	84678.8	74632.9	73528.1	79678.5	67717.1	87058.5	42804.5	108010	95947.2	93041	105729	136819	130774	128984	103164	168403	114588
Q05655;P07900	6	6	31.0561	0.0164073	0.0104077	0.0186232	not significant	1	significant	0.0538003	1.36793	0.719639	early stage p16-	control	Protein kinase C delta type OS=Homo sapiens OX=9606 GN=PRKCD PE=1 SV=2	122247	86156.4	124902	93570.9	114380	96363.1	67482.2	67246.7	59450.4	77030.2	50968.6	53704.9	62091.1	86629.5	59552	95567.6	49450.3	67978.5	113920
P00739	30	9	378.694	0.0205072	0.0120793	0.00749567	not significant	0.584663	significant	0.0278411	1.47941	0.684099	early stage p16-	control	Haptoglobin-related protein OS=Homo sapiens OX=9606 GN=HPR PE=2 SV=2	352442	272843	363611	258422	386169	367331	307354	142457	280326	275590	181781	162749	181803	87353.9	178702	190199	207222	228145	303808
P20848	5	2	29.4813	0.0220739	0.0124111	0.0194622	not significant	1	significant	0.054216	1.4713	0.67187	control	early stage p16-	Putative alpha-1-antitrypsin-related protein OS=Homo sapiens OX=9606 GN=SERPINA2 PE=1 SV=1	4230.34	13660.3	19454	11156.5	12995.4	17911.1	18516.7	5941.72	15653.2	21999	17305.6	14261.4	19150.5	19981.8	15130.6	27444.9	12350.1	23554.5	23293.8
P02787;P08582	288	271	1499.48	0.0264839	0.0142432	0.0330236	not significant	1	significant	0.0830916	1.18377	0.640613	control	early stage p16-	Serotransferrin OS=Homo sapiens OX=9606 GN=TF PE=1 SV=3	1.58429e+07	1.07999e+07	1.52469e+07	1.0254e+07	1.19786e+07	1.13519e+07	1.28328e+07	9.10821e+06	1.35835e+07	1.44281e+07	1.28865e+07	1.17715e+07	1.28358e+07	1.52951e+07	1.24419e+07	1.6733e+07	1.73881e+07	1.54986e+07	1.56987e+07
P06727	53	46	447.862	0.0318722	0.0167763	0.0389938	not significant	1	significant	0.0950473	1.21387	0.607467	control	early stage p16-	Apolipoprotein A-IV OS=Homo sapiens OX=9606 GN=APOA4 PE=1 SV=3	886535	697634	927182	740701	945122	732368	934089	659282	849725	941810	874117	853535	864177	1.2201e+06	801785	1.3694e+06	821846	1.16324e+06	1.12744e+06
Q9H819	2	2	10.3721	0.0327789	0.0168941	0.0495389	not significant	1	not significant	0.113648	1.26417	0.602336	control	early stage p16-	DnaJ homolog subfamily C member 18 OS=Homo sapiens OX=9606 GN=DNAJC18 PE=2 SV=1	234646	118567	234794	152277	156502	209255	162666	160041	201137	215583	184523	191700	182671	196506	200523	275797	208107	286554	340389
P01834	44	43	216.423	0.0513158	0.025395	0.0249912	not significant	1	significant	0.0649772	1.33035	0.517007	early stage p16-	control	Immunoglobulin kappa constant OS=Homo sapiens OX=9606 GN=IGKC PE=1 SV=2	2.40194e+06	2.48942e+06	2.3915e+06	2.28523e+06	2.40173e+06	1.8798e+06	2.59496e+06	995511	1.34106e+06	1.15324e+06	1.15703e+06	1.14554e+06	1.92153e+06	2.13275e+06	1.38059e+06	1.70041e+06	1.65852e+06	2.0779e+06	2.35684e+06
P01019	16	12	134.42	0.0513257	0.025395	0.061885	not significant	1	not significant	0.121166	1.15059	0.51697	early stage p16-	control	Angiotensinogen OS=Homo sapiens OX=9606 GN=AGT PE=1 SV=1	186281	186478	171820	157181	214789	166861	157601	143942	206274	138135	112037	141277	144082	136826	133595	166621	181313	141416	153500
P01024	117	109	1004.43	0.0545412	0.0264568	0.0537995	not significant	1	not significant	0.118013	1.15762	0.505003	control	early stage p16-	Complement C3 OS=Homo sapiens OX=9606 GN=C3 PE=1 SV=2	1.74678e+06	1.79821e+06	1.60478e+06	1.47873e+06	1.94467e+06	1.63695e+06	1.57331e+06	1.36901e+06	2.41746e+06	2.10419e+06	1.67814e+06	1.77646e+06	1.43395e+06	1.96957e+06	1.57967e+06	1.68475e+06	1.89817e+06	2.00026e+06	2.39239e+06
P0DJI8	4	4	34.0006	0.0687954	0.0327295	0.0737321	not significant	1	not significant	0.140271	1.22614	0.458695	early stage p16-	control	Serum amyloid A-1 protein OS=Homo sapiens OX=9606 GN=SAA1 PE=1 SV=1	24094.1	19403.7	25892.9	20667	24405	39108.1	21384.9	31559.4	23676.3	24532.9	21933.6	28914	19422.8	17962.5	14920.4	22579.2	17007	15940.5	24698
A0A0B4J2B5;A0A0B4J1X8;A0A0C4DH32;P01766;P01782;P0DP04	5	3	52.1311	0.0711085	0.0331916	0.0621364	not significant	1	not significant	0.121166	1.17495	0.452042	control	early stage p16-	Immunoglobulin heavy variable 3/OR16-9 (non-functional) (Fragment) OS=Homo sapiens OX=9606 GN=IGHV3OR16-9 PE=1 SV=1	79497.3	111653	89813.6	77677.5	94489.8	67596.8	88771.7	101370	134986	119093	100421	68336.9	91148	120171	97493.2	91349.8	98109.4	119933	107414
P02765	55	53	308.099	0.0726984	0.0333054	0.0992466	not significant	1	not significant	0.180029	1.1416	0.447588	control	early stage p16-	Alpha-2-HS-glycoprotein OS=Homo sapiens OX=9606 GN=AHSG PE=1 SV=1	2.60619e+06	1.90138e+06	1.96274e+06	1.46067e+06	1.76817e+06	1.31066e+06	1.67267e+06	1.57649e+06	2.10934e+06	2.12295e+06	2.0378e+06	1.52082e+06	2.06624e+06	2.38086e+06	2.11168e+06	2.25084e+06	1.73582e+06	1.98597e+06	2.05991e+06
P07477	2	2	16.4517	0.0867829	0.038338	0.0914628	not significant	1	not significant	0.169859	1.15601	0.411809	early stage p16-	control	Trypsin-1 OS=Homo sapiens OX=9606 GN=PRSS1 PE=1 SV=1	75640.2	70092.9	53517.5	54631	56351.2	54903.6	71893.4	56091.3	54435.4	62439.6	67795.3	36341	50842.3	56807.3	39753.3	46657.9	46343.9	56977.8	68143.1
P0DOY2;P0DOY3;P0CF74	11	3	128.228	0.0899883	0.0387442	0.0544675	not significant	1	not significant	0.118013	2.66558	0.404471	early stage p16-	control	Immunoglobulin lambda constant 2 OS=Homo sapiens OX=9606 GN=IGLC2 PE=1 SV=1	30304.1	10467.1	12957.3	4249.6	8289.25	1970.88	8354.15	883.754	535.575	1114.54	1263.88	2158.13	2490.82	3224.55	3868.73	4424.03	9540.86	5774.8	5569.04
P68871	6	3	35.7948	0.09191	0.0387442	0.155167	not significant	1	not significant	0.268531	1.27665	0.400196	control	early stage p16-	Hemoglobin subunit beta OS=Homo sapiens OX=9606 GN=HBB PE=1 SV=2	7009.57	18930.8	11294.5	13195.9	18337	10363.8	8030.77	12087.4	15907.6	15816.5	14043	9708.78	13934.8	16850.9	14055.9	15824.8	14746.5	12468.7	30865.1
P01009;Q96IU4	168	150	967.971	0.0924008	0.0387442	0.0578397	not significant	1	not significant	0.119635	1.25349	0.399119	early stage p16-	control	Alpha-1-antitrypsin OS=Homo sapiens OX=9606 GN=SERPINA1 PE=1 SV=3	3.88266e+06	2.90707e+06	5.79279e+06	4.17014e+06	4.42522e+06	6.28695e+06	4.87789e+06	2.49005e+06	3.62954e+06	3.15885e+06	3.05434e+06	2.7369e+06	3.26097e+06	3.4231e+06	2.94954e+06	4.00733e+06	3.37903e+06	4.26637e+06	4.34329e+06
P04083	12	7	63.4963	0.124068	0.0511556	0.19277	not significant	1	not significant	0.31325	1.17324	0.339796	early stage p16-	control	Annexin A1 OS=Homo sapiens OX=9606 GN=ANXA1 PE=1 SV=2	79088.2	61876.1	81907.2	70927.3	93453.8	71698.4	74246.1	73251.6	41250.9	60221.3	78219.1	40214.8	67026	80670	35720.3	110930	58734.7	61797.5	75955.4
O95445	3	3	18.5337	0.150248	0.0599517	0.197556	not significant	1	not significant	0.314477	1.18705	0.301924	early stage p16-	control	Apolipoprotein M OS=Homo sapiens OX=9606 GN=APOM PE=1 SV=2	38870.6	49153.5	68978.9	48022.4	47070.1	54135.9	39594.3	40735.3	22343.3	36244.6	42825.5	38866.3	53350.3	61340.1	30121.2	60777.6	21084	39519.7	41294.8
B9A064;P0CG04	22	13	136.452	0.155702	0.0611417	0.241018	not significant	1	not significant	0.354705	1.23372	0.294964	early stage p16-	control	Immunoglobulin lambda-like polypeptide 5 OS=Homo sapiens OX=9606 GN=IGLL5 PE=2 SV=2	159923	269619	174055	166443	141457	172618	138473	96556.6	131202	116066	72050.6	71889.3	180352	273961	79564	148453	100590	164753	131321
P51884	11	11	78.5629	0.174376	0.0643864	0.158364	not significant	1	not significant	0.268531	1.07767	0.273094	control	early stage p16-	Lumican OS=Homo sapiens OX=9606 GN=LUM PE=1 SV=2	312398	252203	271212	242070	245044	252638	253256	262984	283447	302561	275792	228178	278960	303565	256099	334776	290923	316280	229050
P22792	3	3	13.7304	0.202055	0.0735096	0.215862	not significant	1	not significant	0.330142	1.22737	0.245298	control	early stage p16-	Carboxypeptidase N subunit 2 OS=Homo sapiens OX=9606 GN=CPN2 PE=1 SV=3	8525.04	19396.8	34443.6	26171.6	32753.9	15766.8	23247.6	25241.3	36755.1	33255.1	21171.1	28817.4	17824.3	16509.3	29632.7	23863.6	38859.5	43999.4	22446.6
P10909	13	11	85.1132	0.207626	0.0741948	0.172811	not significant	1	not significant	0.286793	1.15926	0.240259	control	early stage p16-	Clusterin OS=Homo sapiens OX=9606 GN=CLU PE=1 SV=1	51068.9	93948	96880.6	85851	104416	79227.2	71702.5	88717.3	97484.3	102176	105184	101837	92305.8	107772	68778	123040	62161.9	74105	136009
Q12774	6	3	27.2596	0.209937	0.0741948	0.0582835	not significant	1	not significant	0.119635	1.34313	0.238217	early stage p16-	control	Rho guanine nucleotide exchange factor 5 OS=Homo sapiens OX=9606 GN=ARHGEF5 PE=1 SV=3	17773.2	67975.8	94201.1	79957.9	82400.7	55922	71896.1	70563.3	81499.7	64271.4	48906.2	38736.7	38491.4	47767.1	55968.4	45557.1	37538.1	59322.3	35459.8
P05155	5	4	32.7623	0.226246	0.0782085	0.231586	not significant	1	not significant	0.347379	1.08624	0.224559	early stage p16-	control	Plasma protease C1 inhibitor OS=Homo sapiens OX=9606 GN=SERPING1 PE=1 SV=2	52671.2	63284.7	76223.2	68305	67148.7	78498.6	58922	60539	73405	59134.2	45146.3	65556	53855.5	62032.1	52685.4	63759.2	64869.1	50481.2	74387.8
P04217	42	37	339.219	0.227616	0.0782085	0.269363	not significant	1	not significant	0.38288	1.12057	0.223468	control	early stage p16-	Alpha-1B-glycoprotein OS=Homo sapiens OX=9606 GN=A1BG PE=1 SV=4	1.03917e+06	990838	1.36147e+06	754166	869649	917886	803765	745945	1.00541e+06	912038	840786	998925	861104	861927	915054	1.28435e+06	1.1943e+06	1.1095e+06	1.54608e+06
P01861	24	13	276.68	0.245577	0.0820993	0.728009	not significant	1	not significant	0.767361	1.12455	0.209896	early stage p16-	control	Immunoglobulin heavy constant gamma 4 OS=Homo sapiens OX=9606 GN=IGHG4 PE=1 SV=1	223457	219685	223000	480094	432426	349590	337370	152287	101926	67466.3	68156.6	182556	328657	336884	111512	858041	241070	561817	98316.3
P19652	10	7	86.0525	0.265056	0.0867805	0.285872	not significant	1	not significant	0.391193	1.16442	0.196559	early stage p16-	control	Alpha-1-acid glycoprotein 2 OS=Homo sapiens OX=9606 GN=ORM2 PE=1 SV=2	77396.2	156045	113021	104821	123474	99884.8	100005	58487.8	118325	80257.4	88386.3	74524.7	64693	98726.4	65781.4	91576.9	83618.1	59759.9	158155
O14791	6	6	24.6417	0.269897	0.0867805	0.299281	not significant	1	not significant	0.39812	1.12663	0.193444	control	early stage p16-	Apolipoprotein L1 OS=Homo sapiens OX=9606 GN=APOL1 PE=1 SV=5	13944.7	24660.9	19003.2	22059	26528.8	17455.9	16497.1	28763.6	20622.3	24683.9	15858.3	19940.5	18988.4	21636.4	26395	26110.8	25735.9	25045.6	36649.9
P02788	5	2	33.837	0.270103	0.0867805	0.214925	not significant	1	not significant	0.330142	1.33527	0.193313	early stage p16-	control	Lactotransferrin OS=Homo sapiens OX=9606 GN=LTF PE=1 SV=6	190286	58374	64318.9	62831.8	69690.4	101354	45351.3	39650.6	61635.8	45108.3	50960.9	52893.4	62079.1	53120.1	70490.9	50054.8	90737.3	73078.7	40498.2
P48426;Q8TBX8	3	2	16.1207	0.287352	0.0911387	0.26998	not significant	1	not significant	0.38288	1.16988	0.182805	control	early stage p16-	Phosphatidylinositol 5-phosphate 4-kinase type-2 alpha OS=Homo sapiens OX=9606 GN=PIP4K2A PE=1 SV=2	69769.5	48437.8	80401.6	43881	55521.3	70514.4	54292.8	51411.8	63514.2	48472.1	64571.1	80449.1	57605.2	49961.5	48378.1	108636	58309.5	71605.4	111335
P01871	60	59	423.744	0.32597	0.100802	0.27608	not significant	1	not significant	0.38454	1.2242	0.162141	control	early stage p16-	Immunoglobulin heavy constant mu OS=Homo sapiens OX=9606 GN=IGHM PE=1 SV=4	1.24839e+06	2.18135e+06	1.90354e+06	1.04689e+06	1.63061e+06	1.43607e+06	1.22624e+06	512158	2.10295e+06	2.97991e+06	1.62373e+06	605101	1.29288e+06	1.38318e+06	1.22685e+06	1.61633e+06	2.31212e+06	1.44961e+06	2.23514e+06
P08185	8	8	46.9804	0.396701	0.120539	0.462756	not significant	1	not significant	0.555308	1.05983	0.132203	early stage p16-	control	Corticosteroid-binding globulin OS=Homo sapiens OX=9606 GN=SERPINA6 PE=1 SV=1	91010.9	78118.9	76691.1	73310.1	70404	75452.3	61959.5	74872.2	44109	90809.6	65983.8	52764.8	76998	82243.5	57969.2	78293.2	69977.5	81521.2	80113.7
P02652	30	28	223.656	0.404388	0.120539	0.363563	not significant	1	not significant	0.469313	1.14127	0.12944	control	early stage p16-	Apolipoprotein A-II OS=Homo sapiens OX=9606 GN=APOA2 PE=1 SV=1	853087	1.1955e+06	1.39747e+06	682791	705077	809542	657777	908386	1.29142e+06	943200	512046	737872	752496	1.11278e+06	893033	1.20091e+06	1.38722e+06	927706	1.55502e+06
Q66GS9;Q5EBN2	5	2	30.9496	0.404412	0.120539	0.128052	not significant	1	not significant	0.227001	1.27381	0.129431	early stage p16-	control	Centrosomal protein of 135 kDa OS=Homo sapiens OX=9606 GN=CEP135 PE=1 SV=2	12477	44337.6	47135.1	44899.9	35327.8	51013.5	37666.2	14832.7	40734.7	29380.7	28319.8	28236.3	22112.4	24529.5	21493.5	30815	21681.7	29537.7	33702.4
P00734	22	20	176.221	0.41042	0.120563	0.367027	not significant	1	not significant	0.469313	1.05406	0.127329	early stage p16-	control	Prothrombin OS=Homo sapiens OX=9606 GN=F2 PE=1 SV=2	677735	492233	480317	497724	483189	551594	500990	395132	515548	477267	447017	449592	451522	463683	476654	566259	540493	496376	436438
P01011	33	30	227.821	0.414238	0.120563	0.431777	not significant	1	not significant	0.53458	1.06327	0.126019	control	early stage p16-	Alpha-1-antichymotrypsin OS=Homo sapiens OX=9606 GN=SERPINA3 PE=1 SV=2	338637	414974	461503	453110	479738	577356	429162	538674	684897	569872	491524	464201	436519	479961	485211	398353	401163	517968	469702
P19827	12	10	84.9546	0.437601	0.124519	0.408765	not significant	1	not significant	0.514253	1.15905	0.118408	early stage p16-	control	Inter-alpha-trypsin inhibitor heavy chain H1 OS=Homo sapiens OX=9606 GN=ITIH1 PE=1 SV=3	20576.8	60141.5	31240.6	62379.6	61742.3	44952.1	52654.5	30404.6	80927.8	48545.6	27245.9	46636.3	32173.4	33832.2	34372.3	30075.8	31062.6	27544.2	39513.9
P01591	12	12	67.6685	0.443406	0.124519	0.614033	not significant	1	not significant	0.684208	1.0792	0.11662	early stage p16-	control	Immunoglobulin J chain OS=Homo sapiens OX=9606 GN=JCHAIN PE=1 SV=4	159778	186597	214091	129846	208871	137095	174591	112795	125074	111819	128653	86224.7	175362	194975	113287	207918	132822	121237	289103
K7ER74;P02655	3	2	18.8463	0.446792	0.124519	0.993682	not significant	1	not significant	0.993682	1.00303	0.115596	early stage p16-	control	APOC4-APOC2 readthrough (NMD candidate) OS=Homo sapiens OX=9606 GN=APOC4-APOC2 PE=1 SV=1	8210.66	12630.3	12729.4	4680.15	3984.19	3744.98	2627.43	3504.08	6726.8	4134.51	2664.43	6920.82	2769.27	229.879	6370.41	328.314	21057.3	10966	9268.73
P01859	35	28	277.884	0.447963	0.124519	0.485546	not significant	1	not significant	0.571316	1.14159	0.115244	early stage p16-	control	Immunoglobulin heavy constant gamma 2 OS=Homo sapiens OX=9606 GN=IGHG2 PE=1 SV=2	870194	746748	702503	1.02672e+06	1.27706e+06	791435	1.02639e+06	321066	551447	491312	581775	416427	762304	1.06547e+06	609177	742088	477953	1.58065e+06	866105
O43866	6	6	31.1132	0.458506	0.126033	0.490745	not significant	1	not significant	0.571316	1.13767	0.11215	control	early stage p16-	CD5 antigen-like OS=Homo sapiens OX=9606 GN=CD5L PE=1 SV=1	77971.7	52665.1	38848.6	32111.5	52982.2	39974.7	36039	27446.9	50773.1	92151.9	53184.4	31293.4	44296.7	38878.1	40782.8	42305.7	88876.3	37108.1	40427.8
P01857	58	38	330.439	0.477711	0.129869	0.301142	not significant	1	not significant	0.39812	1.11886	0.106818	early stage p16-	control	Immunoglobulin heavy constant gamma 1 OS=Homo sapiens OX=9606 GN=IGHG1 PE=1 SV=1	1.85072e+06	1.42083e+06	1.78026e+06	1.01549e+06	1.07697e+06	2.11891e+06	1.53282e+06	871457	1.6037e+06	1.14272e+06	1.23782e+06	1.49252e+06	1.19482e+06	1.27904e+06	1.04552e+06	1.43129e+06	1.17791e+06	1.36759e+06	1.36554e+06
P27169	9	8	66.8326	0.494335	0.132928	0.531529	not significant	1	not significant	0.609695	1.09481	0.102499	control	early stage p16-	Serum paraoxonase/arylesterase 1 OS=Homo sapiens OX=9606 GN=PON1 PE=1 SV=3	19522.6	44280.3	33532.2	31820.3	20278.3	27725	25747.7	17832.4	48676.2	27813.1	17731.1	27272.9	22511.7	35530.2	27602	32705.4	21930.3	39766.6	30752
Q9Y243	2	2	8.5161	0.519944	0.138311	0.448788	not significant	1	not significant	0.54696	1.05801	0.0963439	control	early stage p16-	RAC-gamma serine/threonine-protein kinase OS=Homo sapiens OX=9606 GN=AKT3 PE=1 SV=1	25902.1	28066.4	22107.4	19945.9	22614.8	26136.5	25574.2	20989.4	26035.7	18086.9	23213.4	23631.4	30469.2	32315.3	26360.4	24528.1	25180.4	29483.8	19045.7
P02766	4	3	28.5973	0.631756	0.162802	0.854319	not significant	1	not significant	0.876801	1.0296	0.0753266	control	early stage p16-	Transthyretin OS=Homo sapiens OX=9606 GN=TTR PE=1 SV=1	13266.1	35963.2	12695.2	33642.3	36865.4	28229.8	26179.4	14536.4	36920.4	34682.9	26231	26379.3	21014.9	18030.5	17560.5	20189	21842.3	25914.5	36325.5
P02774;Q9UL03	84	77	617.147	0.648602	0.16542	0.689928	not significant	1	not significant	0.737183	1.03406	0.0728554	control	early stage p16-	Vitamin D-binding protein OS=Homo sapiens OX=9606 GN=GC PE=1 SV=1	2.42575e+06	1.50888e+06	1.5924e+06	1.36783e+06	1.70552e+06	1.93317e+06	1.53913e+06	1.58901e+06	1.86862e+06	1.63424e+06	1.56546e+06	1.75261e+06	1.48836e+06	1.37934e+06	1.53849e+06	2.09037e+06	2.17606e+06	1.7004e+06	2.23072e+06
Q9Y4F9	4	4	20.1088	0.690893	0.172647	0.63903	not significant	1	not significant	0.702033	1.05185	0.0673272	early stage p16-	control	Rho family-interacting cell polarization regulator 2 OS=Homo sapiens OX=9606 GN=RIPOR2 PE=1 SV=4	50312.2	24364.7	26052.9	27219.6	30518.4	29303.6	24447.8	28865.3	22528.1	32225.6	29680.2	33480.4	26167.4	24975.6	25555.2	27437.3	32722.6	21985.7	38393.6
P02763	24	16	197.09	0.735962	0.18207	0.611184	not significant	1	not significant	0.684208	1.05547	0.0624111	early stage p16-	control	Alpha-1-acid glycoprotein 1 OS=Homo sapiens OX=9606 GN=ORM1 PE=1 SV=1	1.94507e+06	1.23541e+06	1.11284e+06	1.09916e+06	1.4135e+06	1.63478e+06	786567	1.52156e+06	1.36805e+06	1.45225e+06	1.23408e+06	1.16057e+06	1.02715e+06	1.14938e+06	1.35175e+06	782937	1.37228e+06	1.51988e+06	1.58469e+06
P43652	25	21	186.069	0.788546	0.193147	0.650395	not significant	1	not significant	0.704594	1.03913	0.0578214	early stage p16-	control	Afamin OS=Homo sapiens OX=9606 GN=AFM PE=1 SV=1	506579	392557	618924	350383	414898	484731	504983	299307	457497	372832	327341	390785	400820	462347	416888	511189	415086	474856	497410
P00738;Q6IPM2	158	128	788.452	0.961468	0.233194	0.901426	not significant	1	not significant	0.913132	1.02046	0.0502521	early stage p16-	control	Haptoglobin OS=Homo sapiens OX=9606 GN=HP PE=1 SV=1	4.6101e+06	4.90031e+06	4.50651e+06	4.93185e+06	3.80876e+06	9.92049e+06	3.63674e+06	3.42585e+06	4.85143e+06	5.79175e+06	6.61864e+06	6.18096e+06	4.31489e+06	5.5252e+06	2.43524e+06	4.13598e+06	4.53885e+06	2.85694e+06	6.29802e+06
Q14624	7	6	39.8751	0.978905	0.235118	0.843525	not significant	1	not significant	0.876801	1.01443	0.0500755	early stage p16-	control	Inter-alpha-trypsin inhibitor heavy chain H4 OS=Homo sapiens OX=9606 GN=ITIH4 PE=1 SV=4	103180	89734.8	83120.7	77385.4	68961.5	90416.8	72770.2	52248.8	81435.1	64167.8	76268.7	76827.1	70875.1	78217.9	71748.6	84162.3	81102.1	79904.8	99814.7

## Sheet: early stage p16+ vs controls
							number of tests:	78								Normalized abundance
							corrected critical value:	0.00128205								early stage p16+																					control
Accession	Peptide count	Unique peptides	Confidence score	Anova (p)	q Value	T-Test Ind. P-value	Bonferroni-corrected significance	Bonferroni-corrected P-value	Benjamini-Hochberg significance	Benjamini-Hochberg P-value	Max fold change	Power	Highest mean condition	Lowest mean condition	Description	20190709_OPSCC_SEC_P_FRACTION_20_32_MIN_14	20190709_OPSCC_SEC_P_FRACTION_20_32_MIN_19	20190709_OPSCC_SEC_P_FRACTION_20_32_MIN_25	20190709_OPSCC_SEC_P_FRACTION_20_32_MIN_27	20190709_OPSCC_SEC_P_FRACTION_20_32_MIN_37	20190709_OPSCC_SEC_P_FRACTION_20_32_MIN_39	20190709_OPSCC_SEC_P_FRACTION_20_32_MIN_41	20190709_OPSCC_SEC_P_FRACTION_20_32_MIN_43	20190709_OPSCC_SEC_P_FRACTION_20_32_MIN_46	20190709_OPSCC_SEC_P_FRACTION_20_32_MIN_47	20190709_OPSCC_SEC_P_FRACTION_20_32_MIN_54	20190709_OPSCC_SEC_P_FRACTION_20_32_MIN_55	20190709_OPSCC_SEC_P_FRACTION_20_32_MIN_56	20190709_OPSCC_SEC_P_FRACTION_20_32_MIN_62	20190709_OPSCC_SEC_P_FRACTION_20_32_MIN_70	20190709_OPSCC_SEC_P_FRACTION_20_32_MIN_71	20190709_OPSCC_SEC_P_FRACTION_20_32_MIN_74	20190709_OPSCC_SEC_P_FRACTION_20_32_MIN_4b	20190709_OPSCC_SEC_P_FRACTION_20_32_MIN_51b	20190709_OPSCC_SEC_P_FRACTION_20_32_MIN_69b	20190709_OPSCC_SEC_P_FRACTION_20_32_MIN_49_B	20190709_OPSCC_SEC_P_FRACTION_20_32_MIN_75	20190709_OPSCC_SEC_P_FRACTION_20_32_MIN_76	20190709_OPSCC_SEC_P_FRACTION_20_32_MIN_77	20190709_OPSCC_SEC_P_FRACTION_20_32_MIN_78	20190709_OPSCC_SEC_P_FRACTION_20_32_MIN_79	20190709_OPSCC_SEC_P_FRACTION_20_32_MIN_82	20190709_OPSCC_SEC_P_FRACTION_20_32_MIN_83	20190709_OPSCC_SEC_P_FRACTION_20_32_MIN_84	20190709_OPSCC_SEC_P_FRACTION_20_32_MIN_85	20190709_OPSCC_SEC_P_FRACTION_20_32_MIN_86	20190709_OPSCC_SEC_P_FRACTION_20_32_MIN_81b
A0A075B6K0;P01717;P01718	3	3	13.3254	0.00153594	0.00780407	0.0192384	not significant	1	significant	0.0864455	27722.2	0.943993	early stage p16+	control	Immunoglobulin lambda variable 3-16 OS=Homo sapiens OX=9606 GN=IGLV3-16 PE=3 SV=2	7930.34	6791.16	651.721	5921.82	6968.42	5309.65	4386.34	9262.88	20.1136	5506.98	29.3013	30.5745	0	0	0	0	0	0	0	0	7.42866	0	0	0	0	0.99797	0	0	0	0	0	0
Q9P1Z3	6	3	31.7887	0.016386	0.0227064	0.0235207	not significant	1	significant	0.0865856	2.044	0.735849	early stage p16+	control	Potassium/sodium hyperpolarization-activated cyclic nucleotide-gated channel 3 OS=Homo sapiens OX=9606 GN=HCN3 PE=1 SV=2	82270.7	62851.8	117897	118393	156597	73037.9	119438	80318.6	108100	99769.9	72527.7	12482.3	22643.4	106632	82509.6	9865.73	77106.4	9816.76	101069	10109.8	154922	14253.2	16589.7	18393.4	12870	13495.7	107000	13718.3	151315	14443.6	15494	52535.9
A0M8Q6	5	3	26.3098	2.64868e-05	0.00121121	0.000135873	significant	0.0105981	significant	0.00765005	1.95633	0.998975	early stage p16+	control	Immunoglobulin lambda constant 7 OS=Homo sapiens OX=9606 GN=IGLC7 PE=1 SV=3	82430.4	84640.6	85478.8	59890	58837.2	34814.5	35113	63478.4	77902.2	52820.5	51432	55593.9	55113.3	95948.9	65979.2	80577.4	46069.2	33088.9	41568.2	30780.8	24491	45609.5	34006.9	25059.4	20476	30881.3	34113.4	23755.9	27302.1	25230.6	35396.8	23767.1
A0A0J9YY99;P01764;P01768;P0DP03	3	2	19.8459	0.000759775	0.00579059	0.00454921	not significant	0.354838	significant	0.043549	1.67297	0.968293	early stage p16+	control	Uncharacterized protein (Fragment) OS=Homo sapiens OX=9606 PE=1 SV=1	25201.6	24647.7	28106.8	20980	16267.4	17559.1	22730	21162.6	16546.1	19389.7	23226.5	17822.3	18136.1	18516.2	18352.2	13229	13100.2	18405	19654.2	10187.6	22277.4	689.216	5405.67	7104.79	4557.27	22842.7	23894.7	4099.18	28380.5	2281.59	7454.97	20251.6
P0DJI8	4	4	34.0006	0.207878	0.144396	0.383631	not significant	1	not significant	0.524968	1.60272	0.258988	early stage p16+	control	Serum amyloid A-1 protein OS=Homo sapiens OX=9606 GN=SAA1 PE=1 SV=1	29228.5	21123.7	21820.6	27650.9	18708.1	23154.5	238329	17402.1	25643.4	30707.1	22158.5	24063.4	19766.6	35564.6	20929.5	20827.2	18675.8	28366.9	20090	27373.9	17011.4	23676.3	24532.9	21933.6	28914	19422.8	17962.5	14920.4	22579.2	17007	15940.5	24698
P01871	60	59	423.744	0.0010104	0.00642048	0.000333465	significant	0.0260103	significant	0.00867009	1.59592	0.959835	control	early stage p16+	Immunoglobulin heavy constant mu OS=Homo sapiens OX=9606 GN=IGHM PE=1 SV=4	1.30148e+06	1.04563e+06	1.43079e+06	1.33711e+06	1.49363e+06	742696	1.0116e+06	895743	1.31712e+06	949763	1.0818e+06	871512	1.21713e+06	677832	1.17288e+06	998419	782433	980739	1.41607e+06	799768	998237	2.10295e+06	2.97991e+06	1.62373e+06	605101	1.29288e+06	1.38318e+06	1.22685e+06	1.61633e+06	2.31212e+06	1.44961e+06	2.23514e+06
O43866	6	6	31.1132	0.00243298	0.00908895	0.00362302	not significant	0.282596	significant	0.0403708	1.47837	0.920926	control	early stage p16+	CD5 antigen-like OS=Homo sapiens OX=9606 GN=CD5L PE=1 SV=1	40966.3	26955.7	36827.1	41487.7	57905.5	26980.1	37481.9	24429.9	46969.8	28038.1	40381.7	30349.8	39503	42259.4	32936.3	30254	20891.2	20856.2	37127.7	36123.1	24530.7	50773.1	92151.9	53184.4	31293.4	44296.7	38878.1	40782.8	42305.7	88876.3	37108.1	40427.8
P0C0L4;P0C0L5	16	13	113.974	0.00112323	0.00642048	0.00170176	not significant	0.132737	significant	0.0265475	1.47456	0.95624	early stage p16+	control	Complement C4-A OS=Homo sapiens OX=9606 GN=C4A PE=1 SV=2	51592.8	85871.2	90677.1	78339.3	70775.1	69502.1	84383.9	65437.7	55881.3	71196	44100.2	50070.3	45515.3	51482.5	54363.9	53076.6	52835	40631.6	59185.4	29480.6	87613.1	58662.4	44901.7	29057.4	33098.7	47222.3	54266	32860.9	52847.4	28116.1	27785.6	50144.2
P00738;Q6IPM2	158	128	788.452	0.00877476	0.0170208	0.0210572	not significant	1	significant	0.0864455	1.43542	0.814831	early stage p16+	control	Haptoglobin OS=Homo sapiens OX=9606 GN=HP PE=1 SV=1	8.67226e+06	9.7957e+06	6.64988e+06	7.80505e+06	5.476e+06	8.84753e+06	5.74471e+06	5.38526e+06	7.03942e+06	5.7691e+06	7.12787e+06	5.18387e+06	6.32109e+06	5.28015e+06	8.46022e+06	4.28631e+06	7.22857e+06	3.09287e+06	6.76172e+06	5.42225e+06	1.63901e+07	4.85143e+06	5.79175e+06	6.61864e+06	6.18096e+06	4.31489e+06	5.5252e+06	2.43524e+06	4.13598e+06	4.53885e+06	2.85694e+06	6.29802e+06
P01008	17	17	115.938	0.00020367	0.00188109	0.000748716	significant	0.0583999	significant	0.0146	1.43101	0.990458	early stage p16+	control	Antithrombin-III OS=Homo sapiens OX=9606 GN=SERPINC1 PE=1 SV=1	225558	348998	310293	299615	227810	275788	317185	228310	286096	252070	224022	241755	259875	199963	250020	176267	264116	147581	239588	195249	447672	244305	206347	149255	151799	180800	203993	154272	170067	164109	164709	193495
Q05655;P07900	6	6	31.0561	0.00677568	0.0154922	0.00843723	not significant	0.658104	significant	0.0530957	1.42171	0.841955	early stage p16+	control	Protein kinase C delta type OS=Homo sapiens OX=9606 GN=PRKCD PE=1 SV=2	127869	113745	80447.4	127279	116525	107155	147745	93627	69450.5	103417	95932.1	58742.1	54115.1	93470.4	95369.2	48625.3	118061	90023.1	119156	69280.7	177099	59450.4	77030.2	50968.6	53704.9	62091.1	86629.5	59552	95567.6	49450.3	67978.5	113920
P69905	5	5	36.6623	0.000168526	0.00188109	0.000196155	significant	0.0153001	significant	0.00765005	1.40434	0.992092	control	early stage p16+	Hemoglobin subunit alpha OS=Homo sapiens OX=9606 GN=HBA1 PE=1 SV=2	51437.8	75200.6	81948.4	53927.3	64498.3	70392.5	68421.1	80214.8	78561.5	82671.7	78378.1	95707.3	94748.9	56259.2	77201	80008.8	71500.6	77885.9	88876.4	101771	143401	101923	85888.5	103537	77220	110662	130157	113942	132782	106241	112215	156113
P01023	223	206	1462.23	0.0101603	0.0178699	0.0119106	not significant	0.929028	significant	0.0663592	1.39359	0.798025	early stage p16+	control	Alpha-2-macroglobulin OS=Homo sapiens OX=9606 GN=A2M PE=1 SV=3	5.01994e+06	5.64016e+06	5.91932e+06	4.82794e+06	3.49936e+06	4.48885e+06	5.16534e+06	5.70427e+06	4.85542e+06	4.2075e+06	3.66578e+06	2.97736e+06	2.44954e+06	2.58715e+06	4.52549e+06	3.04804e+06	2.95453e+06	7.56149e+06	3.40946e+06	7.1491e+06	5.9786e+06	3.92041e+06	3.50172e+06	2.57385e+06	2.48623e+06	3.27654e+06	1.82782e+06	2.77966e+06	3.31074e+06	3.28392e+06	3.71571e+06	5.26952e+06
P02750;Q9GZR7	21	20	183.841	0.026416	0.0327978	0.0199576	not significant	1	significant	0.0864455	1.39014	0.662412	early stage p16+	control	Leucine-rich alpha-2-glycoprotein OS=Homo sapiens OX=9606 GN=LRG1 PE=1 SV=2	305807	283770	220519	196062	143391	163004	306127	129385	244978	134256	108675	158749	93827.2	201893	203730	88865.1	122326	160592	109197	169193	228356	148370	130672	162888	108198	115427	117471	113455	129194	121261	136475	138153
O00329	3	3	21.7414	0.00196044	0.00896484	0.00502488	not significant	0.391941	significant	0.043549	1.3838	0.93257	control	early stage p16+	Phosphatidylinositol 4_5-bisphosphate 3-kinase catalytic subunit delta isoform OS=Homo sapiens OX=9606 GN=PIK3CD PE=1 SV=2	55700.3	56115.7	64313.8	47392.3	75947.3	55985.8	62501.8	74437.1	67456.7	71233.5	76485	57527.3	64907.7	55507.8	68890.9	58619.8	59601.4	145939	79381.5	109501	89916.2	79727	81221	73817.8	85182.8	76937.1	75971.7	95525.8	131158	138983	94957.8	151875
P01042	6	5	43.6723	0.00318013	0.00908895	0.00884929	not significant	0.690244	significant	0.0530957	1.34033	0.904274	control	early stage p16+	Kininogen-1 OS=Homo sapiens OX=9606 GN=KNG1 PE=1 SV=2	30739.8	29310.8	43126.6	51530	48976	34770.7	35942.7	28944	45700.1	40557.3	37390.5	43196.6	42123.4	54844.5	42673	46036.5	44667.7	38272.9	100444	55893.3	55906.7	73203.5	57664.4	68157.2	49408.7	57530.7	68700.3	43110.6	92486.3	48439.8	61104.3	47902.5
P04083	12	7	63.4963	0.0483318	0.0495128	0.0486752	not significant	1	not significant	0.13679	1.33547	0.554618	early stage p16+	control	Annexin A1 OS=Homo sapiens OX=9606 GN=ANXA1 PE=1 SV=2	93483.6	85569.5	60027.7	118718	108736	92363	141875	75006.6	56375.7	101015	78406.3	65119.6	50603.6	80182.4	76936.2	34940.3	100238	49199.1	120995	65768.3	156493	41250.9	60221.3	78219.1	40214.8	67026	80670	35720.3	110930	58734.7	61797.5	75955.4
P00739	30	9	378.694	0.0636515	0.0606396	0.0543653	not significant	1	not significant	0.13679	1.32245	0.500967	early stage p16+	control	Haptoglobin-related protein OS=Homo sapiens OX=9606 GN=HPR PE=2 SV=2	329953	282005	326483	336960	197334	229617	295464	271147	354222	242602	169401	164642	108598	186264	299410	201214	192722	496661	200973	455227	409509	280326	275590	181781	162749	181803	87353.9	178702	190199	207222	228145	303808
P02656	9	9	61.6185	0.00854745	0.0170208	0.0203591	not significant	1	significant	0.0864455	1.30841	0.817729	control	early stage p16+	Apolipoprotein C-III OS=Homo sapiens OX=9606 GN=APOC3 PE=1 SV=1	97073.2	160414	127706	191591	173891	190114	127553	123339	184906	254768	229422	147302	180895	142507	121560	141876	198095	228923	344234	385088	227028	273421	210711	231057	233047	173149	263502	247083	342333	281199	255170	215870
P01009;Q96IU4	168	150	967.971	0.0148321	0.0218791	0.0195301	not significant	1	significant	0.0864455	1.30571	0.749753	early stage p16+	control	Alpha-1-antitrypsin OS=Homo sapiens OX=9606 GN=SERPINA1 PE=1 SV=3	4.59776e+06	6.43481e+06	5.62506e+06	5.49569e+06	3.66849e+06	4.20717e+06	6.34378e+06	4.86322e+06	5.31632e+06	4.15088e+06	4.07477e+06	2.91667e+06	3.80259e+06	2.84501e+06	4.78658e+06	3.40703e+06	3.04604e+06	3.12288e+06	3.92374e+06	4.2942e+06	8.32194e+06	3.62954e+06	3.15885e+06	3.05434e+06	2.7369e+06	3.26097e+06	3.4231e+06	2.94954e+06	4.00733e+06	3.37903e+06	4.26637e+06	4.34329e+06
P19823	15	14	95.1544	0.050996	0.0506953	0.0451582	not significant	1	not significant	0.13679	1.3026	0.544351	early stage p16+	control	Inter-alpha-trypsin inhibitor heavy chain H2 OS=Homo sapiens OX=9606 GN=ITIH2 PE=1 SV=2	343604	312150	277201	376821	212338	148309	193687	159965	161751	141574	226075	138472	170654	123745	116216	185155	162721	252879	253626	230108	281197	231846	175316	123365	120873	168630	142051	178922	117878	179666	180364	177891
P01019	16	12	134.42	0.0684723	0.062623	0.0716367	not significant	1	not significant	0.169323	1.2834	0.486376	early stage p16+	control	Angiotensinogen OS=Homo sapiens OX=9606 GN=AGT PE=1 SV=1	215752	212527	215449	361645	177596	159016	288250	156501	195556	203140	132493	136184	127188	109347	182876	109836	177324	159356	200715	151366	383027	206274	138135	112037	141277	144082	136826	133595	166621	181313	141416	153500
P05090	4	3	32.9548	0.022558	0.0294728	0.0321486	not significant	1	not significant	0.109026	1.28167	0.687917	early stage p16+	control	Apolipoprotein D OS=Homo sapiens OX=9606 GN=APOD PE=1 SV=1	41342	26162.7	37965.3	38271.2	26742	18247.7	22014.9	22216.3	26078.5	25020.4	19432.6	17519.8	22732.4	24623.3	19202.1	15408.9	15889.4	16985.1	26182.5	20613.8	24185.5	16787.2	18162	19545.7	17470	18640.5	22447.1	14348.4	24708.2	17448.9	25125.9	12456.5
P20848	5	2	29.4813	0.00930529	0.0170208	0.00631356	not significant	0.492458	significant	0.0468707	1.28063	0.808227	control	early stage p16+	Putative alpha-1-antitrypsin-related protein OS=Homo sapiens OX=9606 GN=SERPINA2 PE=1 SV=1	11260.2	16486.1	14209.1	7942.06	15280.9	14391.6	14632.4	18193	15242	14887.5	16896.8	15634.7	16907.9	10444.1	19019.9	15107.3	12255.8	14218.4	11636.3	24071.6	14524.5	15653.2	21999	17305.6	14261.4	19150.5	19981.8	15130.6	27444.9	12350.1	23554.5	23293.8
P08697	11	8	72.5727	0.0173905	0.0233896	0.0225798	not significant	1	significant	0.0865856	1.26641	0.727311	early stage p16+	control	Alpha-2-antiplasmin OS=Homo sapiens OX=9606 GN=SERPINF2 PE=1 SV=3	83179.9	107082	103446	105137	60926.3	59286.4	88037.2	65985.1	81770.8	64793.1	58668.8	61657.9	49624.8	53612.7	69074	57230.4	56862	62787.3	58507.5	97900.1	104442	79857	64839.2	51704.9	48327.8	51050.3	39255.2	50160.2	58428.2	59448.4	68865.8	69175
A0A0B4J2B5;A0A0B4J1X8;A0A0C4DH32;P01766;P01782;P0DP04	5	3	52.1311	0.00547516	0.0131775	0.00660997	not significant	0.515577	significant	0.0468707	1.25219	0.861987	control	early stage p16+	Immunoglobulin heavy variable 3/OR16-9 (non-functional) (Fragment) OS=Homo sapiens OX=9606 GN=IGHV3OR16-9 PE=1 SV=1	74270	74484.2	89875.4	71804.4	101540	51799.5	67184.5	66550	77121.3	70501.8	99035.6	87751.4	73542	89265.4	82995.4	91047.9	65633.9	106003	144771	96574.6	69186	134986	119093	100421	68336.9	91148	120171	97493.2	91349.8	98109.4	119933	107414
P02760	15	13	106.413	0.0470479	0.0495128	0.0495474	not significant	1	not significant	0.13679	1.23476	0.559732	early stage p16+	control	Protein AMBP OS=Homo sapiens OX=9606 GN=AMBP PE=1 SV=1	139024	189739	185175	147226	125713	120075	102923	158449	119589	103989	100887	109462	99938.8	114628	62970.9	69605	94575.6	143211	123901	102447	117616	72547.5	64244.8	60363.1	92332.3	117346	125858	97914.5	119364	136005	80653.2	107135
P02763	24	16	197.09	0.0915536	0.078993	0.123143	not significant	1	not significant	0.246285	1.21944	0.427213	early stage p16+	control	Alpha-1-acid glycoprotein 1 OS=Homo sapiens OX=9606 GN=ORM1 PE=1 SV=1	1.83672e+06	1.90674e+06	1.30183e+06	1.56166e+06	1.30995e+06	1.88374e+06	2.32214e+06	1.20963e+06	1.40692e+06	1.41695e+06	1.4145e+06	1.19994e+06	1.37044e+06	1.05555e+06	1.38064e+06	993965	1.55831e+06	1.11931e+06	1.61505e+06	1.20634e+06	3.5289e+06	1.36805e+06	1.45225e+06	1.23408e+06	1.16057e+06	1.02715e+06	1.14938e+06	1.35175e+06	782937	1.37228e+06	1.51988e+06	1.58469e+06
P01876	58	44	355.869	0.0654801	0.0611086	0.0526571	not significant	1	not significant	0.13679	1.21805	0.495322	early stage p16+	control	Immunoglobulin heavy constant alpha 1 OS=Homo sapiens OX=9606 GN=IGHA1 PE=1 SV=2	2.02066e+06	1.38007e+06	1.61954e+06	1.6796e+06	674988	1.34144e+06	954582	1.31444e+06	1.31074e+06	975318	1.26275e+06	1.75673e+06	1.25334e+06	2.00587e+06	1.09689e+06	1.02739e+06	1.20976e+06	1.84942e+06	1.42674e+06	1.24162e+06	1.83219e+06	1.01436e+06	688624	1.01723e+06	978165	1.3094e+06	1.52871e+06	1.15553e+06	1.54493e+06	1.27456e+06	1.08999e+06	970295
P19652	10	7	86.0525	0.295963	0.185397	0.237597	not significant	1	not significant	0.395179	1.21058	0.191731	early stage p16+	control	Alpha-1-acid glycoprotein 2 OS=Homo sapiens OX=9606 GN=ORM2 PE=1 SV=2	118765	201660	166548	119123	96068.7	77897.6	172823	116502	91549.4	75647.9	69074.6	43484.4	69548.4	65936	106518	77520.9	80734.3	68540.5	119085	112564	224085	118325	80257.4	88386.3	74524.7	64693	98726.4	65781.4	91576.9	83618.1	59759.9	158155
P02765	55	53	308.099	0.0144601	0.0218791	0.0244216	not significant	1	significant	0.0865856	1.2062	0.753217	control	early stage p16+	Alpha-2-HS-glycoprotein OS=Homo sapiens OX=9606 GN=AHSG PE=1 SV=1	1.04775e+06	1.85971e+06	1.90287e+06	1.93545e+06	1.54003e+06	1.18789e+06	1.46479e+06	1.23252e+06	1.83655e+06	1.33102e+06	1.75406e+06	1.29235e+06	2.13993e+06	1.46251e+06	1.85255e+06	1.64682e+06	1.41485e+06	1.22203e+06	2.07263e+06	2.22963e+06	2.99904e+06	2.10934e+06	2.12295e+06	2.0378e+06	1.52082e+06	2.06624e+06	2.38086e+06	2.11168e+06	2.25084e+06	1.73582e+06	1.98597e+06	2.05991e+06
Q9H819	2	2	10.3721	0.0344473	0.0393808	0.056219	not significant	1	not significant	0.137034	1.19849	0.616934	control	early stage p16+	DnaJ homolog subfamily C member 18 OS=Homo sapiens OX=9606 GN=DNAJC18 PE=2 SV=1	139429	147339	157357	193505	153470	153953	212362	167391	240020	158718	190285	141418	140060	157444	193416	167495	164906	223145	253016	277682	323566	201137	215583	184523	191700	182671	196506	200523	275797	208107	286554	340389
P02787;P08582	288	271	1499.48	0.0131062	0.0214046	0.0388283	not significant	1	not significant	0.126192	1.18401	0.766324	control	early stage p16+	Serotransferrin OS=Homo sapiens OX=9606 GN=TF PE=1 SV=3	9.9995e+06	1.07139e+07	1.33595e+07	1.25876e+07	1.21179e+07	1.10727e+07	1.39416e+07	1.16139e+07	1.26532e+07	1.20714e+07	9.00644e+06	1.04602e+07	1.13507e+07	1.05551e+07	1.2582e+07	8.97542e+06	9.08304e+06	1.16911e+07	1.31516e+07	1.45838e+07	2.40917e+07	1.35835e+07	1.44281e+07	1.28865e+07	1.17715e+07	1.28358e+07	1.52951e+07	1.24419e+07	1.6733e+07	1.73881e+07	1.54986e+07	1.56987e+07
P00450	63	62	568.312	0.214007	0.144396	0.12786	not significant	1	not significant	0.249327	1.18159	0.25325	early stage p16+	control	Ceruloplasmin OS=Homo sapiens OX=9606 GN=CP PE=1 SV=1	827983	1.16819e+06	1.03943e+06	863176	948909	759991	1.06485e+06	840595	1.06346e+06	666336	514489	570065	555540	445412	1.01761e+06	431565	965760	589154	763586	671512	1.32287e+06	694021	721247	615285	569124	667225	703517	543419	679392	627261	775833	980058
P01591	12	12	67.6685	0.214721	0.144396	0.158236	not significant	1	not significant	0.293866	1.17643	0.252595	control	early stage p16+	Immunoglobulin J chain OS=Homo sapiens OX=9606 GN=JCHAIN PE=1 SV=4	144062	121037	127101	94737.3	129070	114334	103643	124080	196417	122939	163304	84182.9	168358	103960	157131	87467.4	110875	120760	184690	169873	108761	125074	111819	128653	86224.7	175362	194975	113287	207918	132822	121237	289103
O14791	6	6	24.6417	0.11912	0.095565	0.273983	not significant	1	not significant	0.445013	1.1706	0.372725	control	early stage p16+	Apolipoprotein L1 OS=Homo sapiens OX=9606 GN=APOL1 PE=1 SV=5	5781.6	15458.4	23156.5	18954.9	23381.6	23454.1	25951.4	14475.9	16648.7	23075.9	16195.6	23603.3	15545.8	11885.8	15978.8	13821.5	19553.9	15164.7	30433.7	20233.1	53988.6	20622.3	24683.9	15858.3	19940.5	18988.4	21636.4	26395	26110.8	25735.9	25045.6	36649.9
Q8WWL7	6	3	23.6546	0.0568077	0.0552711	0.119721	not significant	1	not significant	0.245744	1.1699	0.523414	control	early stage p16+	G2/mitotic-specific cyclin-B3 OS=Homo sapiens OX=9606 GN=CCNB3 PE=1 SV=2	41955.6	38757.6	59872.6	45490.8	47027.2	38233.1	47153.7	45107.5	41131.7	49695.2	47401.4	48433.9	36043.9	46322.9	50969.1	48051.2	40479.9	79610.7	82208.8	96410.1	80680.3	43649.9	54861.6	56313.1	49688	59251	69792.8	62243.5	71852.7	61898.8	75664.2	75632.1
P02042	4	2	17.2287	0.121569	0.0958485	0.0995618	not significant	1	not significant	0.21648	1.1656	0.368503	early stage p16+	control	Hemoglobin subunit delta OS=Homo sapiens OX=9606 GN=HBD PE=1 SV=2	21145.5	18988.3	23543.1	17586.4	14092.4	16053.6	14886.4	18491.6	14923.8	14444	8483.17	14593.6	10519.7	18855.5	13003.1	10091	13755.7	20276.4	20496.5	16786.4	15038.7	15121.2	11085.5	12015.9	8824.06	14547.2	20350.2	13042.7	13604.2	13133	16821.8	12473.7
Q12774	6	3	27.2596	0.439881	0.248336	0.34211	not significant	1	not significant	0.503482	1.16364	0.12552	early stage p16+	control	Rho guanine nucleotide exchange factor 5 OS=Homo sapiens OX=9606 GN=ARHGEF5 PE=1 SV=3	35024.9	42271.9	62359.5	131141	92978	52093.5	52052.9	49652.4	97816	101319	38010.2	39826.9	28868.6	63280.5	37680.9	45684.4	35485.3	51520.3	63047.8	49277.7	60246	81499.7	64271.4	48906.2	38736.7	38491.4	47767.1	55968.4	45557.1	37538.1	59322.3	35459.8
Q7Z5M8	3	3	12.9697	0.211772	0.144396	0.28123	not significant	1	not significant	0.445013	1.16103	0.255319	control	early stage p16+	Protein ABHD12B OS=Homo sapiens OX=9606 GN=ABHD12B PE=2 SV=1	45431.3	56973.3	93820.8	96658.5	84946.6	62968.1	80793	77897	96587.7	106865	74849.7	78207	60496.4	73807.8	84174.8	95698.2	82519.2	130241	204095	138082	194539	42804.5	108010	95947.2	93041	105729	136819	130774	128984	103164	168403	114588
Q9Y243	2	2	8.5161	0.0487238	0.0495128	0.0471183	not significant	1	not significant	0.13679	1.16019	0.553079	control	early stage p16+	RAC-gamma serine/threonine-protein kinase OS=Homo sapiens OX=9606 GN=AKT3 PE=1 SV=1	20480.4	31838.7	22459.1	19401.2	21369	19191.8	17903.5	22391.8	21852.4	22502.9	29513.4	26415.9	28581.4	15923.5	23310.1	20274.3	19563.8	18578.5	18707.2	25329.2	12435.8	26035.7	18086.9	23213.4	23631.4	30469.2	32315.3	26360.4	24528.1	25180.4	29483.8	19045.7
Q68CJ6	4	2	19.6749	0.0337965	0.0393808	0.10639	not significant	1	not significant	0.224281	1.16002	0.620306	control	early stage p16+	Nuclear GTPase SLIP-GC OS=Homo sapiens OX=9606 GN=NUGGC PE=2 SV=3	324665	334921	381331	443306	333904	344822	441343	355463	434358	390201	323069	440116	387592	338522	465794	336121	347121	451655	454413	622708	872276	465762	507956	445380	388338	450986	503270	426932	601111	557639	510939	503212
P02647	100	93	640.077	0.0365349	0.0407487	0.052054	not significant	1	not significant	0.13679	1.1555	0.606436	control	early stage p16+	Apolipoprotein A-I OS=Homo sapiens OX=9606 GN=APOA1 PE=1 SV=1	1.7724e+06	2.99797e+06	3.8579e+06	3.57311e+06	3.55305e+06	3.11186e+06	3.13278e+06	3.23225e+06	3.56948e+06	3.43984e+06	3.49069e+06	3.12038e+06	3.11644e+06	2.62213e+06	3.64721e+06	3.3793e+06	3.41424e+06	3.58391e+06	4.4727e+06	5.09187e+06	5.85712e+06	4.81442e+06	3.79658e+06	3.27698e+06	3.87965e+06	3.67176e+06	4.15136e+06	3.88228e+06	4.3449e+06	3.93464e+06	4.62536e+06	4.43363e+06
B9A064;P0CG04	22	13	136.452	0.0879833	0.0773724	0.226906	not significant	1	not significant	0.393303	1.15491	0.435397	early stage p16+	control	Immunoglobulin lambda-like polypeptide 5 OS=Homo sapiens OX=9606 GN=IGLL5 PE=2 SV=2	211184	174826	185846	141074	124361	165278	96205.4	165252	153266	144405	110076	182604	141557	146801	144884	160761	112695	179676	249840	137438	113512	131202	116066	72050.6	71889.3	180352	273961	79564	148453	100590	164753	131321
P19827	12	10	84.9546	0.289429	0.185397	0.30953	not significant	1	not significant	0.464296	1.15069	0.195793	early stage p16+	control	Inter-alpha-trypsin inhibitor heavy chain H1 OS=Homo sapiens OX=9606 GN=ITIH1 PE=1 SV=3	26825.7	47943.7	63724.2	74031.8	66288.3	37848	45197.8	42719.9	65648.3	42212.9	23548.9	23012.9	26922.1	45537.8	37171.4	39583.2	47980.7	34924.1	65006.1	33502.9	59218.5	80927.8	48545.6	27245.9	46636.3	32173.4	33832.2	34372.3	30075.8	31062.6	27544.2	39513.9
P51884	11	11	78.5629	0.0031553	0.00908895	0.00228989	not significant	0.178611	significant	0.0297685	1.14869	0.904798	control	early stage p16+	Lumican OS=Homo sapiens OX=9606 GN=LUM PE=1 SV=2	265480	246830	257152	276765	215575	189438	244153	227058	258631	232927	268105	254883	265745	240262	212911	241046	207192	256178	226993	253517	310673	283447	302561	275792	228178	278960	303565	256099	334776	290923	316280	229050
P01861	24	13	276.68	0.18866	0.136939	0.604722	not significant	1	not significant	0.737005	1.14711	0.278342	early stage p16+	control	Immunoglobulin heavy constant gamma 4 OS=Homo sapiens OX=9606 GN=IGHG4 PE=1 SV=1	346325	435330	326129	368182	153042	433998	374183	862389	503956	368796	171452	234814	438902	147750	137827	145774	148777	100300	316842	171578	287960	101926	67466.3	68156.6	182556	328657	336884	111512	858041	241070	561817	98316.3
O95445	3	3	18.5337	0.14064	0.109005	0.202217	not significant	1	not significant	0.358639	1.14387	0.338326	early stage p16+	control	Apolipoprotein M OS=Homo sapiens OX=9606 GN=APOM PE=1 SV=2	32239	52516.4	59767.1	39216.5	43351.4	60005.9	41385.7	42514.7	41472.4	48686.2	42408.5	44793.2	60510	28294.7	56546.6	45790	50278	31158.1	51525.9	32876	72477.5	22343.3	36244.6	42825.5	38866.3	53350.3	61340.1	30121.2	60777.6	21084	39519.7	41294.8
P02790	44	42	295.149	0.0764565	0.0685541	0.0999138	not significant	1	not significant	0.21648	1.14058	0.464098	control	early stage p16+	Hemopexin OS=Homo sapiens OX=9606 GN=HPX PE=1 SV=2	812072	959185	1.02648e+06	1.28757e+06	975115	920291	1.18414e+06	844723	1.20558e+06	1.06675e+06	878061	758539	837765	905242	942462	981255	1.11324e+06	1.06385e+06	1.51114e+06	1.24647e+06	1.64456e+06	1.81641e+06	1.29949e+06	1.10561e+06	1.0601e+06	960256	1.43425e+06	994739	1.16079e+06	986194	1.20852e+06	1.21579e+06
P0DOY2;P0DOY3;P0CF74	11	3	128.228	0.666445	0.338619	0.715726	not significant	1	not significant	0.833233	1.13761	0.0728501	early stage p16+	control	Immunoglobulin lambda constant 2 OS=Homo sapiens OX=9606 GN=IGLC2 PE=1 SV=1	10960.3	9185.51	5706.35	3202.6	3074.45	1918.24	1023.67	5981.56	612.94	1361.47	2423.38	2871.93	1625.37	529.529	118.273	208.275	1035.73	4467.28	15433	6819.05	8237.34	535.575	1114.54	1263.88	2158.13	2490.82	3224.55	3868.73	4424.03	9540.86	5774.8	5569.04
P01860	24	8	313.022	0.293518	0.185397	0.202309	not significant	1	not significant	0.358639	1.12917	0.193237	early stage p16+	control	Immunoglobulin heavy constant gamma 3 OS=Homo sapiens OX=9606 GN=IGHG3 PE=1 SV=2	244107	135973	233997	163317	174950	176955	140943	93965.8	123043	109871	129246	109964	175793	104578	160452	104704	121322	172751	160772	210623	184597	151047	167428	115633	102677	134884	146855	118083	136013	135666	142393	148574
P04217	42	37	339.219	0.115633	0.0944241	0.136147	not significant	1	not significant	0.259011	1.12568	0.378889	control	early stage p16+	Alpha-1B-glycoprotein OS=Homo sapiens OX=9606 GN=A1BG PE=1 SV=4	732560	934227	956420	817122	940329	778751	1.08824e+06	879454	1.01119e+06	776199	900630	802235	936171	608499	997338	695954	838179	1.02255e+06	1.07415e+06	1.2726e+06	1.49056e+06	1.00541e+06	912038	840786	998925	861104	861927	915054	1.28435e+06	1.1943e+06	1.1095e+06	1.54608e+06
P01834	44	43	216.423	0.213205	0.144396	0.238121	not significant	1	not significant	0.395179	1.12063	0.25399	early stage p16+	control	Immunoglobulin kappa constant OS=Homo sapiens OX=9606 GN=IGKC PE=1 SV=2	2.33521e+06	2.25824e+06	2.64045e+06	2.19333e+06	1.21745e+06	1.62261e+06	1.78599e+06	2.08345e+06	1.94439e+06	1.33081e+06	1.66438e+06	1.42927e+06	1.73005e+06	1.89513e+06	1.76894e+06	1.06091e+06	1.7113e+06	1.75378e+06	2.85956e+06	1.55422e+06	1.72399e+06	1.34106e+06	1.15324e+06	1.15703e+06	1.14554e+06	1.92153e+06	2.13275e+06	1.38059e+06	1.70041e+06	1.65852e+06	2.0779e+06	2.35684e+06
Q66GS9;Q5EBN2	5	2	30.9496	0.34235	0.200708	0.287155	not significant	1	not significant	0.445013	1.12049	0.16602	early stage p16+	control	Centrosomal protein of 135 kDa OS=Homo sapiens OX=9606 GN=CEP135 PE=1 SV=2	23881.9	32311.3	58086.8	36960.2	24863.6	31534.4	35379.2	31134.4	46484.6	24142	25750.3	18487.5	25367.8	26339.7	43027.9	23322.8	32134.3	19691.6	31566	37584.6	36241.1	40734.7	29380.7	28319.8	28236.3	22112.4	24529.5	21493.5	30815	21681.7	29537.7	33702.4
P27169	9	8	66.8326	0.316386	0.190367	0.483717	not significant	1	not significant	0.63949	1.10277	0.179774	control	early stage p16+	Serum paraoxonase/arylesterase 1 OS=Homo sapiens OX=9606 GN=PON1 PE=1 SV=3	17714.8	32809.7	43444.9	37307.3	38742.9	23420.2	18029	20827.3	27440.8	21697.4	18360.4	24824.4	21514.5	16283	21221.4	23813.8	15344.8	21485.4	31410.3	36397.7	63167.5	48676.2	27813.1	17731.1	27272.9	22511.7	35530.2	27602	32705.4	21930.3	39766.6	30752
P01859	35	28	277.884	0.597471	0.314041	0.511327	not significant	1	not significant	0.657079	1.09937	0.0845426	control	early stage p16+	Immunoglobulin heavy constant gamma 2 OS=Homo sapiens OX=9606 GN=IGHG2 PE=1 SV=2	612233	769129	834727	654588	566313	479001	595829	480063	455191	426823	364474	669284	556236	872363	887190	451279	691969	559960	1.28104e+06	1.04967e+06	886207	551447	491312	581775	416427	762304	1.06547e+06	609177	742088	477953	1.58065e+06	866105
P68871	6	3	35.7948	0.307505	0.187491	0.584078	not significant	1	not significant	0.723144	1.0975	0.184841	control	early stage p16+	Hemoglobin subunit beta OS=Homo sapiens OX=9606 GN=HBB PE=1 SV=2	19317.2	11657.1	12559.3	12745.6	10718	13123.3	11847	14395.5	14570.3	11818.7	7068.2	14374.7	6596.42	13614.2	8316.49	9785.43	10905.4	41451.3	14284	19231.5	24680.2	15907.6	15816.5	14043	9708.78	13934.8	16850.9	14055.9	15824.8	14746.5	12468.7	30865.1
P20742	24	10	198.719	0.0950922	0.0805268	0.0987659	not significant	1	not significant	0.21648	1.09563	0.419393	early stage p16+	control	Pregnancy zone protein OS=Homo sapiens OX=9606 GN=PZP PE=1 SV=4	146861	148342	202385	208686	174618	130382	165902	145218	165902	155334	150258	142579	127785	127419	144973	124541	128459	148115	156432	161136	183966	150802	147366	117862	120555	138672	137897	127397	173406	144320	156391	134000
P02766	4	3	28.5973	0.717714	0.356741	0.549625	not significant	1	not significant	0.691464	1.08995	0.0660016	early stage p16+	control	Transthyretin OS=Homo sapiens OX=9606 GN=TTR PE=1 SV=1	49192.4	42735.6	37748	60283	23438.4	25092.2	33507.4	31373.3	22760.8	21353.7	12543.3	17157.3	14949.8	20893.4	24886.9	22390.5	19032	33127.2	27282.9	30515.9	22959.5	36920.4	34682.9	26231	26379.3	21014.9	18030.5	17560.5	20189	21842.3	25914.5	36325.5
P08185	8	8	46.9804	0.383446	0.221956	0.360665	not significant	1	not significant	0.511489	1.0892	0.147053	early stage p16+	control	Corticosteroid-binding globulin OS=Homo sapiens OX=9606 GN=SERPINA6 PE=1 SV=1	76315.6	74673	84218.1	94016	73217.4	51473.6	86622.8	65588.1	61824.3	66602.9	57333.9	70309.6	59551.2	80439.7	67764.4	54364.2	63648.9	99335.5	97930.7	104443	133878	44109	90809.6	65983.8	52764.8	76998	82243.5	57969.2	78293.2	69977.5	81521.2	80113.7
P10909	13	11	85.1132	0.330251	0.196129	0.29097	not significant	1	not significant	0.445013	1.08851	0.172241	control	early stage p16+	Clusterin OS=Homo sapiens OX=9606 GN=CLU PE=1 SV=1	58066.9	92185.9	102109	96208.8	104117	86941.6	82840.1	74555.5	86653.1	78933.9	82516.1	85179.1	73807.5	71244.8	75302.8	75371.9	88585.8	90774.4	135458	112051	125226	97484.3	102176	105184	101837	92305.8	107772	68778	123040	62161.9	74105	136009
Q14624	7	6	39.8751	0.454428	0.25342	0.358054	not significant	1	not significant	0.511489	1.08054	0.120675	early stage p16+	control	Inter-alpha-trypsin inhibitor heavy chain H4 OS=Homo sapiens OX=9606 GN=ITIH4 PE=1 SV=4	65487.5	92859	93465.8	86917	88671.3	84719.1	111424	76580.2	102233	88266.2	61912.7	52641.8	72424	73017.6	85856.1	65971.1	81569.8	64051.8	93519.4	87842.4	153957	81435.1	64167.8	76268.7	76827.1	70875.1	78217.9	71748.6	84162.3	81102.1	79904.8	99814.7
P01857	58	38	330.439	0.59556	0.314041	0.416236	not significant	1	not significant	0.559766	1.07928	0.0849118	early stage p16+	control	Immunoglobulin heavy constant gamma 1 OS=Homo sapiens OX=9606 GN=IGHG1 PE=1 SV=1	1.78483e+06	1.25539e+06	2.42321e+06	1.86423e+06	1.27781e+06	912913	1.08523e+06	1.10418e+06	1.77085e+06	942560	1.26102e+06	814776	1.4293e+06	1.21568e+06	1.54741e+06	1.27179e+06	1.10819e+06	1.23876e+06	1.81776e+06	1.68907e+06	1.72861e+06	1.6037e+06	1.14272e+06	1.23782e+06	1.49252e+06	1.19482e+06	1.27904e+06	1.04552e+06	1.43129e+06	1.17791e+06	1.36759e+06	1.36554e+06
P02652	30	28	223.656	0.408074	0.233259	0.641535	not significant	1	not significant	0.758178	1.07824	0.137082	control	early stage p16+	Apolipoprotein A-II OS=Homo sapiens OX=9606 GN=APOA2 PE=1 SV=1	494936	1.00615e+06	1.2553e+06	1.05184e+06	779172	720033	624332	565306	587344	627875	961434	903701	773401	590151	707294	742888	822313	940013	1.83012e+06	1.68426e+06	2.36374e+06	1.29142e+06	943200	512046	737872	752496	1.11278e+06	893033	1.20091e+06	1.38722e+06	927706	1.55502e+06
P01024	117	109	1004.43	0.304362	0.187491	0.377585	not significant	1	not significant	0.524968	1.06927	0.186683	control	early stage p16+	Complement C3 OS=Homo sapiens OX=9606 GN=C3 PE=1 SV=2	1.47697e+06	2.0713e+06	1.92169e+06	2.02176e+06	1.64428e+06	1.72315e+06	2.04856e+06	1.70729e+06	1.74694e+06	1.7118e+06	1.32624e+06	1.31532e+06	1.39933e+06	1.25138e+06	1.52803e+06	1.49733e+06	1.63935e+06	2.00102e+06	2.35383e+06	2.08734e+06	2.9047e+06	2.41746e+06	2.10419e+06	1.67814e+06	1.77646e+06	1.43395e+06	1.96957e+06	1.57967e+06	1.68475e+06	1.89817e+06	2.00026e+06	2.39239e+06
K7ER74;P02655	3	2	18.8463	0.969445	0.434351	0.912472	not significant	1	not significant	0.942317	1.04532	0.0501776	control	early stage p16+	APOC4-APOC2 readthrough (NMD candidate) OS=Homo sapiens OX=9606 GN=APOC4-APOC2 PE=1 SV=1	7302.41	13142	4728.32	5733.53	1408.05	2370.33	1449.86	1850.39	1577.82	1835.66	2911.47	3941.79	2850.05	894.983	660.789	836.905	4691.94	10595.8	19320.2	13538.5	28825.5	6726.8	4134.51	2664.43	6920.82	2769.27	229.879	6370.41	328.314	21057.3	10966	9268.73
P01011	33	30	227.821	0.50809	0.279932	0.51387	not significant	1	not significant	0.657079	1.0434	0.104884	early stage p16+	control	Alpha-1-antichymotrypsin OS=Homo sapiens OX=9606 GN=SERPINA3 PE=1 SV=2	463801	514465	495292	495050	455407	423096	673382	398985	531715	538494	529765	382466	423972	453325	522146	510751	535419	476604	648474	532890	749787	684897	569872	491524	464201	436519	479961	485211	398353	401163	517968	469702
P07477	2	2	16.4517	0.629307	0.323341	0.633751	not significant	1	not significant	0.758178	1.0366	0.0787642	control	early stage p16+	Trypsin-1 OS=Homo sapiens OX=9606 GN=PRSS1 PE=1 SV=1	72065.1	45212.9	47853.7	45803.8	52044.7	35452.8	48390.3	40753.5	66715.1	34966	55072.6	40914.2	53585	62659.4	52482.8	53109.9	43165	56922	66688.7	63519.2	42837.7	54435.4	62439.6	67795.3	36341	50842.3	56807.3	39753.3	46657.9	46343.9	56977.8	68143.1
P02774;Q9UL03	84	77	617.147	0.620004	0.322181	0.729985	not significant	1	not significant	0.837336	1.02685	0.0803822	control	early stage p16+	Vitamin D-binding protein OS=Homo sapiens OX=9606 GN=GC PE=1 SV=1	1.38936e+06	1.74347e+06	2.13578e+06	2.38222e+06	1.68904e+06	1.49882e+06	1.87547e+06	1.48282e+06	1.72023e+06	1.49169e+06	1.49173e+06	1.50031e+06	1.87976e+06	1.53476e+06	2.16077e+06	1.08122e+06	1.35531e+06	1.29021e+06	1.75895e+06	1.97646e+06	2.67542e+06	1.86862e+06	1.63424e+06	1.56546e+06	1.75261e+06	1.48836e+06	1.37934e+06	1.53849e+06	2.09037e+06	2.17606e+06	1.7004e+06	2.23072e+06
P22792	3	3	13.7304	0.589813	0.314041	0.918155	not significant	1	not significant	0.942317	1.02186	0.0860377	early stage p16+	control	Carboxypeptidase N subunit 2 OS=Homo sapiens OX=9606 GN=CPN2 PE=1 SV=3	12013.7	51086.6	28051.7	43020.7	18858.2	25914.8	22731.6	70077.6	38606.7	23294.3	12033.3	16549.9	16363.5	12554.7	11639.2	11439.2	19377.7	22408.8	41513.1	37215.8	76118.8	36755.1	33255.1	21171.1	28817.4	17824.3	16509.3	29632.7	23863.6	38859.5	43999.4	22446.6
P01877	18	6	155.826	0.794807	0.379351	0.806434	not significant	1	not significant	0.898598	1.02112	0.0582371	early stage p16+	control	Immunoglobulin heavy constant alpha 2 OS=Homo sapiens OX=9606 GN=IGHA2 PE=1 SV=4	86778.2	82997.4	97938.2	96333.7	54102.7	63693.4	61737.1	59690.4	81273	61163.2	85090.6	76294.2	75217.2	84168.1	53030.7	62048.1	53207	50433.4	58893.1	55485.8	49576.6	69026.3	55620.4	59409.4	56569.7	67291.6	68848.6	67802.8	78289.4	83692.8	97296.7	39534.1
P00734	22	20	176.221	0.579605	0.314041	0.74651	not significant	1	not significant	0.84388	1.02	0.0880971	control	early stage p16+	Prothrombin OS=Homo sapiens OX=9606 GN=F2 PE=1 SV=2	549016	460793	602591	674833	548754	373390	460297	473415	538350	458774	536681	361631	483556	389903	446041	395943	371984	351482	443135	415475	622807	515548	477267	447017	449592	451522	463683	476654	566259	540493	496376	436438
P06727	53	46	447.862	0.961285	0.434351	0.886509	not significant	1	not significant	0.942317	1.01424	0.0502853	early stage p16+	control	Apolipoprotein A-IV OS=Homo sapiens OX=9606 GN=APOA4 PE=1 SV=3	636092	768550	955748	789103	946835	1.08455e+06	1.19485e+06	1.1207e+06	930590	1.11899e+06	733021	713309	810334	799871	1.17968e+06	772953	919731	1.60795e+06	1.07597e+06	1.09863e+06	1.82308e+06	849725	941810	874117	853535	864177	1.2201e+06	801785	1.3694e+06	821846	1.16324e+06	1.12744e+06
P43652	25	21	186.069	0.683068	0.343251	0.858495	not significant	1	not significant	0.942317	1.01372	0.0704699	control	early stage p16+	Afamin OS=Homo sapiens OX=9606 GN=AFM PE=1 SV=1	340064	507573	608742	505562	454210	395088	499014	477014	419004	444477	419301	309142	343966	241422	365923	377183	275506	404225	376120	523738	614926	457497	372832	327341	390785	400820	462347	416888	511189	415086	474856	497410
P02788	5	2	33.837	0.810013	0.381865	0.911388	not significant	1	not significant	0.942317	1.01177	0.0570326	control	early stage p16+	Lactotransferrin OS=Homo sapiens OX=9606 GN=LTF PE=1 SV=6	96147.7	102765	64620.3	58548.8	56033.2	59878	61226.1	45187.4	63370.7	46910.8	78470.4	45704.6	64648.2	33886.6	49255.4	45612.7	50677.9	47449.7	43397	42978.4	70950.5	61635.8	45108.3	50960.9	52893.4	62079.1	53120.1	70490.9	50054.8	90737.3	73078.7	40498.2
P48426;Q8TBX8	3	2	16.1207	0.879883	0.406424	0.949172	not significant	1	not significant	0.949172	1.00836	0.0527701	control	early stage p16+	Phosphatidylinositol 5-phosphate 4-kinase type-2 alpha OS=Homo sapiens OX=9606 GN=PIP4K2A PE=1 SV=2	43735	56906	69573.7	84644.3	59111.9	56740.2	100948	53030.3	64761.1	88068.6	57284.3	46876.5	58506	44696.4	83362.4	43711.7	57179.1	68298	59030.2	102119	145669	63514.2	48472.1	64571.1	80449.1	57605.2	49961.5	48378.1	108636	58309.5	71605.4	111335
Q9Y4F9	4	4	20.1088	0.937171	0.428556	0.895547	not significant	1	not significant	0.942317	1.00802	0.0507526	control	early stage p16+	Rho family-interacting cell polarization regulator 2 OS=Homo sapiens OX=9606 GN=RIPOR2 PE=1 SV=4	32408.8	26253.1	26017.1	29976.1	30042.9	29188.4	28600.6	21922.9	29950.8	27769.6	26845.4	23772.1	26382.4	29624.2	24054.5	21519.1	24923	28629.9	34782.8	38467.3	35735.2	22528.1	32225.6	29680.2	33480.4	26167.4	24975.6	25555.2	27437.3	32722.6	21985.7	38393.6
P05155	5	4	32.7623	0.978338	0.434351	0.944281	not significant	1	not significant	0.949172	1.00495	0.0500893	early stage p16+	control	Plasma protease C1 inhibitor OS=Homo sapiens OX=9606 GN=SERPING1 PE=1 SV=2	50465.6	57750.6	62445.9	66202.5	46673.9	57735.2	55747.8	56910.2	62583.1	48878.3	55341.5	63463.9	43696.8	57356.4	57120.9	48733.9	66041.7	94177.2	65626	71888.9	87588.3	73405	59134.2	45146.3	65556	53855.5	62032.1	52685.4	63759.2	64869.1	50481.2	74387.8

## Sheet: early stage p16+ vs early p16-
																Normalized abundance
																early stage p16-								early stage p16+
Accession	Peptide count	Unique peptides	Confidence score	Anova (p)	q Value	T-Test Ind. P-value	Bonferroni-corrected significance	Bonferroni-corrected P-value	Benjamini-Hochberg significance	Benjamini-Hochberg P-value	Max fold change	Power	Highest mean condition	Lowest mean condition	Description	20190709_OPSCC_SEC_P_FRACTION_20_32_MIN_6	20190709_OPSCC_SEC_P_FRACTION_20_32_MIN_11	20190709_OPSCC_SEC_P_FRACTION_20_32_MIN_16	20190709_OPSCC_SEC_P_FRACTION_20_32_MIN_23	20190709_OPSCC_SEC_P_FRACTION_20_32_MIN_28	20190709_OPSCC_SEC_P_FRACTION_20_32_MIN_29	20190709_OPSCC_SEC_P_FRACTION_20_32_MIN_33	20190709_OPSCC_SEC_P_FRACTION_20_32_MIN_60	20190709_OPSCC_SEC_P_FRACTION_20_32_MIN_14	20190709_OPSCC_SEC_P_FRACTION_20_32_MIN_19	20190709_OPSCC_SEC_P_FRACTION_20_32_MIN_25	20190709_OPSCC_SEC_P_FRACTION_20_32_MIN_27	20190709_OPSCC_SEC_P_FRACTION_20_32_MIN_37	20190709_OPSCC_SEC_P_FRACTION_20_32_MIN_39	20190709_OPSCC_SEC_P_FRACTION_20_32_MIN_41	20190709_OPSCC_SEC_P_FRACTION_20_32_MIN_43	20190709_OPSCC_SEC_P_FRACTION_20_32_MIN_46	20190709_OPSCC_SEC_P_FRACTION_20_32_MIN_47	20190709_OPSCC_SEC_P_FRACTION_20_32_MIN_54	20190709_OPSCC_SEC_P_FRACTION_20_32_MIN_55	20190709_OPSCC_SEC_P_FRACTION_20_32_MIN_56	20190709_OPSCC_SEC_P_FRACTION_20_32_MIN_62	20190709_OPSCC_SEC_P_FRACTION_20_32_MIN_70	20190709_OPSCC_SEC_P_FRACTION_20_32_MIN_71	20190709_OPSCC_SEC_P_FRACTION_20_32_MIN_74	20190709_OPSCC_SEC_P_FRACTION_20_32_MIN_4b	20190709_OPSCC_SEC_P_FRACTION_20_32_MIN_51b	20190709_OPSCC_SEC_P_FRACTION_20_32_MIN_69b	20190709_OPSCC_SEC_P_FRACTION_20_32_MIN_49_B
P0DOY2;P0DOY3;P0CF74	11	3	128.228	0.0657365	0.398286	0.0316265	not significant	1	not significant	0.399609	2.34313	0.543478	early stage p16-	early stage p16+	Immunoglobulin lambda constant 2 OS=Homo sapiens OX=9606 GN=IGLC2 PE=1 SV=1	30304.1	10467.1	12957.3	4249.6	8289.25	1970.88	8354.15	883.754	10960.3	9185.51	5706.35	3202.6	3074.45	1918.24	1023.67	5981.56	612.94	1361.47	2423.38	2871.93	1625.37	529.529	118.273	208.275	1035.73	4467.28	15433	6819.05	8237.34
A0A075B6K0;P01717;P01718	3	3	13.3254	0.0325929	0.386532	0.0868121	not significant	1	not significant	0.438069	1.9385	0.680825	early stage p16-	early stage p16+	Immunoglobulin lambda variable 3-16 OS=Homo sapiens OX=9606 GN=IGLV3-16 PE=3 SV=2	3777.32	7416.35	7689.28	7024.98	5446.77	2139.98	5506.11	3.15363	7930.34	6791.16	651.721	5921.82	6968.42	5309.65	4386.34	9262.88	20.1136	5506.98	29.3013	30.5745	0	0	0	0	0	0	0	0	7.42866
P01877	18	6	155.826	0.000435429	0.0448492	0.000305246	significant	0.0238092	significant	0.0238092	1.46628	0.990796	early stage p16-	early stage p16+	Immunoglobulin heavy constant alpha 2 OS=Homo sapiens OX=9606 GN=IGHA2 PE=1 SV=4	132233	91126.3	73399.8	144378	95624.1	93186.4	106358	73164.8	86778.2	82997.4	97938.2	96333.7	54102.7	63693.4	61737.1	59690.4	81273	61163.2	85090.6	76294.2	75217.2	84168.1	53030.7	62048.1	53207	50433.4	58893.1	55485.8	49576.6
P02042	4	2	17.2287	0.0250072	0.386532	0.00377244	not significant	0.29425	not significant	0.147125	1.41297	0.725631	early stage p16-	early stage p16+	Hemoglobin subunit delta OS=Homo sapiens OX=9606 GN=HBD PE=1 SV=2	26199.8	21261	17975.5	28544.8	32474.5	22620.4	23847.1	7966.92	21145.5	18988.3	23543.1	17586.4	14092.4	16053.6	14886.4	18491.6	14923.8	14444	8483.17	14593.6	10519.7	18855.5	13003.1	10091	13755.7	20276.4	20496.5	16786.4	15038.7
P00738;Q6IPM2	158	128	788.452	0.0217446	0.386532	0.0671727	not significant	1	not significant	0.436623	1.40664	0.747569	early stage p16+	early stage p16-	Haptoglobin OS=Homo sapiens OX=9606 GN=HP PE=1 SV=1	4.6101e+06	4.90031e+06	4.50651e+06	4.93185e+06	3.80876e+06	9.92049e+06	3.63674e+06	3.42585e+06	8.67226e+06	9.7957e+06	6.64988e+06	7.80505e+06	5.476e+06	8.84753e+06	5.74471e+06	5.38526e+06	7.03942e+06	5.7691e+06	7.12787e+06	5.18387e+06	6.32109e+06	5.28015e+06	8.46022e+06	4.28631e+06	7.22857e+06	3.09287e+06	6.76172e+06	5.42225e+06	1.63901e+07
Q7Z5M8	3	3	12.9697	0.0814952	0.4197	0.107656	not significant	1	not significant	0.441954	1.35165	0.496971	early stage p16+	early stage p16-	Protein ABHD12B OS=Homo sapiens OX=9606 GN=ABHD12B PE=2 SV=1	30288.2	71642.4	84678.8	74632.9	73528.1	79678.5	67717.1	87058.5	45431.3	56973.3	93820.8	96658.5	84946.6	62968.1	80793	77897	96587.7	106865	74849.7	78207	60496.4	73807.8	84174.8	95698.2	82519.2	130241	204095	138082	194539
P02788	5	2	33.837	0.142514	0.503916	0.0991752	not significant	1	not significant	0.441954	1.35098	0.370816	early stage p16-	early stage p16+	Lactotransferrin OS=Homo sapiens OX=9606 GN=LTF PE=1 SV=6	190286	58374	64318.9	62831.8	69690.4	101354	45351.3	39650.6	96147.7	102765	64620.3	58548.8	56033.2	59878	61226.1	45187.4	63370.7	46910.8	78470.4	45704.6	64648.2	33886.6	49255.4	45612.7	50677.9	47449.7	43397	42978.4	70950.5
P02760	15	13	106.413	0.0630114	0.398286	0.0607494	not significant	1	not significant	0.430769	1.3189	0.552437	early stage p16-	early stage p16+	Protein AMBP OS=Homo sapiens OX=9606 GN=AMBP PE=1 SV=1	143284	160951	132944	136925	339665	118567	142828	96574	139024	189739	185175	147226	125713	120075	102923	158449	119589	103989	100887	109462	99938.8	114628	62970.9	69605	94575.6	143211	123901	102447	117616
P0DJI8	4	4	34.0006	0.909408	0.995466	0.642904	not significant	1	not significant	0.835776	1.30713	0.0517629	early stage p16+	early stage p16-	Serum amyloid A-1 protein OS=Homo sapiens OX=9606 GN=SAA1 PE=1 SV=1	24094.1	19403.7	25892.9	20667	24405	39108.1	21384.9	31559.4	29228.5	21123.7	21820.6	27650.9	18708.1	23154.5	238329	17402.1	25643.4	30707.1	22158.5	24063.4	19766.6	35564.6	20929.5	20827.2	18675.8	28366.9	20090	27373.9	17011.4
P01871	60	59	423.744	0.0980323	0.458969	0.0275231	not significant	1	not significant	0.399609	1.30365	0.455849	early stage p16-	early stage p16+	Immunoglobulin heavy constant mu OS=Homo sapiens OX=9606 GN=IGHM PE=1 SV=4	1.24839e+06	2.18135e+06	1.90354e+06	1.04689e+06	1.63061e+06	1.43607e+06	1.22624e+06	512158	1.30148e+06	1.04563e+06	1.43079e+06	1.33711e+06	1.49363e+06	742696	1.0116e+06	895743	1.31712e+06	949763	1.0818e+06	871512	1.21713e+06	677832	1.17288e+06	998419	782433	980739	1.41607e+06	799768	998237
O43866	6	6	31.1132	0.0489915	0.397489	0.0388635	not significant	1	not significant	0.399609	1.29948	0.604062	early stage p16-	early stage p16+	CD5 antigen-like OS=Homo sapiens OX=9606 GN=CD5L PE=1 SV=1	77971.7	52665.1	38848.6	32111.5	52982.2	39974.7	36039	27446.9	40966.3	26955.7	36827.1	41487.7	57905.5	26980.1	37481.9	24429.9	46969.8	28038.1	40381.7	30349.8	39503	42259.4	32936.3	30254	20891.2	20856.2	37127.7	36123.1	24530.7
P01591	12	12	67.6685	0.0205226	0.386532	0.0172855	not significant	1	not significant	0.399609	1.2696	0.756296	early stage p16-	early stage p16+	Immunoglobulin J chain OS=Homo sapiens OX=9606 GN=JCHAIN PE=1 SV=4	159778	186597	214091	129846	208871	137095	174591	112795	144062	121037	127101	94737.3	129070	114334	103643	124080	196417	122939	163304	84182.9	168358	103960	157131	87467.4	110875	120760	184690	169873	108761
P01876	58	44	355.869	0.0621537	0.398286	0.0460652	not significant	1	not significant	0.399609	1.26115	0.555322	early stage p16-	early stage p16+	Immunoglobulin heavy constant alpha 1 OS=Homo sapiens OX=9606 GN=IGHA1 PE=1 SV=2	2.85643e+06	1.46822e+06	1.48604e+06	1.95809e+06	1.67801e+06	1.48438e+06	2.0627e+06	1.05133e+06	2.02066e+06	1.38007e+06	1.61954e+06	1.6796e+06	674988	1.34144e+06	954582	1.31444e+06	1.31074e+06	975318	1.26275e+06	1.75673e+06	1.25334e+06	2.00587e+06	1.09689e+06	1.02739e+06	1.20976e+06	1.84942e+06	1.42674e+06	1.24162e+06	1.83219e+06
P01859	35	28	277.884	0.151664	0.503916	0.102377	not significant	1	not significant	0.441954	1.25503	0.356621	early stage p16-	early stage p16+	Immunoglobulin heavy constant gamma 2 OS=Homo sapiens OX=9606 GN=IGHG2 PE=1 SV=2	870194	746748	702503	1.02672e+06	1.27706e+06	791435	1.02639e+06	321066	612233	769129	834727	654588	566313	479001	595829	480063	455191	426823	364474	669284	556236	872363	887190	451279	691969	559960	1.28104e+06	1.04967e+06	886207
P02750;Q9GZR7	21	20	183.841	0.161345	0.514593	0.148463	not significant	1	not significant	0.52637	1.25434	0.342535	early stage p16-	early stage p16+	Leucine-rich alpha-2-glycoprotein OS=Homo sapiens OX=9606 GN=LRG1 PE=1 SV=2	357923	202254	188504	189409	220685	373884	139878	130227	305807	283770	220519	196062	143391	163004	306127	129385	244978	134256	108675	158749	93827.2	201893	203730	88865.1	122326	160592	109197	169193	228356
P22792	3	3	13.7304	0.578268	0.864342	0.402532	not significant	1	not significant	0.716374	1.2542	0.0932204	early stage p16+	early stage p16-	Carboxypeptidase N subunit 2 OS=Homo sapiens OX=9606 GN=CPN2 PE=1 SV=3	8525.04	19396.8	34443.6	26171.6	32753.9	15766.8	23247.6	25241.3	12013.7	51086.6	28051.7	43020.7	18858.2	25914.8	22731.6	70077.6	38606.7	23294.3	12033.3	16549.9	16363.5	12554.7	11639.2	11439.2	19377.7	22408.8	41513.1	37215.8	76118.8
P19823	15	14	95.1544	0.124928	0.503916	0.130313	not significant	1	not significant	0.508221	1.24755	0.400879	early stage p16-	early stage p16+	Inter-alpha-trypsin inhibitor heavy chain H2 OS=Homo sapiens OX=9606 GN=ITIH2 PE=1 SV=2	478559	244103	227046	254550	318082	262060	181984	157178	343604	312150	277201	376821	212338	148309	193687	159965	161751	141574	226075	138472	170654	123745	116216	185155	162721	252879	253626	230108	281197
A0A0J9YY99;P01764;P01768;P0DP03	3	2	19.8459	0.0723461	0.41398	0.0524443	not significant	1	not significant	0.409066	1.23351	0.522946	early stage p16-	early stage p16+	Uncharacterized protein (Fragment) OS=Homo sapiens OX=9606 PE=1 SV=1	39689.5	15803	29529.5	20768	20792.6	22876.6	23337.3	17750.9	25201.6	24647.7	28106.8	20980	16267.4	17559.1	22730	21162.6	16546.1	19389.7	23226.5	17822.3	18136.1	18516.2	18352.2	13229	13100.2	18405	19654.2	10187.6	22277.4
P06727	53	46	447.862	0.0771969	0.418489	0.0898604	not significant	1	not significant	0.438069	1.23115	0.508848	early stage p16+	early stage p16-	Apolipoprotein A-IV OS=Homo sapiens OX=9606 GN=APOA4 PE=1 SV=3	886535	697634	927182	740701	945122	732368	934089	659282	636092	768550	955748	789103	946835	1.08455e+06	1.19485e+06	1.1207e+06	930590	1.11899e+06	733021	713309	810334	799871	1.17968e+06	772953	919731	1.60795e+06	1.07597e+06	1.09863e+06	1.82308e+06
P69905	5	5	36.6623	0.0358158	0.386532	0.0461087	not significant	1	not significant	0.399609	1.22949	0.663882	early stage p16+	early stage p16-	Hemoglobin subunit alpha OS=Homo sapiens OX=9606 GN=HBA1 PE=1 SV=2	69188.6	70619.9	71220.9	59290.9	56566.2	62606.9	60426.3	68456.5	51437.8	75200.6	81948.4	53927.3	64498.3	70392.5	68421.1	80214.8	78561.5	82671.7	78378.1	95707.3	94748.9	56259.2	77201	80008.8	71500.6	77885.9	88876.4	101771	143401
P01023	223	206	1462.23	0.268436	0.674362	0.173047	not significant	1	not significant	0.561402	1.19966	0.23021	early stage p16-	early stage p16+	Alpha-2-macroglobulin OS=Homo sapiens OX=9606 GN=A2M PE=1 SV=3	6.3248e+06	4.85275e+06	7.52406e+06	3.73321e+06	7.44071e+06	6.44305e+06	5.21943e+06	2.16813e+06	5.01994e+06	5.64016e+06	5.91932e+06	4.82794e+06	3.49936e+06	4.48885e+06	5.16534e+06	5.70427e+06	4.85542e+06	4.2075e+06	3.66578e+06	2.97736e+06	2.44954e+06	2.58715e+06	4.52549e+06	3.04804e+06	2.95453e+06	7.56149e+06	3.40946e+06	7.1491e+06	5.9786e+06
P07477	2	2	16.4517	0.02295	0.386532	0.022849	not significant	1	not significant	0.399609	1.19832	0.739244	early stage p16-	early stage p16+	Trypsin-1 OS=Homo sapiens OX=9606 GN=PRSS1 PE=1 SV=1	75640.2	70092.9	53517.5	54631	56351.2	54903.6	71893.4	56091.3	72065.1	45212.9	47853.7	45803.8	52044.7	35452.8	48390.3	40753.5	66715.1	34966	55072.6	40914.2	53585	62659.4	52482.8	53109.9	43165	56922	66688.7	63519.2	42837.7
P01834	44	43	216.423	0.14865	0.503916	0.0869238	not significant	1	not significant	0.438069	1.18714	0.361197	early stage p16-	early stage p16+	Immunoglobulin kappa constant OS=Homo sapiens OX=9606 GN=IGKC PE=1 SV=2	2.40194e+06	2.48942e+06	2.3915e+06	2.28523e+06	2.40173e+06	1.8798e+06	2.59496e+06	995511	2.33521e+06	2.25824e+06	2.64045e+06	2.19333e+06	1.21745e+06	1.62261e+06	1.78599e+06	2.08345e+06	1.94439e+06	1.33081e+06	1.66438e+06	1.42927e+06	1.73005e+06	1.89513e+06	1.76894e+06	1.06091e+06	1.7113e+06	1.75378e+06	2.85956e+06	1.55422e+06	1.72399e+06
P02790	44	42	295.149	0.0654821	0.398286	0.0793666	not significant	1	not significant	0.438069	1.17947	0.544302	early stage p16+	early stage p16-	Hemopexin OS=Homo sapiens OX=9606 GN=HPX PE=1 SV=2	546339	1.01614e+06	817024	994857	1.00228e+06	864858	1.01728e+06	900029	812072	959185	1.02648e+06	1.28757e+06	975115	920291	1.18414e+06	844723	1.20558e+06	1.06675e+06	878061	758539	837765	905242	942462	981255	1.11324e+06	1.06385e+06	1.51114e+06	1.24647e+06	1.64456e+06
P68871	6	3	35.7948	0.485747	0.86262	0.479022	not significant	1	not significant	0.750874	1.16324	0.118871	early stage p16+	early stage p16-	Hemoglobin subunit beta OS=Homo sapiens OX=9606 GN=HBB PE=1 SV=2	7009.57	18930.8	11294.5	13195.9	18337	10363.8	8030.77	12087.4	19317.2	11657.1	12559.3	12745.6	10718	13123.3	11847	14395.5	14570.3	11818.7	7068.2	14374.7	6596.42	13614.2	8316.49	9785.43	10905.4	41451.3	14284	19231.5	24680.2
P05090	4	3	32.9548	0.127919	0.503916	0.179936	not significant	1	not significant	0.561402	1.16218	0.395481	early stage p16-	early stage p16+	Apolipoprotein D OS=Homo sapiens OX=9606 GN=APOD PE=1 SV=1	21964.1	28097.5	34491.3	28795.4	27777.8	35385.7	28841	19041.2	41342	26162.7	37965.3	38271.2	26742	18247.7	22014.9	22216.3	26078.5	25020.4	19432.6	17519.8	22732.4	24623.3	19202.1	15408.9	15889.4	16985.1	26182.5	20613.8	24185.5
P48426;Q8TBX8	3	2	16.1207	0.34182	0.718519	0.315121	not significant	1	not significant	0.716374	1.16018	0.181248	early stage p16+	early stage p16-	Phosphatidylinositol 5-phosphate 4-kinase type-2 alpha OS=Homo sapiens OX=9606 GN=PIP4K2A PE=1 SV=2	69769.5	48437.8	80401.6	43881	55521.3	70514.4	54292.8	51411.8	43735	56906	69573.7	84644.3	59111.9	56740.2	100948	53030.3	64761.1	88068.6	57284.3	46876.5	58506	44696.4	83362.4	43711.7	57179.1	68298	59030.2	102119	145669
P02763	24	16	197.09	0.275018	0.674448	0.33552	not significant	1	not significant	0.716374	1.15535	0.225132	early stage p16+	early stage p16-	Alpha-1-acid glycoprotein 1 OS=Homo sapiens OX=9606 GN=ORM1 PE=1 SV=1	1.94507e+06	1.23541e+06	1.11284e+06	1.09916e+06	1.4135e+06	1.63478e+06	786567	1.52156e+06	1.83672e+06	1.90674e+06	1.30183e+06	1.56166e+06	1.30995e+06	1.88374e+06	2.32214e+06	1.20963e+06	1.40692e+06	1.41695e+06	1.4145e+06	1.19994e+06	1.37044e+06	1.05555e+06	1.38064e+06	993965	1.55831e+06	1.11931e+06	1.61505e+06	1.20634e+06	3.5289e+06
Q12774	6	3	27.2596	0.462865	0.836406	0.40087	not significant	1	not significant	0.716374	1.15425	0.126665	early stage p16-	early stage p16+	Rho guanine nucleotide exchange factor 5 OS=Homo sapiens OX=9606 GN=ARHGEF5 PE=1 SV=3	17773.2	67975.8	94201.1	79957.9	82400.7	55922	71896.1	70563.3	35024.9	42271.9	62359.5	131141	92978	52093.5	52052.9	49652.4	97816	101319	38010.2	39826.9	28868.6	63280.5	37680.9	45684.4	35485.3	51520.3	63047.8	49277.7	60246
O00329	3	3	21.7414	0.207682	0.565474	0.284251	not significant	1	not significant	0.716374	1.15298	0.285757	early stage p16+	early stage p16-	Phosphatidylinositol 4_5-bisphosphate 3-kinase catalytic subunit delta isoform OS=Homo sapiens OX=9606 GN=PIK3CD PE=1 SV=2	35135.4	54216.8	94821.9	52605	62509.1	62055	62690.3	70703.6	55700.3	56115.7	64313.8	47392.3	75947.3	55985.8	62501.8	74437.1	67456.7	71233.5	76485	57527.3	64907.7	55507.8	68890.9	58619.8	59601.4	145939	79381.5	109501	89916.2
P20848	5	2	29.4813	0.123224	0.503916	0.264782	not significant	1	not significant	0.712173	1.14889	0.404011	early stage p16+	early stage p16-	Putative alpha-1-antitrypsin-related protein OS=Homo sapiens OX=9606 GN=SERPINA2 PE=1 SV=1	4230.34	13660.3	19454	11156.5	12995.4	17911.1	18516.7	5941.72	11260.2	16486.1	14209.1	7942.06	15280.9	14391.6	14632.4	18193	15242	14887.5	16896.8	15634.7	16907.9	10444.1	19019.9	15107.3	12255.8	14218.4	11636.3	24071.6	14524.5
P01860	24	8	313.022	0.151643	0.503916	0.19904	not significant	1	not significant	0.59712	1.14166	0.356652	early stage p16-	early stage p16+	Immunoglobulin heavy constant gamma 3 OS=Homo sapiens OX=9606 GN=IGHG3 PE=1 SV=2	196192	226873	153874	151348	197000	187236	160113	132984	244107	135973	233997	163317	174950	176955	140943	93965.8	123043	109871	129246	109964	175793	104578	160452	104704	121322	172751	160772	210623	184597
P04083	12	7	63.4963	0.598552	0.864342	0.361389	not significant	1	not significant	0.716374	1.13828	0.088664	early stage p16+	early stage p16-	Annexin A1 OS=Homo sapiens OX=9606 GN=ANXA1 PE=1 SV=2	79088.2	61876.1	81907.2	70927.3	93453.8	71698.4	74246.1	73251.6	93483.6	85569.5	60027.7	118718	108736	92363	141875	75006.6	56375.7	101015	78406.3	65119.6	50603.6	80182.4	76936.2	34940.3	100238	49199.1	120995	65768.3	156493
Q66GS9;Q5EBN2	5	2	30.9496	0.701983	0.926978	0.354484	not significant	1	not significant	0.716374	1.13683	0.0701924	early stage p16-	early stage p16+	Centrosomal protein of 135 kDa OS=Homo sapiens OX=9606 GN=CEP135 PE=1 SV=2	12477	44337.6	47135.1	44899.9	35327.8	51013.5	37666.2	14832.7	23881.9	32311.3	58086.8	36960.2	24863.6	31534.4	35379.2	31134.4	46484.6	24142	25750.3	18487.5	25367.8	26339.7	43027.9	23322.8	32134.3	19691.6	31566	37584.6	36241.1
A0M8Q6	5	3	26.3098	0.323806	0.709617	0.389104	not significant	1	not significant	0.716374	1.12344	0.191861	early stage p16-	early stage p16+	Immunoglobulin lambda constant 7 OS=Homo sapiens OX=9606 GN=IGLC7 PE=1 SV=3	66583.8	84429.1	40980.4	68880.9	72779.4	64665.9	81288	40831.9	82430.4	84640.6	85478.8	59890	58837.2	34814.5	35113	63478.4	77902.2	52820.5	51432	55593.9	55113.3	95948.9	65979.2	80577.4	46069.2	33088.9	41568.2	30780.8	24491
P02766	4	3	28.5973	0.448533	0.836183	0.517847	not significant	1	not significant	0.782084	1.12222	0.131892	early stage p16+	early stage p16-	Transthyretin OS=Homo sapiens OX=9606 GN=TTR PE=1 SV=1	13266.1	35963.2	12695.2	33642.3	36865.4	28229.8	26179.4	14536.4	49192.4	42735.6	37748	60283	23438.4	25092.2	33507.4	31373.3	22760.8	21353.7	12543.3	17157.3	14949.8	20893.4	24886.9	22390.5	19032	33127.2	27282.9	30515.9	22959.5
P00739	30	9	378.694	0.372896	0.765449	0.421577	not significant	1	not significant	0.730734	1.11869	0.164689	early stage p16-	early stage p16+	Haptoglobin-related protein OS=Homo sapiens OX=9606 GN=HPR PE=2 SV=2	352442	272843	363611	258422	386169	367331	307354	142457	329953	282005	326483	336960	197334	229617	295464	271147	354222	242602	169401	164642	108598	186264	299410	201214	192722	496661	200973	455227	409509
P00450	63	62	568.312	0.291504	0.677521	0.347396	not significant	1	not significant	0.716374	1.11679	0.213071	early stage p16-	early stage p16+	Ceruloplasmin OS=Homo sapiens OX=9606 GN=CP PE=1 SV=1	844393	1.14015e+06	1.16647e+06	717048	1.09581e+06	947678	687547	671922	827983	1.16819e+06	1.03943e+06	863176	948909	759991	1.06485e+06	840595	1.06346e+06	666336	514489	570065	555540	445412	1.01761e+06	431565	965760	589154	763586	671512	1.32287e+06
P01019	16	12	134.42	0.637767	0.864342	0.457129	not significant	1	not significant	0.750874	1.11543	0.0807763	early stage p16+	early stage p16-	Angiotensinogen OS=Homo sapiens OX=9606 GN=AGT PE=1 SV=1	186281	186478	171820	157181	214789	166861	157601	143942	215752	212527	215449	361645	177596	159016	288250	156501	195556	203140	132493	136184	127188	109347	182876	109836	177324	159356	200715	151366	383027
Q68CJ6	4	2	19.6749	0.339304	0.718519	0.379845	not significant	1	not significant	0.716374	1.11329	0.182682	early stage p16+	early stage p16-	Nuclear GTPase SLIP-GC OS=Homo sapiens OX=9606 GN=NUGGC PE=2 SV=3	530504	290814	420304	296343	357031	402430	382170	339754	324665	334921	381331	443306	333904	344822	441343	355463	434358	390201	323069	440116	387592	338522	465794	336121	347121	451655	454413	622708	872276
P01011	33	30	227.821	0.148563	0.503916	0.166919	not significant	1	not significant	0.561402	1.10942	0.36133	early stage p16+	early stage p16-	Alpha-1-antichymotrypsin OS=Homo sapiens OX=9606 GN=SERPINA3 PE=1 SV=2	338637	414974	461503	453110	479738	577356	429162	538674	463801	514465	495292	495050	455407	423096	673382	398985	531715	538494	529765	382466	423972	453325	522146	510751	535419	476604	648474	532890	749787
Q9Y243	2	2	8.5161	0.195768	0.560114	0.240054	not significant	1	not significant	0.668723	1.09658	0.298906	early stage p16-	early stage p16+	RAC-gamma serine/threonine-protein kinase OS=Homo sapiens OX=9606 GN=AKT3 PE=1 SV=1	25902.1	28066.4	22107.4	19945.9	22614.8	26136.5	25574.2	20989.4	20480.4	31838.7	22459.1	19401.2	21369	19191.8	17903.5	22391.8	21852.4	22502.9	29513.4	26415.9	28581.4	15923.5	23310.1	20274.3	19563.8	18578.5	18707.2	25329.2	12435.8
P0C0L4;P0C0L5	16	13	113.974	0.309192	0.69232	0.404109	not significant	1	not significant	0.716374	1.08965	0.201087	early stage p16-	early stage p16+	Complement C4-A OS=Homo sapiens OX=9606 GN=C4A PE=1 SV=2	81941.4	58630.9	61526	79609.2	78614.8	54852.3	61185.1	59962.2	51592.8	85871.2	90677.1	78339.3	70775.1	69502.1	84383.9	65437.7	55881.3	71196	44100.2	50070.3	45515.3	51482.5	54363.9	53076.6	52835	40631.6	59185.4	29480.6	87613.1
P02647	100	93	640.077	0.452925	0.836183	0.392403	not significant	1	not significant	0.716374	1.08577	0.130261	early stage p16+	early stage p16-	Apolipoprotein A-I OS=Homo sapiens OX=9606 GN=APOA1 PE=1 SV=1	2.18381e+06	3.4114e+06	4.20913e+06	3.00247e+06	3.23952e+06	3.21419e+06	3.2734e+06	3.44263e+06	1.7724e+06	2.99797e+06	3.8579e+06	3.57311e+06	3.55305e+06	3.11186e+06	3.13278e+06	3.23225e+06	3.56948e+06	3.43984e+06	3.49069e+06	3.12038e+06	3.11644e+06	2.62213e+06	3.64721e+06	3.3793e+06	3.41424e+06	3.58391e+06	4.4727e+06	5.09187e+06	5.85712e+06
P01024	117	109	1004.43	0.427677	0.831146	0.360932	not significant	1	not significant	0.716374	1.08262	0.140014	early stage p16+	early stage p16-	Complement C3 OS=Homo sapiens OX=9606 GN=C3 PE=1 SV=2	1.74678e+06	1.79821e+06	1.60478e+06	1.47873e+06	1.94467e+06	1.63695e+06	1.57331e+06	1.36901e+06	1.47697e+06	2.0713e+06	1.92169e+06	2.02176e+06	1.64428e+06	1.72315e+06	2.04856e+06	1.70729e+06	1.74694e+06	1.7118e+06	1.32624e+06	1.31532e+06	1.39933e+06	1.25138e+06	1.52803e+06	1.49733e+06	1.63935e+06	2.00102e+06	2.35383e+06	2.08734e+06	2.9047e+06
P05155	5	4	32.7623	0.240542	0.627288	0.313222	not significant	1	not significant	0.716374	1.08089	0.2536	early stage p16-	early stage p16+	Plasma protease C1 inhibitor OS=Homo sapiens OX=9606 GN=SERPING1 PE=1 SV=2	52671.2	63284.7	76223.2	68305	67148.7	78498.6	58922	60539	50465.6	57750.6	62445.9	66202.5	46673.9	57735.2	55747.8	56910.2	62583.1	48878.3	55341.5	63463.9	43696.8	57356.4	57120.9	48733.9	66041.7	94177.2	65626	71888.9	87588.3
Q8WWL7	6	3	23.6546	0.632469	0.864342	0.541443	not significant	1	not significant	0.782084	1.08025	0.0817747	early stage p16+	early stage p16-	G2/mitotic-specific cyclin-B3 OS=Homo sapiens OX=9606 GN=CCNB3 PE=1 SV=2	56907	44382.7	67059.9	42094.6	46428.2	52136.8	44154.3	38646	41955.6	38757.6	59872.6	45490.8	47027.2	38233.1	47153.7	45107.5	41131.7	49695.2	47401.4	48433.9	36043.9	46322.9	50969.1	48051.2	40479.9	79610.7	82208.8	96410.1	80680.3
P02656	9	9	61.6185	0.713931	0.930001	0.617361	not significant	1	not significant	0.834154	1.07965	0.0685124	early stage p16+	early stage p16-	Apolipoprotein C-III OS=Homo sapiens OX=9606 GN=APOC3 PE=1 SV=1	104114	160296	180946	193789	197510	125295	181819	259961	97073.2	160414	127706	191591	173891	190114	127553	123339	184906	254768	229422	147302	180895	142507	121560	141876	198095	228923	344234	385088	227028
P20742	24	10	198.719	0.208622	0.565474	0.22573	not significant	1	not significant	0.652109	1.07751	0.284757	early stage p16-	early stage p16+	Pregnancy zone protein OS=Homo sapiens OX=9606 GN=PZP PE=1 SV=4	196080	145368	195155	135756	160756	181631	166042	148879	146861	148342	202385	208686	174618	130382	165902	145218	165902	155334	150258	142579	127785	127419	144973	124541	128459	148115	156432	161136	183966
P00734	22	20	176.221	0.296004	0.677521	0.340211	not significant	1	not significant	0.716374	1.07514	0.209932	early stage p16-	early stage p16+	Prothrombin OS=Homo sapiens OX=9606 GN=F2 PE=1 SV=2	677735	492233	480317	497724	483189	551594	500990	395132	549016	460793	602591	674833	548754	373390	460297	473415	538350	458774	536681	361631	483556	389903	446041	395943	371984	351482	443135	415475	622807
B9A064;P0CG04	22	13	136.452	0.59719	0.864342	0.530802	not significant	1	not significant	0.782084	1.06824	0.0889593	early stage p16-	early stage p16+	Immunoglobulin lambda-like polypeptide 5 OS=Homo sapiens OX=9606 GN=IGLL5 PE=2 SV=2	159923	269619	174055	166443	141457	172618	138473	96556.6	211184	174826	185846	141074	124361	165278	96205.4	165252	153266	144405	110076	182604	141557	146801	144884	160761	112695	179676	249840	137438	113512
P51884	11	11	78.5629	0.135867	0.503916	0.145005	not significant	1	not significant	0.52637	1.0659	0.38172	early stage p16-	early stage p16+	Lumican OS=Homo sapiens OX=9606 GN=LUM PE=1 SV=2	312398	252203	271212	242070	245044	252638	253256	262984	265480	246830	257152	276765	215575	189438	244153	227058	258631	232927	268105	254883	265745	240262	212911	241046	207192	256178	226993	253517	310673
A0A0B4J2B5;A0A0B4J1X8;A0A0C4DH32;P01766;P01782;P0DP04	5	3	52.1311	0.379009	0.765449	0.481329	not significant	1	not significant	0.750874	1.06573	0.161668	early stage p16-	early stage p16+	Immunoglobulin heavy variable 3/OR16-9 (non-functional) (Fragment) OS=Homo sapiens OX=9606 GN=IGHV3OR16-9 PE=1 SV=1	79497.3	111653	89813.6	77677.5	94489.8	67596.8	88771.7	101370	74270	74484.2	89875.4	71804.4	101540	51799.5	67184.5	66550	77121.3	70501.8	99035.6	87751.4	73542	89265.4	82995.4	91047.9	65633.9	106003	144771	96574.6	69186
Q14624	7	6	39.8751	0.566756	0.864342	0.537772	not significant	1	not significant	0.782084	1.06517	0.0959615	early stage p16+	early stage p16-	Inter-alpha-trypsin inhibitor heavy chain H4 OS=Homo sapiens OX=9606 GN=ITIH4 PE=1 SV=4	103180	89734.8	83120.7	77385.4	68961.5	90416.8	72770.2	52248.8	65487.5	92859	93465.8	86917	88671.3	84719.1	111424	76580.2	102233	88266.2	61912.7	52641.8	72424	73017.6	85856.1	65971.1	81569.8	64051.8	93519.4	87842.4	153957
P10909	13	11	85.1132	0.454624	0.836183	0.471062	not significant	1	not significant	0.750874	1.065	0.129637	early stage p16+	early stage p16-	Clusterin OS=Homo sapiens OX=9606 GN=CLU PE=1 SV=1	51068.9	93948	96880.6	85851	104416	79227.2	71702.5	88717.3	58066.9	92185.9	102109	96208.8	104117	86941.6	82840.1	74555.5	86653.1	78933.9	82516.1	85179.1	73807.5	71244.8	75302.8	75371.9	88585.8	90774.4	135458	112051	125226
Q9Y4F9	4	4	20.1088	0.56488	0.864342	0.476537	not significant	1	not significant	0.750874	1.06028	0.0964191	early stage p16-	early stage p16+	Rho family-interacting cell polarization regulator 2 OS=Homo sapiens OX=9606 GN=RIPOR2 PE=1 SV=4	50312.2	24364.7	26052.9	27219.6	30518.4	29303.6	24447.8	28865.3	32408.8	26253.1	26017.1	29976.1	30042.9	29188.4	28600.6	21922.9	29950.8	27769.6	26845.4	23772.1	26382.4	29624.2	24054.5	21519.1	24923	28629.9	34782.8	38467.3	35735.2
P02652	30	28	223.656	0.995466	0.995466	0.769788	not significant	1	not significant	0.907253	1.05846	0.0500044	early stage p16+	early stage p16-	Apolipoprotein A-II OS=Homo sapiens OX=9606 GN=APOA2 PE=1 SV=1	853087	1.1955e+06	1.39747e+06	682791	705077	809542	657777	908386	494936	1.00615e+06	1.2553e+06	1.05184e+06	779172	720033	624332	565306	587344	627875	961434	903701	773401	590151	707294	742888	822313	940013	1.83012e+06	1.68426e+06	2.36374e+06
P02765	55	53	308.099	0.515186	0.864342	0.605806	not significant	1	not significant	0.834154	1.05659	0.109757	early stage p16-	early stage p16+	Alpha-2-HS-glycoprotein OS=Homo sapiens OX=9606 GN=AHSG PE=1 SV=1	2.60619e+06	1.90138e+06	1.96274e+06	1.46067e+06	1.76817e+06	1.31066e+06	1.67267e+06	1.57649e+06	1.04775e+06	1.85971e+06	1.90287e+06	1.93545e+06	1.54003e+06	1.18789e+06	1.46479e+06	1.23252e+06	1.83655e+06	1.33102e+06	1.75406e+06	1.29235e+06	2.13993e+06	1.46251e+06	1.85255e+06	1.64682e+06	1.41485e+06	1.22203e+06	2.07263e+06	2.22963e+06	2.99904e+06
Q9H819	2	2	10.3721	0.628586	0.864342	0.629231	not significant	1	not significant	0.834154	1.0548	0.0825195	early stage p16+	early stage p16-	DnaJ homolog subfamily C member 18 OS=Homo sapiens OX=9606 GN=DNAJC18 PE=2 SV=1	234646	118567	234794	152277	156502	209255	162666	160041	139429	147339	157357	193505	153470	153953	212362	167391	240020	158718	190285	141418	140060	157444	193416	167495	164906	223145	253016	277682	323566
P43652	25	21	186.069	0.581148	0.864342	0.589145	not significant	1	not significant	0.834154	1.05339	0.0925525	early stage p16-	early stage p16+	Afamin OS=Homo sapiens OX=9606 GN=AFM PE=1 SV=1	506579	392557	618924	350383	414898	484731	504983	299307	340064	507573	608742	505562	454210	395088	499014	477014	419004	444477	419301	309142	343966	241422	365923	377183	275506	404225	376120	523738	614926
P08697	11	8	72.5727	0.573197	0.864342	0.630963	not significant	1	not significant	0.834154	1.051	0.0944135	early stage p16-	early stage p16+	Alpha-2-antiplasmin OS=Homo sapiens OX=9606 GN=SERPINF2 PE=1 SV=3	86910.5	91333.6	77730.4	79041.1	87696.6	88206.3	64621.8	45055	83179.9	107082	103446	105137	60926.3	59286.4	88037.2	65985.1	81770.8	64793.1	58668.8	61657.9	49624.8	53612.7	69074	57230.4	56862	62787.3	58507.5	97900.1	104442
K7ER74;P02655	3	2	18.8463	0.294652	0.677521	0.912972	not significant	1	not significant	0.990547	1.04848	0.210869	early stage p16-	early stage p16+	APOC4-APOC2 readthrough (NMD candidate) OS=Homo sapiens OX=9606 GN=APOC4-APOC2 PE=1 SV=1	8210.66	12630.3	12729.4	4680.15	3984.19	3744.98	2627.43	3504.08	7302.41	13142	4728.32	5733.53	1408.05	2370.33	1449.86	1850.39	1577.82	1835.66	2911.47	3941.79	2850.05	894.983	660.789	836.905	4691.94	10595.8	19320.2	13538.5	28825.5
P01009;Q96IU4	168	150	967.971	0.722488	0.930001	0.748836	not significant	1	not significant	0.907253	1.04165	0.0673611	early stage p16+	early stage p16-	Alpha-1-antitrypsin OS=Homo sapiens OX=9606 GN=SERPINA1 PE=1 SV=3	3.88266e+06	2.90707e+06	5.79279e+06	4.17014e+06	4.42522e+06	6.28695e+06	4.87789e+06	2.49005e+06	4.59776e+06	6.43481e+06	5.62506e+06	5.49569e+06	3.66849e+06	4.20717e+06	6.34378e+06	4.86322e+06	5.31632e+06	4.15088e+06	4.07477e+06	2.91667e+06	3.80259e+06	2.84501e+06	4.78658e+06	3.40703e+06	3.04604e+06	3.12288e+06	3.92374e+06	4.2942e+06	8.32194e+06
P19652	10	7	86.0525	0.965175	0.995466	0.820599	not significant	1	not significant	0.933378	1.03964	0.0502593	early stage p16+	early stage p16-	Alpha-1-acid glycoprotein 2 OS=Homo sapiens OX=9606 GN=ORM2 PE=1 SV=2	77396.2	156045	113021	104821	123474	99884.8	100005	58487.8	118765	201660	166548	119123	96068.7	77897.6	172823	116502	91549.4	75647.9	69074.6	43484.4	69548.4	65936	106518	77520.9	80734.3	68540.5	119085	112564	224085
Q05655;P07900	6	6	31.0561	0.911298	0.995466	0.759122	not significant	1	not significant	0.907253	1.03932	0.0516897	early stage p16+	early stage p16-	Protein kinase C delta type OS=Homo sapiens OX=9606 GN=PRKCD PE=1 SV=2	122247	86156.4	124902	93570.9	114380	96363.1	67482.2	67246.7	127869	113745	80447.4	127279	116525	107155	147745	93627	69450.5	103417	95932.1	58742.1	54115.1	93470.4	95369.2	48625.3	118061	90023.1	119156	69280.7	177099
O14791	6	6	24.6417	0.552916	0.864342	0.82568	not significant	1	not significant	0.933378	1.03902	0.0994134	early stage p16-	early stage p16+	Apolipoprotein L1 OS=Homo sapiens OX=9606 GN=APOL1 PE=1 SV=5	13944.7	24660.9	19003.2	22059	26528.8	17455.9	16497.1	28763.6	5781.6	15458.4	23156.5	18954.9	23381.6	23454.1	25951.4	14475.9	16648.7	23075.9	16195.6	23603.3	15545.8	11885.8	15978.8	13821.5	19553.9	15164.7	30433.7	20233.1	53988.6
O95445	3	3	18.5337	0.619096	0.864342	0.700775	not significant	1	not significant	0.896073	1.03775	0.0843865	early stage p16-	early stage p16+	Apolipoprotein M OS=Homo sapiens OX=9606 GN=APOM PE=1 SV=2	38870.6	49153.5	68978.9	48022.4	47070.1	54135.9	39594.3	40735.3	32239	52516.4	59767.1	39216.5	43351.4	60005.9	41385.7	42514.7	41472.4	48686.2	42408.5	44793.2	60510	28294.7	56546.6	45790	50278	31158.1	51525.9	32876	72477.5
P01857	58	38	330.439	0.808581	0.958024	0.763699	not significant	1	not significant	0.907253	1.03667	0.0580271	early stage p16-	early stage p16+	Immunoglobulin heavy constant gamma 1 OS=Homo sapiens OX=9606 GN=IGHG1 PE=1 SV=1	1.85072e+06	1.42083e+06	1.78026e+06	1.01549e+06	1.07697e+06	2.11891e+06	1.53282e+06	871457	1.78483e+06	1.25539e+06	2.42321e+06	1.86423e+06	1.27781e+06	912913	1.08523e+06	1.10418e+06	1.77085e+06	942560	1.26102e+06	814776	1.4293e+06	1.21568e+06	1.54741e+06	1.27179e+06	1.10819e+06	1.23876e+06	1.81776e+06	1.68907e+06	1.72861e+06
P01008	17	17	115.938	0.844695	0.966707	0.77829	not significant	1	not significant	0.907253	1.02935	0.0552381	early stage p16+	early stage p16-	Antithrombin-III OS=Homo sapiens OX=9606 GN=SERPINC1 PE=1 SV=1	362231	228937	232377	231983	273502	278941	193605	203512	225558	348998	310293	299615	227810	275788	317185	228310	286096	252070	224022	241755	259875	199963	250020	176267	264116	147581	239588	195249	447672
P08185	8	8	46.9804	0.969571	0.995466	0.779307	not significant	1	not significant	0.907253	1.02771	0.0501979	early stage p16+	early stage p16-	Corticosteroid-binding globulin OS=Homo sapiens OX=9606 GN=SERPINA6 PE=1 SV=1	91010.9	78118.9	76691.1	73310.1	70404	75452.3	61959.5	74872.2	76315.6	74673	84218.1	94016	73217.4	51473.6	86622.8	65588.1	61824.3	66602.9	57333.9	70309.6	59551.2	80439.7	67764.4	54364.2	63648.9	99335.5	97930.7	104443	133878
P01861	24	13	276.68	0.788142	0.955043	0.929412	not significant	1	not significant	0.990547	1.02006	0.0598898	early stage p16+	early stage p16-	Immunoglobulin heavy constant gamma 4 OS=Homo sapiens OX=9606 GN=IGHG4 PE=1 SV=1	223457	219685	223000	480094	432426	349590	337370	152287	346325	435330	326129	368182	153042	433998	374183	862389	503956	368796	171452	234814	438902	147750	137827	145774	148777	100300	316842	171578	287960
P01042	6	5	43.6723	0.809205	0.958024	0.937561	not significant	1	not significant	0.990547	1.00964	0.0579736	early stage p16+	early stage p16-	Kininogen-1 OS=Homo sapiens OX=9606 GN=KNG1 PE=1 SV=2	50459.8	45132.1	42792.6	40159.1	44587.9	36517.4	48814.2	50381.5	30739.8	29310.8	43126.6	51530	48976	34770.7	35942.7	28944	45700.1	40557.3	37390.5	43196.6	42123.4	54844.5	42673	46036.5	44667.7	38272.9	100444	55893.3	55906.7
P27169	9	8	66.8326	0.823911	0.964351	0.965148	not significant	1	not significant	0.990547	1.00727	0.0567662	early stage p16-	early stage p16+	Serum paraoxonase/arylesterase 1 OS=Homo sapiens OX=9606 GN=PON1 PE=1 SV=3	19522.6	44280.3	33532.2	31820.3	20278.3	27725	25747.7	17832.4	17714.8	32809.7	43444.9	37307.3	38742.9	23420.2	18029	20827.3	27440.8	21697.4	18360.4	24824.4	21514.5	16283	21221.4	23813.8	15344.8	21485.4	31410.3	36397.7	63167.5
P19827	12	10	84.9546	0.981896	0.995466	0.959919	not significant	1	not significant	0.990547	1.00726	0.05007	early stage p16-	early stage p16+	Inter-alpha-trypsin inhibitor heavy chain H1 OS=Homo sapiens OX=9606 GN=ITIH1 PE=1 SV=3	20576.8	60141.5	31240.6	62379.6	61742.3	44952.1	52654.5	30404.6	26825.7	47943.7	63724.2	74031.8	66288.3	37848	45197.8	42719.9	65648.3	42212.9	23548.9	23012.9	26922.1	45537.8	37171.4	39583.2	47980.7	34924.1	65006.1	33502.9	59218.5
P02774;Q9UL03	84	77	617.147	0.991038	0.995466	0.938759	not significant	1	not significant	0.990547	1.00702	0.0500172	early stage p16+	early stage p16-	Vitamin D-binding protein OS=Homo sapiens OX=9606 GN=GC PE=1 SV=1	2.42575e+06	1.50888e+06	1.5924e+06	1.36783e+06	1.70552e+06	1.93317e+06	1.53913e+06	1.58901e+06	1.38936e+06	1.74347e+06	2.13578e+06	2.38222e+06	1.68904e+06	1.49882e+06	1.87547e+06	1.48282e+06	1.72023e+06	1.49169e+06	1.49173e+06	1.50031e+06	1.87976e+06	1.53476e+06	2.16077e+06	1.08122e+06	1.35531e+06	1.29021e+06	1.75895e+06	1.97646e+06	2.67542e+06
Q9P1Z3	6	3	31.7887	0.568626	0.864342	0.979387	not significant	1	not significant	0.992106	1.00563	0.0955084	early stage p16-	early stage p16+	Potassium/sodium hyperpolarization-activated cyclic nucleotide-gated channel 3 OS=Homo sapiens OX=9606 GN=HCN3 PE=1 SV=2	106491	79341.1	82822.4	80556	100321	71535.9	102119	19788.5	82270.7	62851.8	117897	118393	156597	73037.9	119438	80318.6	108100	99769.9	72527.7	12482.3	22643.4	106632	82509.6	9865.73	77106.4	9816.76	101069	10109.8	154922
P04217	42	37	339.219	0.941432	0.995466	0.959392	not significant	1	not significant	0.990547	1.00456	0.0507344	early stage p16-	early stage p16+	Alpha-1B-glycoprotein OS=Homo sapiens OX=9606 GN=A1BG PE=1 SV=4	1.03917e+06	990838	1.36147e+06	754166	869649	917886	803765	745945	732560	934227	956420	817122	940329	778751	1.08824e+06	879454	1.01119e+06	776199	900630	802235	936171	608499	997338	695954	838179	1.02255e+06	1.07415e+06	1.2726e+06	1.49056e+06
P02787;P08582	288	271	1499.48	0.922533	0.995466	0.998405	not significant	1	not significant	0.998405	1.0002	0.0512871	early stage p16-	early stage p16+	Serotransferrin OS=Homo sapiens OX=9606 GN=TF PE=1 SV=3	1.58429e+07	1.07999e+07	1.52469e+07	1.0254e+07	1.19786e+07	1.13519e+07	1.28328e+07	9.10821e+06	9.9995e+06	1.07139e+07	1.33595e+07	1.25876e+07	1.21179e+07	1.10727e+07	1.39416e+07	1.16139e+07	1.26532e+07	1.20714e+07	9.00644e+06	1.04602e+07	1.13507e+07	1.05551e+07	1.2582e+07	8.97542e+06	9.08304e+06	1.16911e+07	1.31516e+07	1.45838e+07	2.40917e+07

## Sheet: p16+ vs p16-
						number of tests:	78									Normalized abundance
						corrected critical value:	0.00128205									p16+
Accession	Peptide count	Unique peptides	Confidence score	Anova (p)	q Value	Mann-Whitney P-value	Bonferroni-corrected significance	Bonferroni-corrected P-value	Benjamini-Hochberg significance	Benjamini-Hochberg P-value	Max fold change	Power	Highest mean condition	Lowest mean condition	Description	20190709_OPSCC_SEC_P_FRACTION_20_32_MIN_1	20190709_OPSCC_SEC_P_FRACTION_20_32_MIN_2	20190709_OPSCC_SEC_P_FRACTION_20_32_MIN_3	20190709_OPSCC_SEC_P_FRACTION_20_32_MIN_5	20190709_OPSCC_SEC_P_FRACTION_20_32_MIN_7	20190709_OPSCC_SEC_P_FRACTION_20_32_MIN_8	20190709_OPSCC_SEC_P_FRACTION_20_32_MIN_9	20190709_OPSCC_SEC_P_FRACTION_20_32_MIN_12	20190709_OPSCC_SEC_P_FRACTION_20_32_MIN_14	20190709_OPSCC_SEC_P_FRACTION_20_32_MIN_19	20190709_OPSCC_SEC_P_FRACTION_20_32_MIN_20	20190709_OPSCC_SEC_P_FRACTION_20_32_MIN_21	20190709_OPSCC_SEC_P_FRACTION_20_32_MIN_22	20190709_OPSCC_SEC_P_FRACTION_20_32_MIN_25	20190709_OPSCC_SEC_P_FRACTION_20_32_MIN_27	20190709_OPSCC_SEC_P_FRACTION_20_32_MIN_30	20190709_OPSCC_SEC_P_FRACTION_20_32_MIN_34	20190709_OPSCC_SEC_P_FRACTION_20_32_MIN_37	20190709_OPSCC_SEC_P_FRACTION_20_32_MIN_38	20190709_OPSCC_SEC_P_FRACTION_20_32_MIN_39	20190709_OPSCC_SEC_P_FRACTION_20_32_MIN_41	20190709_OPSCC_SEC_P_FRACTION_20_32_MIN_42	20190709_OPSCC_SEC_P_FRACTION_20_32_MIN_43	20190709_OPSCC_SEC_P_FRACTION_20_32_MIN_46	20190709_OPSCC_SEC_P_FRACTION_20_32_MIN_47	20190709_OPSCC_SEC_P_FRACTION_20_32_MIN_54	20190709_OPSCC_SEC_P_FRACTION_20_32_MIN_55	20190709_OPSCC_SEC_P_FRACTION_20_32_MIN_56	20190709_OPSCC_SEC_P_FRACTION_20_32_MIN_57	20190709_OPSCC_SEC_P_FRACTION_20_32_MIN_62	20190709_OPSCC_SEC_P_FRACTION_20_32_MIN_65	20190709_OPSCC_SEC_P_FRACTION_20_32_MIN_66	20190709_OPSCC_SEC_P_FRACTION_20_32_MIN_68	20190709_OPSCC_SEC_P_FRACTION_20_32_MIN_70
P0DOY2;P0DOY3;P0CF74	11	3	128.228	0.219622	0.256423	0.0427545	not significant	1	not significant	0.101056	2.36378	0.246819	p16-	p16+	Immunoglobulin lambda constant 2 OS=Homo sapiens OX=9606 GN=IGLC2 PE=1 SV=1	11357.4	6133.57	9392.7	6495.57	14446.7	6778.9	2802.1	6784.47	10960.3	9185.51	9648.99	4582.41	4441.88	5706.35	3202.6	2058.57	7283.84	3074.45	4453.92	1918.24	1023.67	91.0878	5981.56	612.94	1361.47	2423.38	2871.93	1625.37	8513.66	529.529	100.704	279.914	230.202	118.273
P0DJI8	4	4	34.0006	0.00340395	0.020258	0.000633408	significant	0.0494059	significant	0.0105761	2.2298	0.877656	p16-	p16+	Serum amyloid A-1 protein OS=Homo sapiens OX=9606 GN=SAA1 PE=1 SV=1	19828.8	18603.4	36265	20831.2	38103.3	22031.8	21653	27761	29228.5	21123.7	28150.4	23189.1	24240.8	21820.6	27650.9	19051.5	17890.8	18708.1	16794.9	23154.5	238329	21340.4	17402.1	25643.4	30707.1	22158.5	24063.4	19766.6	32091.8	35564.6	20676.9	19131.7	14914.8	20929.5
P02750;Q9GZR7	21	20	183.841	4.40496e-05	0.00148768	0.000271322	significant	0.0211631	significant	0.0105761	1.79859	0.994453	p16-	p16+	Leucine-rich alpha-2-glycoprotein OS=Homo sapiens OX=9606 GN=LRG1 PE=1 SV=2	183554	271805	360507	164892	234810	216752	431292	181375	305807	283770	272404	175392	231044	220519	196062	155183	194306	143391	137585	163004	306127	140659	129385	244978	134256	108675	158749	93827.2	265347	201893	113278	84816.4	67404.4	203730
P02763	24	16	197.09	0.0015028	0.0144256	0.00509138	not significant	0.397128	significant	0.0419333	1.53377	0.925799	p16-	p16+	Alpha-1-acid glycoprotein 1 OS=Homo sapiens OX=9606 GN=ORM1 PE=1 SV=1	1.2252e+06	1.48296e+06	1.32061e+06	912507	1.06605e+06	1.60302e+06	1.96889e+06	1.0307e+06	1.83672e+06	1.90674e+06	1.61608e+06	1.07689e+06	1.30904e+06	1.30183e+06	1.56166e+06	1.50765e+06	1.27342e+06	1.30995e+06	783210	1.88374e+06	2.32214e+06	1.20335e+06	1.20963e+06	1.40692e+06	1.41695e+06	1.4145e+06	1.19994e+06	1.37044e+06	2.15345e+06	1.05555e+06	955397	1.15037e+06	949905	1.38064e+06
Q9Y4F9	4	4	20.1088	0.000114773	0.00247927	0.000949136	significant	0.0740326	significant	0.0105761	1.53077	0.988017	p16-	p16+	Rho family-interacting cell polarization regulator 2 OS=Homo sapiens OX=9606 GN=RIPOR2 PE=1 SV=4	21862	23969.2	32011.4	22837.4	32049	25035.1	35332.4	30165	32408.8	26253.1	43416.7	26914.7	28076.8	26017.1	29976.1	23613.8	23891.1	30042.9	19917.4	29188.4	28600.6	21188.4	21922.9	29950.8	27769.6	26845.4	23772.1	26382.4	61342.5	29624.2	25974.5	27089.1	19915.3	24054.5
P01877	18	6	155.826	4.59127e-05	0.00148768	5.8801e-05	significant	0.00458648	significant	0.00458648	1.51346	0.994259	p16-	p16+	Immunoglobulin heavy constant alpha 2 OS=Homo sapiens OX=9606 GN=IGHA2 PE=1 SV=4	80839.3	71446.9	120368	61619.2	75405.1	75557.4	72982	80398.9	86778.2	82997.4	92033.3	90678.6	88996.4	97938.2	96333.7	83207.3	70243.6	54102.7	74348.2	63693.4	61737.1	56612.7	59690.4	81273	61163.2	85090.6	76294.2	75217.2	201702	84168.1	58242.1	72291.5	54357.9	53030.7
P00738;Q6IPM2	158	128	788.452	0.0168242	0.0483873	0.0276998	not significant	1	significant	0.0795126	1.47079	0.712582	p16-	p16+	Haptoglobin OS=Homo sapiens OX=9606 GN=HP PE=1 SV=1	3.9694e+06	4.01126e+06	7.67287e+06	2.72305e+06	6.52073e+06	6.852e+06	1.09574e+07	5.35676e+06	8.67226e+06	9.7957e+06	1.02738e+07	6.82833e+06	5.74087e+06	6.64988e+06	7.80505e+06	4.31743e+06	5.29018e+06	5.476e+06	2.74987e+06	8.84753e+06	5.74471e+06	6.89977e+06	5.38526e+06	7.03942e+06	5.7691e+06	7.12787e+06	5.18387e+06	6.32109e+06	8.96348e+06	5.28015e+06	3.22869e+06	6.18247e+06	3.82852e+06	8.46022e+06
P02766	4	3	28.5973	0.00591429	0.0255515	0.00509138	not significant	0.397128	significant	0.0419333	1.45275	0.832453	p16+	p16-	Transthyretin OS=Homo sapiens OX=9606 GN=TTR PE=1 SV=1	73808	66985.7	47640.7	14349.7	16079	65782.4	59190.3	28533.8	49192.4	42735.6	22637.4	46732.2	36820.4	37748	60283	20411.5	22975	23438.4	24638.2	25092.2	33507.4	24802.4	31373.3	22760.8	21353.7	12543.3	17157.3	14949.8	12396.6	20893.4	18545.1	14873.1	14704.5	24886.9
P02788	5	2	33.837	0.00532292	0.0255515	0.0124599	not significant	0.97187	significant	0.04787	1.43433	0.841966	p16-	p16+	Lactotransferrin OS=Homo sapiens OX=9606 GN=LTF PE=1 SV=6	55023.6	82906.6	69652.6	62658.3	55775.1	91915	95987.9	66547.7	96147.7	102765	120176	75237.3	72783.4	64620.3	58548.8	57038.1	73172	56033.2	32117.7	59878	61226.1	39628.9	45187.4	63370.7	46910.8	78470.4	45704.6	64648.2	80145	33886.6	35114.6	52175.4	29856.4	49255.4
P22792	3	3	13.7304	0.0142425	0.0439514	0.0082073	not significant	0.640169	significant	0.0431003	1.41725	0.734923	p16+	p16-	Carboxypeptidase N subunit 2 OS=Homo sapiens OX=9606 GN=CPN2 PE=1 SV=3	50128.1	82415.7	20195	20282.6	32113.4	28992.7	40612.3	58201.1	12013.7	51086.6	24677.4	26805.3	23964.3	28051.7	43020.7	20258	29867.6	18858.2	25474.9	25914.8	22731.6	19644.2	70077.6	38606.7	23294.3	12033.3	16549.9	16363.5	32681.8	12554.7	12604	16839.3	17610.9	11639.2
O43866	6	6	31.1132	0.00155821	0.0144256	0.000949136	significant	0.0740326	significant	0.0105761	1.38907	0.924073	p16-	p16+	CD5 antigen-like OS=Homo sapiens OX=9606 GN=CD5L PE=1 SV=1	28668.2	30347	55111.2	29170.5	44296.8	41925.6	29232.8	44715.9	40966.3	26955.7	43373.3	34197	32569.9	36827.1	41487.7	27429.7	79375.6	57905.5	38830.6	26980.1	37481.9	22254.5	24429.9	46969.8	28038.1	40381.7	30349.8	39503	133312	42259.4	27243.6	23961.7	23009.2	32936.3
P01876	58	44	355.869	0.00343862	0.020258	0.00548886	not significant	0.428131	significant	0.0419333	1.38753	0.876927	p16-	p16+	Immunoglobulin heavy constant alpha 1 OS=Homo sapiens OX=9606 GN=IGHA1 PE=1 SV=2	1.76803e+06	1.68523e+06	1.99252e+06	1.06166e+06	1.75875e+06	1.27162e+06	752817	1.56642e+06	2.02066e+06	1.38007e+06	1.81793e+06	1.66021e+06	1.66681e+06	1.61954e+06	1.6796e+06	1.15922e+06	1.21164e+06	674988	1.34382e+06	1.34144e+06	954582	1.15907e+06	1.31444e+06	1.31074e+06	975318	1.26275e+06	1.75673e+06	1.25334e+06	4.03937e+06	2.00587e+06	863928	1.61824e+06	1.21133e+06	1.09689e+06
K7ER74;P02655	3	2	18.8463	0.985752	0.628199	0.48696	not significant	1	not significant	0.493284	1.35288	0.0500389	p16+	p16-	APOC4-APOC2 readthrough (NMD candidate) OS=Homo sapiens OX=9606 GN=APOC4-APOC2 PE=1 SV=1	14162.5	744.942	4326.17	6164.65	11271.8	11892.7	2303.99	26618.9	7302.41	13142	12221	4775.9	4160.59	4728.32	5733.53	5250.07	2538.53	1408.05	1411.32	2370.33	1449.86	3866.33	1850.39	1577.82	1835.66	2911.47	3941.79	2850.05	8851.71	894.983	1368.69	1644.95	320.717	660.789
P02760	15	13	106.413	0.00528093	0.0255515	0.0128881	not significant	1	significant	0.04787	1.34558	0.842664	p16-	p16+	Protein AMBP OS=Homo sapiens OX=9606 GN=AMBP PE=1 SV=1	115044	97640	168412	84591.8	207516	116571	115366	223930	139024	189739	189146	180542	138658	185175	147226	77685.5	109594	125713	108497	120075	102923	88759.1	158449	119589	103989	100887	109462	99938.8	163078	114628	75407.4	95999.8	50794.9	62970.9
P48426;Q8TBX8	3	2	16.1207	0.0177397	0.0483873	0.0197198	not significant	1	significant	0.065536	1.33019	0.705212	p16-	p16+	Phosphatidylinositol 5-phosphate 4-kinase type-2 alpha OS=Homo sapiens OX=9606 GN=PIP4K2A PE=1 SV=2	56629.5	56387.5	136443	38550.2	105885	52799.4	49901.2	66396.2	43735	56906	91914.8	50724.6	62781.5	69573.7	84644.3	75524.4	59697.5	59111.9	57327.3	56740.2	100948	61207.1	53030.3	64761.1	88068.6	57284.3	46876.5	58506	139005	44696.4	42814.1	46340.9	43384.5	83362.4
P27169	9	8	66.8326	0.0057186	0.0255515	0.00591368	not significant	0.461267	significant	0.0419333	1.3284	0.835539	p16+	p16-	Serum paraoxonase/arylesterase 1 OS=Homo sapiens OX=9606 GN=PON1 PE=1 SV=3	64506.5	44795.7	50133.1	46113	38380.2	60230.9	45900.6	44378	17714.8	32809.7	38421.8	35912.8	22166.2	43444.9	37307.3	33286.2	29131.7	38742.9	31002.6	23420.2	18029	29625.4	20827.3	27440.8	21697.4	18360.4	24824.4	21514.5	28859.8	16283	28586.4	20292.8	19530.2	21221.4
P19823	15	14	95.1544	0.0101934	0.0366986	0.0173485	not significant	1	significant	0.0615082	1.30343	0.776005	p16-	p16+	Inter-alpha-trypsin inhibitor heavy chain H2 OS=Homo sapiens OX=9606 GN=ITIH2 PE=1 SV=2	240216	337963	359083	243013	187634	339139	346742	295394	343604	312150	358863	251760	261555	277201	376821	216670	281684	212338	143505	148309	193687	161376	159965	161751	141574	226075	138472	170654	205565	123745	174318	172652	106638	116216
P01871	60	59	423.744	0.242223	0.275389	0.134585	not significant	1	not significant	0.23328	1.27871	0.228171	p16-	p16+	Immunoglobulin heavy constant mu OS=Homo sapiens OX=9606 GN=IGHM PE=1 SV=4	1.12632e+06	1.21011e+06	2.4393e+06	968662	2.18824e+06	1.68769e+06	731499	2.1602e+06	1.30148e+06	1.04563e+06	1.13432e+06	1.48124e+06	1.0117e+06	1.43079e+06	1.33711e+06	911533	2.67414e+06	1.49363e+06	1.41423e+06	742696	1.0116e+06	991940	895743	1.31712e+06	949763	1.0818e+06	871512	1.21713e+06	4.00727e+06	677832	742333	492902	653155	1.17288e+06
Q9H819	2	2	10.3721	0.0186666	0.0483873	0.0082073	not significant	0.640169	significant	0.0431003	1.24708	0.698008	p16-	p16+	DnaJ homolog subfamily C member 18 OS=Homo sapiens OX=9606 GN=DNAJC18 PE=2 SV=1	152638	180416	427095	128614	305878	154891	152816	201177	139429	147339	259493	135935	175025	157357	193505	171340	178570	153470	147656	153953	212362	142895	167391	240020	158718	190285	141418	140060	279693	157444	149110	137837	130421	193416
P19827	12	10	84.9546	0.00998334	0.0366986	0.0104988	not significant	0.818906	significant	0.0431003	1.24547	0.778397	p16+	p16-	Inter-alpha-trypsin inhibitor heavy chain H1 OS=Homo sapiens OX=9606 GN=ITIH1 PE=1 SV=3	68179.4	73443.5	46925	48610.1	32744.1	83491.6	66090.7	58008.1	26825.7	47943.7	38500.4	47589	49678.5	63724.2	74031.8	56571.4	37601.2	66288.3	63710.2	37848	45197.8	35507.5	42719.9	65648.3	42212.9	23548.9	23012.9	26922.1	50953.8	45537.8	47707.3	29879.3	31055.1	37171.4
P02042	4	2	17.2287	0.0500253	0.104576	0.00850509	not significant	0.663397	significant	0.0431003	1.2429	0.536527	p16-	p16+	Hemoglobin subunit delta OS=Homo sapiens OX=9606 GN=HBD PE=1 SV=2	40614.2	30845.6	24674	15434.8	30804.7	25223.5	15349.8	28156.3	21145.5	18988.3	33722.3	24061	22590.3	23543.1	17586.4	14572.4	17959	14092.4	14489.9	16053.6	14886.4	20969.1	18491.6	14923.8	14444	8483.17	14593.6	10519.7	24978.4	18855.5	10878.4	13340	12132.2	13003.1
P01009;Q96IU4	168	150	967.971	0.0483109	0.104359	0.0427545	not significant	1	not significant	0.101056	1.22275	0.542894	p16-	p16+	Alpha-1-antitrypsin OS=Homo sapiens OX=9606 GN=SERPINA1 PE=1 SV=3	4.59466e+06	5.17638e+06	7.17165e+06	3.30337e+06	6.80029e+06	5.47927e+06	4.55507e+06	5.273e+06	4.59776e+06	6.43481e+06	5.30499e+06	3.73622e+06	4.84661e+06	5.62506e+06	5.49569e+06	4.92229e+06	4.67954e+06	3.66849e+06	3.63117e+06	4.20717e+06	6.34378e+06	3.76142e+06	4.86322e+06	5.31632e+06	4.15088e+06	4.07477e+06	2.91667e+06	3.80259e+06	8.86854e+06	2.84501e+06	2.54884e+06	2.47671e+06	2.60867e+06	4.78658e+06
P01011	33	30	227.821	0.00636885	0.0257956	0.00912924	not significant	0.71208	significant	0.0431003	1.21897	0.825502	p16-	p16+	Alpha-1-antichymotrypsin OS=Homo sapiens OX=9606 GN=SERPINA3 PE=1 SV=2	402438	427698	727889	392365	546104	521757	536387	528767	463801	514465	525147	457753	432124	495292	495050	521095	408750	455407	425824	423096	673382	503476	398985	531715	538494	529765	382466	423972	795203	453325	480057	445828	345222	522146
P07477	2	2	16.4517	0.00192948	0.0156299	0.00043735	significant	0.0341133	significant	0.0105761	1.18672	0.913173	p16-	p16+	Trypsin-1 OS=Homo sapiens OX=9606 GN=PRSS1 PE=1 SV=1	41488.3	45753.8	51087.8	52741.8	45644	62146.2	40721.5	35559	72065.1	45212.9	49809.4	67419.2	53842.5	47853.7	45803.8	39425.5	71877.9	52044.7	71752.8	35452.8	48390.3	42568.4	40753.5	66715.1	34966	55072.6	40914.2	53585	107104	62659.4	60114.3	44034.1	52385.8	52482.8
P02774;Q9UL03	84	77	617.147	0.0268639	0.065562	0.0302934	not significant	1	significant	0.0814789	1.17792	0.643133	p16-	p16+	Vitamin D-binding protein OS=Homo sapiens OX=9606 GN=GC PE=1 SV=1	1.6314e+06	1.66153e+06	2.96019e+06	1.23788e+06	2.03561e+06	1.80045e+06	2.01078e+06	1.88003e+06	1.38936e+06	1.74347e+06	2.61388e+06	1.66117e+06	1.67926e+06	2.13578e+06	2.38222e+06	1.9213e+06	2.01424e+06	1.68904e+06	1.85776e+06	1.49882e+06	1.87547e+06	1.53171e+06	1.48282e+06	1.72023e+06	1.49169e+06	1.49173e+06	1.50031e+06	1.87976e+06	2.9813e+06	1.53476e+06	1.14406e+06	1.2194e+06	1.25112e+06	2.16077e+06
P20848	5	2	29.4813	0.0140664	0.0439514	0.203166	not significant	1	not significant	0.310724	1.16974	0.736541	p16+	p16-	Putative alpha-1-antitrypsin-related protein OS=Homo sapiens OX=9606 GN=SERPINA2 PE=1 SV=1	17006.5	15094.5	23668.5	13659.6	30728.8	15708.1	14048.1	18125	11260.2	16486.1	17879.5	13773.8	15816.6	14209.1	7942.06	12949.8	15349.2	15280.9	14433.7	14391.6	14632.4	15690.6	18193	15242	14887.5	16896.8	15634.7	16907.9	20406.9	10444.1	14576.2	14644.8	10535.2	19019.9
P02652	30	28	223.656	0.124597	0.18351	0.0464447	not significant	1	not significant	0.10655	1.16665	0.359065	p16+	p16-	Apolipoprotein A-II OS=Homo sapiens OX=9606 GN=APOA2 PE=1 SV=1	985410	788715	1.87238e+06	858276	1.38146e+06	781217	702365	1.84978e+06	494936	1.00615e+06	1.61316e+06	806606	756150	1.2553e+06	1.05184e+06	986739	735825	779172	748475	720033	624332	748107	565306	587344	627875	961434	903701	773401	1.53192e+06	590151	616591	589188	557825	707294
Q9P1Z3	6	3	31.7887	0.955645	0.619301	0.238023	not significant	1	not significant	0.33756	1.14745	0.0503772	p16+	p16-	Potassium/sodium hyperpolarization-activated cyclic nucleotide-gated channel 3 OS=Homo sapiens OX=9606 GN=HCN3 PE=1 SV=2	110039	99410.7	241129	89028.9	153630	133093	121692	111445	82270.7	62851.8	99322.5	100188	81789.5	117897	118393	124905	113150	156597	59888.4	73037.9	119438	142986	80318.6	108100	99769.9	72527.7	12482.3	22643.4	52307.7	106632	12229.4	9908.81	8403.47	82509.6
P01859	35	28	277.884	0.221584	0.256423	0.0760873	not significant	1	not significant	0.1604	1.14462	0.245111	p16-	p16+	Immunoglobulin heavy constant gamma 2 OS=Homo sapiens OX=9606 GN=IGHG2 PE=1 SV=2	1.04061e+06	1.09351e+06	794439	544554	711263	1.21223e+06	587348	872731	612233	769129	944801	671983	868353	834727	654588	534027	835419	566313	865820	479001	595829	521278	480063	455191	426823	364474	669284	556236	1.70501e+06	872363	366183	368040	831017	887190
P51884	11	11	78.5629	0.00235833	0.0169811	0.000908008	significant	0.0708247	significant	0.0105761	1.13979	0.901762	p16-	p16+	Lumican OS=Homo sapiens OX=9606 GN=LUM PE=1 SV=2	244293	213867	375183	235314	317169	257243	280556	294687	265480	246830	298144	270264	256142	257152	276765	231645	231810	215575	237487	189438	244153	221701	227058	258631	232927	268105	254883	265745	428622	240262	214030	240237	204976	212911
P06727	53	46	447.862	0.074675	0.134361	0.028543	not significant	1	significant	0.0795126	1.13825	0.460719	p16+	p16-	Apolipoprotein A-IV OS=Homo sapiens OX=9606 GN=APOA4 PE=1 SV=3	791170	922803	1.83297e+06	925415	1.65017e+06	1.24469e+06	1.11978e+06	1.43568e+06	636092	768550	1.05798e+06	1.03503e+06	984433	955748	789103	915551	1.05434e+06	946835	1.08887e+06	1.08455e+06	1.19485e+06	821736	1.1207e+06	930590	1.11899e+06	733021	713309	810334	1.08683e+06	799871	713868	816580	585709	1.17968e+06
P68871	6	3	35.7948	0.135468	0.19446	0.0638257	not significant	1	not significant	0.138289	1.1372	0.342274	p16+	p16-	Hemoglobin subunit beta OS=Homo sapiens OX=9606 GN=HBB PE=1 SV=2	16617.2	16208.4	25049.9	18077.4	16859.5	28306.6	15840.1	22183.4	19317.2	11657.1	11151.7	15210.5	16090.8	12559.3	12745.6	8657.2	11700.4	10718	17338.6	13123.3	11847	13402.3	14395.5	14570.3	11818.7	7068.2	14374.7	6596.42	4806.74	13614.2	10418.5	7968.33	7582.89	8316.49
P02647	100	93	640.077	0.0300132	0.0670688	0.00685167	not significant	0.53443	significant	0.0431003	1.13259	0.625268	p16+	p16-	Apolipoprotein A-I OS=Homo sapiens OX=9606 GN=APOA1 PE=1 SV=1	3.53719e+06	3.40468e+06	4.83838e+06	2.90876e+06	4.40267e+06	3.37153e+06	3.19935e+06	4.99525e+06	1.7724e+06	2.99797e+06	4.40783e+06	3.1157e+06	3.1607e+06	3.8579e+06	3.57311e+06	3.46734e+06	3.29414e+06	3.55305e+06	3.25661e+06	3.11186e+06	3.13278e+06	3.34247e+06	3.23225e+06	3.56948e+06	3.43984e+06	3.49069e+06	3.12038e+06	3.11644e+06	5.27771e+06	2.62213e+06	2.95583e+06	3.37854e+06	3.11109e+06	3.64721e+06
Q7Z5M8	3	3	12.9697	0.147904	0.201556	0.110728	not significant	1	not significant	0.200855	1.1306	0.324672	p16+	p16-	Protein ABHD12B OS=Homo sapiens OX=9606 GN=ABHD12B PE=2 SV=1	76390.6	57928.7	132491	73133.4	126944	69988.9	70945.3	137304	45431.3	56973.3	96231.7	85818.9	72231	93820.8	96658.5	94711.3	98688.8	84946.6	84645.4	62968.1	80793	107946	77897	96587.7	106865	74849.7	78207	60496.4	107568	73807.8	79317.9	73859.2	48732	84174.8
P01834	44	43	216.423	0.158032	0.205381	0.0818609	not significant	1	not significant	0.163722	1.12865	0.311438	p16-	p16+	Immunoglobulin kappa constant OS=Homo sapiens OX=9606 GN=IGKC PE=1 SV=2	2.66557e+06	2.45569e+06	3.5783e+06	1.58847e+06	2.85663e+06	2.0457e+06	1.96074e+06	2.51237e+06	2.33521e+06	2.25824e+06	2.33562e+06	2.7813e+06	2.17193e+06	2.64045e+06	2.19333e+06	1.78145e+06	2.43008e+06	1.21745e+06	2.3806e+06	1.62261e+06	1.78599e+06	1.8891e+06	2.08345e+06	1.94439e+06	1.33081e+06	1.66438e+06	1.42927e+06	1.73005e+06	3.00534e+06	1.89513e+06	1.11944e+06	1.34277e+06	1.25513e+06	1.76894e+06
P08185	8	8	46.9804	0.194967	0.233976	0.0966076	not significant	1	not significant	0.18379	1.12748	0.26991	p16-	p16+	Corticosteroid-binding globulin OS=Homo sapiens OX=9606 GN=SERPINA6 PE=1 SV=1	73798.5	72170.3	128525	75224.6	97008.2	94051.2	94405.4	98401	76315.6	74673	78389.2	75866.3	68173.8	84218.1	94016	81142.5	71654.3	73217.4	58417.8	51473.6	86622.8	71358.6	65588.1	61824.3	66602.9	57333.9	70309.6	59551.2	98930.7	80439.7	64927.9	53771.9	40771.9	67764.4
A0A0B4J2B5;A0A0B4J1X8;A0A0C4DH32;P01766;P01782;P0DP04	5	3	52.1311	0.0295216	0.0670688	0.0101406	not significant	0.790967	significant	0.0431003	1.12405	0.627963	p16-	p16+	Immunoglobulin heavy variable 3/OR16-9 (non-functional) (Fragment) OS=Homo sapiens OX=9606 GN=IGHV3OR16-9 PE=1 SV=1	75956.5	63171.5	90589.5	86758.3	93366.5	97133.1	60636.2	113654	74270	74484.2	82935	97084.4	89355.9	89875.4	71804.4	72723.7	86071.8	101540	104905	51799.5	67184.5	81666.2	66550	77121.3	70501.8	99035.6	87751.4	73542	152922	89265.4	75106.8	63771.4	88236.2	82995.4
P00734	22	20	176.221	0.0556341	0.110464	0.0427545	not significant	1	not significant	0.101056	1.12209	0.516877	p16-	p16+	Prothrombin OS=Homo sapiens OX=9606 GN=F2 PE=1 SV=2	596665	506827	722013	562454	638786	632040	686184	499024	549016	460793	602650	541538	483874	602591	674833	448866	600426	548754	406526	373390	460297	453642	473415	538350	458774	536681	361631	483556	715951	389903	370196	398251	340511	446041
Q68CJ6	4	2	19.6749	0.07179	0.132923	0.0203539	not significant	1	significant	0.065536	1.12015	0.468366	p16-	p16+	Nuclear GTPase SLIP-GC OS=Homo sapiens OX=9606 GN=NUGGC PE=2 SV=3	319639	278893	521906	238142	414023	347842	405165	464444	324665	334921	425378	346290	356469	381331	443306	380734	374217	333904	314747	344822	441343	372893	355463	434358	390201	323069	440116	387592	852832	338522	320050	395510	284236	465794
O00329	3	3	21.7414	0.118967	0.18351	0.0900648	not significant	1	not significant	0.175626	1.11938	0.368347	p16+	p16-	Phosphatidylinositol 4_5-bisphosphate 3-kinase catalytic subunit delta isoform OS=Homo sapiens OX=9606 GN=PIK3CD PE=1 SV=2	77069.3	54100.1	101560	58794.3	108812	61036.4	59485.7	147889	55700.3	56115.7	77325.5	55701.4	59061	64313.8	47392.3	56701.7	50530.6	75947.3	68407.7	55985.8	62501.8	74837.1	74437.1	67456.7	71233.5	76485	57527.3	64907.7	107043	55507.8	68679.4	66835.5	50259.9	68890.9
P01008	17	17	115.938	0.14929	0.201556	0.123578	not significant	1	not significant	0.219071	1.11432	0.322806	p16-	p16+	Antithrombin-III OS=Homo sapiens OX=9606 GN=SERPINC1 PE=1 SV=1	280634	272415	363969	206603	275262	347161	337140	288494	225558	348998	277067	242347	258952	310293	299615	289647	250188	227810	197834	275788	317185	258592	228310	286096	252070	224022	241755	259875	491431	199963	178721	228806	155214	250020
P02790	44	42	295.149	0.0716627	0.132923	0.0340615	not significant	1	significant	0.08856	1.10573	0.46871	p16+	p16-	Hemopexin OS=Homo sapiens OX=9606 GN=HPX PE=1 SV=2	1.09199e+06	1.11121e+06	1.70843e+06	835855	1.3349e+06	1.36471e+06	1.41419e+06	1.39173e+06	812072	959185	1.18686e+06	1.22766e+06	925503	1.02648e+06	1.28757e+06	1.13966e+06	1.05187e+06	975115	1.08789e+06	920291	1.18414e+06	1.18866e+06	844723	1.20558e+06	1.06675e+06	878061	758539	837765	1.33272e+06	905242	893624	1.00603e+06	761838	942462
A0A0J9YY99;P01764;P01768;P0DP03	3	2	19.8459	0.847057	0.577822	0.188706	not significant	1	not significant	0.305534	1.09804	0.0545474	p16-	p16+	Uncharacterized protein (Fragment) OS=Homo sapiens OX=9606 PE=1 SV=1	25116.7	27326.1	48837.9	21860.6	36203.4	20648.1	25917.5	30919	25201.6	24647.7	30549.2	24182.4	21777.3	28106.8	20980	15889.7	21407.7	16267.4	21894.4	17559.1	22730	17062.6	21162.6	16546.1	19389.7	23226.5	17822.3	18136.1	42305.2	18516.2	13568	14095.7	12989.4	18352.2
P02656	9	9	61.6185	0.390596	0.402007	0.284734	not significant	1	not significant	0.381296	1.09675	0.144078	p16+	p16-	Apolipoprotein C-III OS=Homo sapiens OX=9606 GN=APOC3 PE=1 SV=1	158251	149862	241987	133722	229539	160324	180102	262204	97073.2	160414	309218	175146	119917	127706	191591	124603	208189	173891	139601	190114	127553	150609	123339	184906	254768	229422	147302	180895	280098	142507	139912	201423	108793	121560
A0M8Q6	5	3	26.3098	0.77176	0.568336	0.424807	not significant	1	not significant	0.466689	1.09417	0.0603236	p16+	p16-	Immunoglobulin lambda constant 7 OS=Homo sapiens OX=9606 GN=IGLC7 PE=1 SV=3	77506.9	66709.6	31740.5	84415.9	56604.2	86987.6	56031.2	44276.1	82430.4	84640.6	42305.3	105036	66082.8	85478.8	59890	62021.4	60298.6	58837.2	77883	34814.5	35113	60402.1	63478.4	77902.2	52820.5	51432	55593.9	55113.3	321442	95948.9	64690.9	79653.1	73209	65979.2
P0C0L4;P0C0L5	16	13	113.974	0.429417	0.415346	0.19226	not significant	1	not significant	0.305534	1.09294	0.129269	p16+	p16-	Complement C4-A OS=Homo sapiens OX=9606 GN=C4A PE=1 SV=2	106288	84096.8	123206	65858.7	108406	90392.4	81882.2	110045	51592.8	85871.2	96821.8	70863	59107.7	90677.1	78339.3	80428.4	58045.3	70775.1	68714.6	69502.1	84383.9	54220.5	65437.7	55881.3	71196	44100.2	50070.3	45515.3	73177.7	51482.5	43989.7	36927.1	33915.3	54363.9
Q9Y243	2	2	8.5161	0.0856098	0.142254	0.0276998	not significant	1	significant	0.0795126	1.08646	0.433943	p16-	p16+	RAC-gamma serine/threonine-protein kinase OS=Homo sapiens OX=9606 GN=AKT3 PE=1 SV=1	21784.2	18748.6	21355	19346.1	26441.6	20483.1	23905.6	29373.8	20480.4	31838.7	25818.3	27375.5	20975	22459.1	19401.2	20884	18981.9	21369	26371.9	19191.8	17903.5	26613.7	22391.8	21852.4	22502.9	29513.4	26415.9	28581.4	43430.5	15923.5	20154.7	21923.7	18253.7	23310.1
P20742	24	10	198.719	0.0767134	0.134361	0.0104988	not significant	0.818906	significant	0.0431003	1.08557	0.455472	p16-	p16+	Pregnancy zone protein OS=Homo sapiens OX=9606 GN=PZP PE=1 SV=4	169909	149748	280390	137487	248659	162435	178585	213868	146861	148342	190628	172726	159993	202385	208686	179862	145585	174618	138819	130382	165902	151305	145218	165902	155334	150258	142579	127785	324775	127419	131676	115942	102429	144973
P01857	58	38	330.439	0.426059	0.415346	0.293675	not significant	1	not significant	0.381296	1.08463	0.130467	p16-	p16+	Immunoglobulin heavy constant gamma 1 OS=Homo sapiens OX=9606 GN=IGHG1 PE=1 SV=1	1.56814e+06	1.37121e+06	2.29675e+06	1.0864e+06	1.67226e+06	1.43451e+06	1.1662e+06	1.32865e+06	1.78483e+06	1.25539e+06	1.44656e+06	2.03474e+06	1.39997e+06	2.42321e+06	1.86423e+06	1.88445e+06	1.26987e+06	1.27781e+06	1.43342e+06	912913	1.08523e+06	1.29199e+06	1.10418e+06	1.77085e+06	942560	1.26102e+06	814776	1.4293e+06	2.54285e+06	1.21568e+06	1.1845e+06	1.08713e+06	1.30142e+06	1.54741e+06
P01591	12	12	67.6685	0.560773	0.482926	0.158567	not significant	1	not significant	0.263154	1.0826	0.0922648	p16-	p16+	Immunoglobulin J chain OS=Homo sapiens OX=9606 GN=JCHAIN PE=1 SV=4	109200	117715	186362	117352	203030	107945	103121	264823	144062	121037	204106	132495	109714	127101	94737.3	99559.3	217460	129070	168901	114334	103643	112232	124080	196417	122939	163304	84182.9	168358	304148	103960	104755	95404.8	74800.1	157131
Q12774	6	3	27.2596	0.284628	0.311311	0.284734	not significant	1	not significant	0.381296	1.08092	0.198329	p16+	p16-	Rho guanine nucleotide exchange factor 5 OS=Homo sapiens OX=9606 GN=ARHGEF5 PE=1 SV=3	44608	36853.5	110810	39294.1	61248.7	60462.6	54937.4	97642.7	35024.9	42271.9	71405.2	70573.7	83286	62359.5	131141	86969.3	92513.9	92978	85825.3	52093.5	52052.9	88561.8	49652.4	97816	101319	38010.2	39826.9	28868.6	44555.7	63280.5	52766.5	39857.4	21437	37680.9
P05090	4	3	32.9548	0.188641	0.230657	0.0818609	not significant	1	not significant	0.163722	1.08049	0.276373	p16-	p16+	Apolipoprotein D OS=Homo sapiens OX=9606 GN=APOD PE=1 SV=1	37335.9	29968.6	64674.8	32323.4	36162.1	38059.1	23236.3	34775.6	41342	26162.7	30821.4	40559.5	30028.2	37965.3	38271.2	36158.9	24239.8	26742	26020.5	18247.7	22014.9	27031.2	22216.3	26078.5	25020.4	19432.6	17519.8	22732.4	52101.3	24623.3	18328.7	17029.9	15403.4	19202.1
O14791	6	6	24.6417	0.536507	0.469839	0.275926	not significant	1	not significant	0.381296	1.07484	0.0978522	p16-	p16+	Apolipoprotein L1 OS=Homo sapiens OX=9606 GN=APOL1 PE=1 SV=5	34004	22181.6	57162.2	22745.7	24516.5	19766.6	12222.2	28484.6	5781.6	15458.4	24904.1	13906.8	27683.3	23156.5	18954.9	27082.4	17228	23381.6	17856.7	23454.1	25951.4	28628.8	14475.9	16648.7	23075.9	16195.6	23603.3	15545.8	41141.4	11885.8	20372.8	13706.9	14403.1	15978.8
P69905	5	5	36.6623	0.186212	0.230657	0.0210051	not significant	1	significant	0.065536	1.07163	0.27892	p16+	p16-	Hemoglobin subunit alpha OS=Homo sapiens OX=9606 GN=HBA1 PE=1 SV=2	77505.1	69279.4	116604	92316.1	113007	92788.8	68551.3	115619	51437.8	75200.6	81118.1	75602.5	54980.1	81948.4	53927.3	61228.2	70531.4	64498.3	82190	70392.5	68421.1	79777.9	80214.8	78561.5	82671.7	78378.1	95707.3	94748.9	105541	56259.2	63774.7	68901.5	71944	77201
Q05655;P07900	6	6	31.0561	0.444891	0.41784	0.321245	not significant	1	not significant	0.391517	1.07137	0.12394	p16-	p16+	Protein kinase C delta type OS=Homo sapiens OX=9606 GN=PRKCD PE=1 SV=2	134229	141923	286587	98677.4	149840	140840	118682	134712	127869	113745	147887	103203	111947	80447.4	127279	138066	102302	116525	59777.2	107155	147745	138124	93627	69450.5	103417	95932.1	58742.1	54115.1	138842	93470.4	51887	48768.1	36280.7	95369.2
P10909	13	11	85.1132	0.17162	0.218074	0.0590664	not significant	1	not significant	0.131634	1.07058	0.295034	p16+	p16-	Clusterin OS=Homo sapiens OX=9606 GN=CLU PE=1 SV=1	96960.6	91127.2	166419	72930.4	111455	90567.6	97505.8	133150	58066.9	92185.9	111420	104184	72613.8	102109	96208.8	81995.3	92995.6	104117	92300.7	86941.6	82840.1	95850.5	74555.5	86653.1	78933.9	82516.1	85179.1	73807.5	108484	71244.8	70467.2	71066.1	59222	75302.8
A0A075B6K0;P01717;P01718	3	3	13.3254	0.900689	0.595599	0.476112	not significant	1	not significant	0.493284	1.06168	0.0519003	p16+	p16-	Immunoglobulin lambda variable 3-16 OS=Homo sapiens OX=9606 GN=IGLV3-16 PE=3 SV=2	10868.9	8339.19	19099.4	6601.97	9200.86	4724.87	1153.54	10256	7930.34	6791.16	11876.2	8198.82	7716.9	651.721	5921.82	7156.17	5226.98	6968.42	20953.5	5309.65	4386.34	122.424	9262.88	20.1136	5506.98	29.3013	30.5745	0	0	0	0	0	0	0
P01861	24	13	276.68	0.485581	0.443123	0.218267	not significant	1	not significant	0.326924	1.05546	0.111285	p16+	p16-	Immunoglobulin heavy constant gamma 4 OS=Homo sapiens OX=9606 GN=IGHG4 PE=1 SV=1	360340	831985	688511	266933	531692	668212	1.22916e+06	508171	346325	435330	365932	496083	433613	326129	368182	315545	473811	153042	343480	433998	374183	487096	862389	503956	368796	171452	234814	438902	1.31646e+06	147750	144396	295702	391417	137827
B9A064;P0CG04	22	13	136.452	0.703605	0.542797	0.409496	not significant	1	not significant	0.456296	1.05453	0.067841	p16+	p16-	Immunoglobulin lambda-like polypeptide 5 OS=Homo sapiens OX=9606 GN=IGLL5 PE=2 SV=2	199953	207746	189113	233107	199221	170827	94547.2	293250	211184	174826	170029	322063	153949	185846	141074	194405	142074	124361	180039	165278	96205.4	132244	165252	153266	144405	110076	182604	141557	647886	146801	120174	146654	159554	144884
P04083	12	7	63.4963	0.443182	0.41784	0.481747	not significant	1	not significant	0.493284	1.05338	0.124514	p16-	p16+	Annexin A1 OS=Homo sapiens OX=9606 GN=ANXA1 PE=1 SV=2	110900	108356	228887	85981.8	119683	110773	71459.2	95475.3	93483.6	85569.5	111631	80214.5	85340.1	60027.7	118718	136297	90628.3	108736	47884.7	92363	141875	117243	75006.6	56375.7	101015	78406.3	65119.6	50603.6	92604	80182.4	35205.8	34070.3	39183.1	76936.2
P01860	24	8	313.022	0.456811	0.422906	0.158567	not significant	1	not significant	0.263154	1.05232	0.120037	p16-	p16+	Immunoglobulin heavy constant gamma 3 OS=Homo sapiens OX=9606 GN=IGHG3 PE=1 SV=2	157283	281196	304666	153907	262463	154166	193276	201870	244107	135973	166523	139321	136847	233997	163317	212078	161837	174950	195676	176955	140943	134417	93965.8	123043	109871	129246	109964	175793	221351	104578	139097	80742	110516	160452
P19652	10	7	86.0525	0.655236	0.517833	0.364472	not significant	1	not significant	0.429391	1.05222	0.0746699	p16-	p16+	Alpha-1-acid glycoprotein 2 OS=Homo sapiens OX=9606 GN=ORM2 PE=1 SV=2	186797	149952	206090	94721	161935	151309	163257	157830	118765	201660	127940	110445	85556.3	166548	119123	108839	87012.8	96068.7	96516.2	77897.6	172823	88050.2	116502	91549.4	75647.9	69074.6	43484.4	69548.4	141900	65936	69752.4	51160.1	65788.3	106518
P05155	5	4	32.7623	0.363791	0.38648	0.103493	not significant	1	not significant	0.192201	1.04972	0.155668	p16-	p16+	Plasma protease C1 inhibitor OS=Homo sapiens OX=9606 GN=SERPING1 PE=1 SV=2	73412	69181.9	105647	51228.6	92213.9	74909.1	61055.6	110457	50465.6	57750.6	77957.8	75547.2	61666.2	62445.9	66202.5	58457.5	49451.2	46673.9	60589.4	57735.2	55747.8	58408	56910.2	62583.1	48878.3	55341.5	63463.9	43696.8	99792.5	57356.4	45533	50487.3	34010.6	57120.9
P01024	117	109	1004.43	0.397016	0.402007	0.238023	not significant	1	not significant	0.33756	1.04654	0.141476	p16-	p16+	Complement C3 OS=Homo sapiens OX=9606 GN=C3 PE=1 SV=2	2.02322e+06	1.90902e+06	3.20244e+06	1.60133e+06	2.24706e+06	2.0262e+06	1.95124e+06	2.44811e+06	1.47697e+06	2.0713e+06	1.99516e+06	1.80438e+06	1.56311e+06	1.92169e+06	2.02176e+06	1.80868e+06	1.59474e+06	1.64428e+06	1.81126e+06	1.72315e+06	2.04856e+06	1.61418e+06	1.70729e+06	1.74694e+06	1.7118e+06	1.32624e+06	1.31532e+06	1.39933e+06	2.5281e+06	1.25138e+06	1.49513e+06	1.23633e+06	1.15885e+06	1.52803e+06
P00739	30	9	378.694	0.998457	0.628199	0.497392	not significant	1	not significant	0.497392	1.03916	0.0500005	p16+	p16-	Haptoglobin-related protein OS=Homo sapiens OX=9606 GN=HPR PE=2 SV=2	298625	268860	453604	292535	327686	335764	382641	416748	329953	282005	193119	287179	378029	326483	336960	292774	307673	197334	293727	229617	295464	217882	271147	354222	242602	169401	164642	108598	731347	186264	253453	173810	170590	299410
P02787;P08582	288	271	1499.48	0.499163	0.443123	0.195855	not significant	1	not significant	0.305534	1.03165	0.107459	p16-	p16+	Serotransferrin OS=Homo sapiens OX=9606 GN=TF PE=1 SV=3	1.34102e+07	9.9455e+06	1.75518e+07	9.48101e+06	1.52124e+07	1.22858e+07	1.22226e+07	1.85557e+07	9.9995e+06	1.07139e+07	1.41431e+07	1.12227e+07	1.07129e+07	1.33595e+07	1.25876e+07	1.08925e+07	1.05039e+07	1.21179e+07	1.10933e+07	1.10727e+07	1.39416e+07	1.20582e+07	1.16139e+07	1.26532e+07	1.20714e+07	9.00644e+06	1.04602e+07	1.13507e+07	2.13888e+07	1.05551e+07	9.44129e+06	1.08785e+07	8.66807e+06	1.2582e+07
P04217	42	37	339.219	0.597382	0.494584	0.307324	not significant	1	not significant	0.386633	1.03135	0.0847098	p16-	p16+	Alpha-1B-glycoprotein OS=Homo sapiens OX=9606 GN=A1BG PE=1 SV=4	1.05915e+06	967455	1.40571e+06	710556	1.3207e+06	861590	1.06834e+06	1.37003e+06	732560	934227	1.2933e+06	805552	882436	956420	817122	769071	993269	940329	903614	778751	1.08824e+06	893777	879454	1.01119e+06	776199	900630	802235	936171	1.39757e+06	608499	679959	747403	709955	997338
P02765	55	53	308.099	0.494227	0.443123	0.222141	not significant	1	not significant	0.326924	1.02996	0.108828	p16-	p16+	Alpha-2-HS-glycoprotein OS=Homo sapiens OX=9606 GN=AHSG PE=1 SV=1	1.54155e+06	1.29717e+06	2.32244e+06	1.3897e+06	2.01737e+06	1.96824e+06	1.84354e+06	1.75041e+06	1.04775e+06	1.85971e+06	1.94099e+06	1.56557e+06	1.52173e+06	1.90287e+06	1.93545e+06	1.53142e+06	1.70449e+06	1.54003e+06	1.81408e+06	1.18789e+06	1.46479e+06	1.34774e+06	1.23252e+06	1.83655e+06	1.33102e+06	1.75406e+06	1.29235e+06	2.13993e+06	3.2018e+06	1.46251e+06	1.50309e+06	1.34842e+06	1.38199e+06	1.85255e+06
Q14624	7	6	39.8751	0.570826	0.482926	0.289188	not significant	1	not significant	0.381296	1.02959	0.0900892	p16-	p16+	Inter-alpha-trypsin inhibitor heavy chain H4 OS=Homo sapiens OX=9606 GN=ITIH4 PE=1 SV=4	74922.3	82328.3	86952.1	68040.6	86872.3	97878.3	92567.2	80415.6	65487.5	92859	100395	82820.9	72549.5	93465.8	86917	84903	92736.4	88671.3	87295.4	84719.1	111424	98844.7	76580.2	102233	88266.2	61912.7	52641.8	72424	90962.2	73017.6	72726.7	79139.3	55038.8	85856.1
Q8WWL7	6	3	23.6546	0.892561	0.595599	0.435079	not significant	1	not significant	0.471335	1.02423	0.0522266	p16+	p16-	G2/mitotic-specific cyclin-B3 OS=Homo sapiens OX=9606 GN=CCNB3 PE=1 SV=2	56022.2	44663.4	97214	44540.9	92923.5	44553.6	47762.6	84102	41955.6	38757.6	65673.9	42596.3	44409.1	59872.6	45490.8	38528.5	39254.6	47027.2	42517.8	38233.1	47153.7	44598.8	45107.5	41131.7	49695.2	47401.4	48433.9	36043.9	65844.9	46322.9	46216.9	46036.2	41200.2	50969.1
P43652	25	21	186.069	0.810347	0.574436	0.455748	not significant	1	not significant	0.486964	1.02248	0.0570512	p16+	p16-	Afamin OS=Homo sapiens OX=9606 GN=AFM PE=1 SV=1	514757	479607	737040	409007	662210	472821	473168	746672	340064	507573	572832	527740	444374	608742	505562	413431	464703	454210	552901	395088	499014	366928	477014	419004	444477	419301	309142	343966	679925	241422	303507	284607	357202	365923
P01023	223	206	1462.23	0.711953	0.542797	0.349837	not significant	1	not significant	0.419804	1.01947	0.0667934	p16-	p16+	Alpha-2-macroglobulin OS=Homo sapiens OX=9606 GN=A2M PE=1 SV=3	5.17989e+06	4.20456e+06	7.85548e+06	3.60923e+06	7.17835e+06	4.87675e+06	5.70323e+06	9.06881e+06	5.01994e+06	5.64016e+06	4.26018e+06	4.34761e+06	5.41953e+06	5.91932e+06	4.82794e+06	3.83725e+06	4.50007e+06	3.49936e+06	5.09915e+06	4.48885e+06	5.16534e+06	3.42303e+06	5.70427e+06	4.85542e+06	4.2075e+06	3.66578e+06	2.97736e+06	2.44954e+06	1.09863e+07	2.58715e+06	3.13888e+06	2.63012e+06	2.66458e+06	4.52549e+06
P00450	63	62	568.312	0.681581	0.532163	0.481747	not significant	1	not significant	0.493284	1.01344	0.0707861	p16-	p16+	Ceruloplasmin OS=Homo sapiens OX=9606 GN=CP PE=1 SV=1	1.11831e+06	1.27611e+06	1.50761e+06	769875	1.24455e+06	867216	1.18815e+06	1.43117e+06	827983	1.16819e+06	1.05388e+06	982537	842240	1.03943e+06	863176	961052	1.16743e+06	948909	923199	759991	1.06485e+06	987232	840595	1.06346e+06	666336	514489	570065	555540	1.25368e+06	445412	564292	462808	337724	1.01761e+06
P08697	11	8	72.5727	0.840817	0.577822	0.298193	not significant	1	not significant	0.381296	1.00824	0.0549324	p16+	p16-	Alpha-2-antiplasmin OS=Homo sapiens OX=9606 GN=SERPINF2 PE=1 SV=3	101664	90740	102322	68836	79434	113361	103292	119410	83179.9	107082	67980.3	89841.8	89453.3	103446	105137	69820.1	71015.5	60926.3	61771.6	59286.4	88037.2	65898.2	65985.1	81770.8	64793.1	58668.8	61657.9	49624.8	161782	53612.7	63806.4	66362.3	41578.9	69074
O95445	3	3	18.5337	0.81013	0.574436	0.374341	not significant	1	not significant	0.429391	1.00785	0.0570677	p16+	p16-	Apolipoprotein M OS=Homo sapiens OX=9606 GN=APOM PE=1 SV=2	66754.5	53693.7	75782.4	49149.1	65150.7	53171.2	46565.6	81084.7	32239	52516.4	64936.8	49485.7	40334.1	59767.1	39216.5	47774	48793.2	43351.4	47476.9	60005.9	41385.7	50699.5	42514.7	41472.4	48686.2	42408.5	44793.2	60510	77517.9	28294.7	35453.1	49769.3	42603.5	56546.6
P01042	6	5	43.6723	0.815501	0.574436	0.321245	not significant	1	not significant	0.391517	1.00736	0.0566645	p16+	p16-	Kininogen-1 OS=Homo sapiens OX=9606 GN=KNG1 PE=1 SV=2	43884.8	41506.3	52184.6	45259.1	35096.5	47985.2	46421.8	33995.7	30739.8	29310.8	55172.4	46498.8	31691.9	43126.6	51530	44459.4	50365.9	48976	52464	34770.7	35942.7	43362.7	28944	45700.1	40557.3	37390.5	43196.6	42123.4	61219	54844.5	32933.3	35202.8	63021.5	42673
P01019	16	12	134.42	0.750834	0.562645	0.374341	not significant	1	not significant	0.429391	1.00568	0.062387	p16-	p16+	Angiotensinogen OS=Homo sapiens OX=9606 GN=AGT PE=1 SV=1	200182	174024	254514	132607	206538	246443	210560	297401	215752	212527	235750	186984	211752	215449	361645	224935	298234	177596	165154	159016	288250	162644	156501	195556	203140	132493	136184	127188	390754	109347	116380	148047	121015	182876
Q66GS9;Q5EBN2	5	2	30.9496	0.755351	0.562645	0.404422	not significant	1	not significant	0.456296	1.00142	0.0619239	p16-	p16+	Centrosomal protein of 135 kDa OS=Homo sapiens OX=9606 GN=CEP135 PE=1 SV=2	51873.4	48381.9	58390.6	25010.9	51621.3	27551.6	37018.8	45965	23881.9	32311.3	43498.4	40589.6	46884	58086.8	36960.2	32794.6	30019.9	24863.6	34994.7	31534.4	35379.2	29830	31134.4	46484.6	24142	25750.3	18487.5	25367.8	42866.7	26339.7	28191	29303	32347.3	43027.9
[truncated: 33 more columns]
